# Supplementary material for: Unlocking Antimicrobial Peptides: In Silico Proteolysis and Artificial Intelligence-Driven Discovery from Cnidarian Omics
Source: Molecules. 2025 Jan 25;30(3):550. doi: 10.3390/molecules30030550 (PMC11820242; doi:10.3390/molecules30030550)
Supplement: Supplementary file 1 [file molecules-30-00550-s001.zip]

Archive with 7 entries (6 files):
- Supplementary_Information_Vfinal.pdf
- Supplementary_Table_S5.xlsx
- Supplementary_Table_S6.xlsx
- __MACOSX/
- __MACOSX/._Supplementary_Information_Vfinal.docx
- __MACOSX/._Supplementary_Table_S5.xlsx
- __MACOSX/._Supplementary_Table_S6.xlsx
