# Supplementary material for: Unlocking Antimicrobial Peptides: In Silico Proteolysis and Artificial Intelligence-Driven Discovery from Cnidarian Omics
Source: Molecules. 2025 Jan 25;30(3):550. doi: 10.3390/molecules30030550 (PMC11820242; doi:10.3390/molecules30030550)
Supplement: Supplementary file 1 [file molecules-30-00550-s001.zip › Supplementary_Table_S5.xlsx]

## Sheet: 3130AMP_Cnidaria_node_table
Name	Label	Degree	Cluster	Harmonic Centrality (HC)	Ranking by HC	Hub-Bridge Centrality (HB)	Ranking by HB
Dpertusum_db1_32463_6_Asp-N_59_30_3410.96298_10.33	AMP_Cnidaria	23	0	3851.9805728965684	981	4963.0199999999995	1870
Gfascicularis_db3_886354_0_Asp-N_21_21_2779.33638_11.31	AMP_Cnidaria	14	0	3007.181259973191	3103	4291.0599999999995	2198
Gfascicularis_db3_899190_4_Asp-N_53_23_2738.10458_10.04	AMP_Cnidaria	14	0	3141.88853081437	3033	5433.9	1644
Gfascicularis_db3_909402_5_Asp-N_63_27_3045.57108_10.26	AMP_Cnidaria	23	0	3718.4193636551104	1482	9042.19	647
Hcoerulea_db3_133190_1_Asp-N_33_25_2807.28428_10.23	AMP_Cnidaria	15	0	3577.2908287800124	2030	6276.420000000001	1312
Hcoerulea_db3_140561_1_Asp-N_32_23_2544.07538_11.03	AMP_Cnidaria	9	0	3218.1308850355063	2958	3886.62	2406
Hcoerulea_db3_212923_0_Asp-N_32_32_3481.01778_10.26	AMP_Cnidaria	26	0	3936.0360905624325	701	5568.620000000001	1567
Msenile_db3_111023_7_Asp-N_80_29_3303.97518_9.48	AMP_Cnidaria	33	0	4186.312968957906	166	12305.090000000002	278
Msenile_db3_126357_2_Asp-N_55_23_2782.39228_11.33	AMP_Cnidaria	18	0	3593.0332870789557	1967	6991.31	1095
Mcapitata_db3_23749_1_Asp-N_37_25_3002.48938_8.95	AMP_Cnidaria	24	0	4065.5616747604417	347	5382.900000000001	1675
Mcapitata_db3_58094_1_Asp-N_62_23_2763.21568_10.34	AMP_Cnidaria	17	0	3943.998548300706	673	5405.079999999999	1662
Mdigitata_db3_13375_2_Asp-N_53_29_3105.56578_11.03	AMP_Cnidaria	24	0	3600.0108774725895	1940	10279.8	487
Mdigitata_db3_45724_1_Asp-N_29_23_2658.16318_10.33	AMP_Cnidaria	22	0	3834.4650611403194	1045	5729.129999999999	1511
Mdigitata_db3_143995_1_Asp-N_38_31_3458.09448_11.67	AMP_Cnidaria	28	0	3740.830705457237	1391	9277.960000000001	618
Mdigitata_db3_366592_0_Asp-N_16_16_1898.25618_9.93	AMP_Cnidaria	19	0	3259.651163077454	2902	4758.94	1959
Mdigitata_db3_394361_2_Asp-N_50_33_3402.87318_8.46	AMP_Cnidaria	19	0	3828.7301723039172	1067	3664.8399999999992	2494
Aaspera_db3_17598_1_Asp-N_40_29_3420.00418_10.33	AMP_Cnidaria	25	0	3937.5788246935867	691	6677.269999999999	1190
Aaspera_db3_44780_0_Asp-N_25_25_3195.84688_8.5	AMP_Cnidaria	18	0	3580.165534788389	2016	6055.67	1390
Acervicornis_db3_559138_4_Asp-N_47_23_2650.13998_11.2	AMP_Cnidaria	22	0	3674.8320278835463	1640	8599.930000000002	727
Acervicornis_db3_907302_0_Asp-N_28_28_3193.78968_10.9	AMP_Cnidaria	14	0	3355.776020144154	2707	5674.4400000000005	1529
Acervicornis_db3_1060571_4_Asp-N_68_27_3388.02908_10.81	AMP_Cnidaria	10	0	3007.2818728715793	3102	2872.33	2827
Acervicornis_db3_1079624_2_Asp-N_32_26_2995.49538_9.41	AMP_Cnidaria	28	0	3914.0872991177935	762	7388.180000000001	1009
Acervicornis_db3_1081598_0_Asp-N_29_29_3425.03778_11.03	AMP_Cnidaria	9	0	3200.767256572646	2983	2205.68	3016
Acervicornis_db3_1102465_1_Asp-N_37_23_2875.32578_8.83	AMP_Cnidaria	20	0	3777.406690685449	1254	5846.460000000001	1462
Adigitifera_db3_187198_0_Asp-N_28_28_3185.64148_11.2	AMP_Cnidaria	31	0	4111.036698257935	279	8083.66	842
Adigitifera_db3_498868_4_Asp-N_51_29_3429.04298_8.76	AMP_Cnidaria	40	0	4508.068899132406	13	7816.360000000001	892
Mdigitata_db3_487713_1_Asp-N_28_23_2715.18658_11.2	AMP_Cnidaria	14	0	3513.8375238358035	2260	4703.07	1987
Pcaribaeorum_db3_181849_3_Asp-N_38_28_3392.93728_11.03	AMP_Cnidaria	16	0	3832.850038036328	1052	4011.36	2330
Pcaribaeorum_db3_182900_7_Asp-N_61_26_3091.58298_9.89	AMP_Cnidaria	14	0	3678.7693266555375	1624	3918.6799999999994	2383
Pcaribaeorum_db3_380105_0_Asp-N_24_24_2789.14848_10.25	AMP_Cnidaria	22	0	3660.3836892340237	1688	6404.680000000001	1269
Psp._db3_317911_1_Asp-N_28_23_2604.11548_11.67	AMP_Cnidaria	17	0	3009.3988969400943	3101	6434.719999999999	1261
Psp._db3_450153_0_Asp-N_28_28_3080.52078_11.97	AMP_Cnidaria	23	0	3589.0788391033475	1984	7167.800000000001	1060
Psp._db3_493007_2_Asp-N_51_24_2821.42288_10.25	AMP_Cnidaria	24	0	3619.348057929235	1865	9068.43	645
Psp._db3_530452_2_Asp-N_57_30_3299.76138_10.26	AMP_Cnidaria	21	0	3667.9205861614932	1658	5354.71	1685
Pacuta_db3_34930_3_Asp-N_47_27_2960.40738_11.04	AMP_Cnidaria	25	0	3812.1611924154336	1134	10233.59	497
Pverrucosa_db3_59665_5_Asp-N_132_29_3506.09718_11.03	AMP_Cnidaria	19	0	3717.239128049538	1488	4372.4	2152
Pverrucosa_db3_80516_0_Asp-N_31_31_3649.05248_11.79	AMP_Cnidaria	16	0	3588.306891091116	1987	3191.15	2686
Pverrucosa_db3_175567_1_Asp-N_43_32_3666.39208_10.92	AMP_Cnidaria	21	0	3458.518904936794	2427	6115.94	1364
Pwellsi_db3_4803_1_Asp-N_33_27_3237.60508_9.06	AMP_Cnidaria	23	0	3727.8396525809144	1445	5170.390000000001	1768
Pwellsi_db3_167675_4_Asp-N_47_23_2878.33478_8.93	AMP_Cnidaria	19	0	3557.9119526992936	2105	5339.18	1690
Pwellsi_db3_308082_0_Asp-N_27_27_3084.53748_10.92	AMP_Cnidaria	12	0	3374.8262476370874	2656	2898.92	2820
Pwellsi_db3_319073_0_Asp-N_28_28_2967.46548_11.01	AMP_Cnidaria	13	0	3381.918706006443	2641	4217.74	2229
Pwellsi_db3_322200_2_Asp-N_48_26_3049.58658_8.89	AMP_Cnidaria	37	0	4519.233984811385	11	7309.820000000001	1028
Plutea_db3_4369_5_Asp-N_74_33_4045.64168_9.59	AMP_Cnidaria	19	0	3681.8369656641567	1612	3327.8200000000006	2638
Plutea_db3_274390_3_Asp-N_46_29_3486.10668_10.92	AMP_Cnidaria	9	0	3242.860908513668	2925	1748.39	3091
Pvariabilis_db3_101250_5_Asp-N_48_24_2868.31158_11.19	AMP_Cnidaria	26	0	3837.7722517913307	1031	8069.630000000002	845
Pvariabilis_db3_313070_2_Asp-N_42_32_3589.13828_9.45	AMP_Cnidaria	14	0	3498.3149498018192	2301	3375.2599999999998	2622
Rmuelleri_db3_37960_2_Asp-N_43_23_2779.21768_8.99	AMP_Cnidaria	20	0	3521.699070706878	2237	6844.099999999999	1141
Rindosinensis_db3_75603_5_Asp-N_97_29_3139.54508_10.92	AMP_Cnidaria	13	0	3068.975780352447	3082	4076.5499999999993	2297
Rindosinensis_db3_160558_2_Asp-N_52_27_3093.59698_9.3	AMP_Cnidaria	14	0	3456.598027077878	2434	4241.3	2221
Rindosinensis_db3_162115_3_Asp-N_44_26_3120.59008_10.23	AMP_Cnidaria	28	0	4241.9765581129495	117	9544.79	572
Rsp._db3_9561_11_Asp-N_61_27_3230.74058_8.81	AMP_Cnidaria	23	0	4083.548422807347	312	5404.819999999999	1663
Rsp._db3_41845_3_Asp-N_43_27_3329.86668_8.46	AMP_Cnidaria	18	0	3565.7530800753357	2073	4289.860000000001	2199
Rsp._db3_45586_4_Asp-N_55_25_3302.83168_9.29	AMP_Cnidaria	13	0	3278.2000517986294	2873	3642.649999999999	2503
Rsp._db3_144543_5_Asp-N_58_30_3300.86988_10.23	AMP_Cnidaria	28	0	4057.14102358954	370	4943.100000000001	1881
Rsp._db3_238349_3_Asp-N_42_30_3436.98268_11.04	AMP_Cnidaria	27	0	3972.5605135953197	582	8404.46	767
Rsp._db3_404606_0_Asp-N_32_32_3581.18478_11.49	AMP_Cnidaria	23	0	3821.338972549206	1095	5365.11	1680
Rsp._db3_510201_2_Asp-N_51_26_2912.24128_10.26	AMP_Cnidaria	26	0	3598.8373632647895	1946	7895.14	875
Ryuma_db3_19121_5_Asp-N_65_30_3401.98088_11.04	AMP_Cnidaria	21	0	3847.5725278791833	1001	5844.56	1463
Ryuma_db3_46642_3_Asp-N_50_29_3648.33248_9.59	AMP_Cnidaria	25	0	3782.428741502595	1245	9390.14	601
Ryuma_db3_68136_1_Asp-N_38_30_3518.10278_9.6	AMP_Cnidaria	28	0	4124.448450772052	260	7089.780000000001	1074
Ryuma_db3_72475_1_Asp-N_33_25_2944.49378_10.23	AMP_Cnidaria	36	0	4186.21826167285	167	13461.119999999997	185
Scallimorphus_db3_7624_1_Asp-N_39_28_3144.64468_9.41	AMP_Cnidaria	30	0	4272.484855277228	90	9617.28	560
Scallimorphus_db3_75865_5_Asp-N_54_31_3550.04348_10.9	AMP_Cnidaria	26	0	3879.341367460723	872	7316.46	1027
Scallimorphus_db3_96647_4_Asp-N_60_27_3480.00958_9.1	AMP_Cnidaria	28	0	4154.707844872868	204	7211.9	1050
Scallimorphus_db3_112310_4_Asp-N_71_23_2725.21028_11.03	AMP_Cnidaria	21	0	3760.294512599538	1318	8695.66	712
Scallimorphus_db3_213985_1_Asp-N_28_27_3343.98668_10.18	AMP_Cnidaria	10	0	3441.37104357202	2479	3515.04	2569
Scallimorphus_db3_391813_2_Asp-N_50_29_3439.98318_9.44	AMP_Cnidaria	28	0	4029.638492630127	435	7852.439999999999	886
Scallimorphus_db3_395789_2_Asp-N_50_28_3175.63318_9.41	AMP_Cnidaria	29	0	4003.9247354755985	499	5791.16	1491
Scallimorphus_db3_444757_0_Asp-N_25_25_2904.19938_10.08	AMP_Cnidaria	18	0	3643.1053285385706	1775	4338.26	2174
Scaliendrum_db3_342954_0_Asp-N_29_29_3447.98738_8.83	AMP_Cnidaria	24	0	4077.8887375173267	321	4513.98	2075
Scaliendrum_db3_574614_1_Asp-N_42_28_3258.66728_10.32	AMP_Cnidaria	22	0	4082.757917015031	314	6675.220000000001	1191
Shelianthus_db3_356190_8_Asp-N_67_31_3659.18838_11.03	AMP_Cnidaria	17	0	3796.1675210085104	1199	5370.929999999999	1679
Shelianthus_db3_398595_1_Asp-N_43_28_3073.64968_9.89	AMP_Cnidaria	15	0	3451.440372651998	2455	2554.6799999999994	2925
Xsp._db3_129049_7_Asp-N_65_21_2413.86938_11.2	AMP_Cnidaria	16	0	3561.796380492725	2092	4195.4800000000005	2239
Xsp._db3_185655_1_Asp-N_29_28_3028.52788_8.72	AMP_Cnidaria	31	0	4004.0596262558943	498	5224.900000000001	1743
Xsp._db3_207879_0_Asp-N_27_27_3151.71128_11.01	AMP_Cnidaria	16	0	3580.8286061027884	2013	4987.360000000001	1860
Xsp._db3_224488_4_Asp-N_70_23_2647.08748_9.07	AMP_Cnidaria	24	0	3811.0244899052504	1139	4850.78	1927
Zsp._db3_34786_6_Asp-N_61_23_2474.90408_9.07	AMP_Cnidaria	21	0	3816.020941762904	1117	4810.080000000001	1940
Zsp._db3_190769_0_Asp-N_23_23_2641.02468_8.5	AMP_Cnidaria	29	0	3959.7840282247976	621	5786.739999999999	1492
Zsp._db3_235645_2_Asp-N_54_31_3351.88968_11.89	AMP_Cnidaria	16	0	3287.7884855331768	2849	4795.9	1944
Zsp._db3_307582_4_Asp-N_49_27_3026.55298_11.03	AMP_Cnidaria	19	0	3658.585680537249	1701	7470.199999999999	977
Adigitifera_db3_577643_0_Asp-N_18_18_2304.61658_11.19	AMP_Cnidaria	15	0	3130.582375779983	3042	4245.679999999999	2219
Adigitifera_db3_711554_6_Asp-N_53_23_2727.07958_8.43	AMP_Cnidaria	19	0	3734.8162914091654	1413	5189.94	1758
Adigitifera_db3_717239_0_Asp-N_24_24_2693.15018_11.79	AMP_Cnidaria	24	0	4030.5236722889654	432	8557.65	732
Agemmifera_db3_109689_0_Asp-N_23_23_2761.18698_10.11	AMP_Cnidaria	15	0	3657.0339159673817	1709	3878.7400000000002	2413
Ahyacinthus_db3_21441_1_Asp-N_58_29_3466.02598_8.81	AMP_Cnidaria	26	0	3967.3548040026394	601	4309.969999999999	2183
Amillepora_db3_32987_0_Asp-N_28_28_2873.28238_8.54	AMP_Cnidaria	26	0	4040.3678127296753	411	5849.349999999999	1460
Amillepora_db3_226510_1_Asp-N_32_28_3244.81068_8.37	AMP_Cnidaria	14	0	3469.877356797629	2390	2087.2999999999997	3035
Amillepora_db3_320848_2_Asp-N_34_29_3393.10978_8.4	AMP_Cnidaria	15	0	3264.1333865760575	2895	5405.719999999999	1660
Amillepora_db3_560158_2_Asp-N_36_21_2740.17198_11.01	AMP_Cnidaria	17	0	3416.7445951225545	2539	3994.22	2345
Asolitaryensis_db3_65150_1_Asp-N_27_24_2710.06248_9.37	AMP_Cnidaria	21	0	3513.31961084074	2266	5937.28	1433
Atenuis_db3_71898_0_Asp-N_21_21_2467.89978_11.2	AMP_Cnidaria	16	0	3476.2297336813463	2373	4755.9400000000005	1963
Ajaponica_db3_192497_2_Asp-N_28_23_2483.83388_11.49	AMP_Cnidaria	10	0	3195.129316590127	2989	2977.37	2796
Ajaponica_db3_293859_6_Asp-N_74_33_3558.04448_11.33	AMP_Cnidaria	18	0	3802.322593373552	1175	4419.839999999999	2123
Ajaponica_db3_305574_9_Asp-N_149_29_3193.63968_10.22	AMP_Cnidaria	35	0	4451.82513214324	19	6362.4	1282
Ajaponica_db3_319280_4_Asp-N_54_29_3326.82968_9.4	AMP_Cnidaria	24	0	3742.954170704461	1384	6880.860000000001	1134
Ajaponica_db3_329875_2_Asp-N_42_30_3263.68718_11.33	AMP_Cnidaria	22	0	3763.470135879683	1309	6173.689999999999	1351
Ajaponica_db3_454136_3_Asp-N_42_29_3448.85398_9.48	AMP_Cnidaria	19	0	3981.2590981839403	559	4026.5	2316
Ajaponica_db3_596078_7_Asp-N_52_26_3079.62188_11.03	AMP_Cnidaria	36	0	4279.765468787973	88	9978.179999999998	517
Ajaponica_db3_701087_4_Asp-N_39_24_2749.22918_9.07	AMP_Cnidaria	40	0	4536.708765746967	6	10994.699999999999	401
Ajaponica_db3_793335_7_Asp-N_70_29_3581.09668_8.78	AMP_Cnidaria	29	0	4258.9481452988375	103	6203.700000000001	1346
Ajaponica_db3_867572_3_Asp-N_34_27_3282.86268_10.92	AMP_Cnidaria	9	0	3289.385218117142	2841	2974.62	2797
Aelegantissima_db3_12897_5_Asp-N_58_30_3526.98588_11.04	AMP_Cnidaria	21	0	3851.194363381435	985	4458.58	2100
Aelegantissima_db3_40930_0_Asp-N_28_28_3205.75338_9.89	AMP_Cnidaria	26	0	4038.6540055929736	416	7657.980000000001	927
Aelegantissima_db3_395380_3_Asp-N_52_31_3379.07388_11.49	AMP_Cnidaria	19	0	3687.4983245711373	1599	7239.190000000001	1045
Aelegantissima_db3_490842_1_Asp-N_49_29_3095.59168_8.31	AMP_Cnidaria	23	0	3768.5398930683973	1287	6895.800000000001	1131
Aelegantissima_db3_491179_1_Asp-N_25_23_2709.16098_8.81	AMP_Cnidaria	22	0	3795.4523390267595	1202	3836.7799999999997	2433
Aelegantissima_db3_642183_2_Asp-N_31_28_3143.69768_8.54	AMP_Cnidaria	26	0	4180.19087977431	175	4169.76	2260
Aelegantissima_db3_737391_0_Asp-N_21_21_2447.88638_11.49	AMP_Cnidaria	19	0	3498.127062253738	2302	3826.7499999999995	2437
Acalycularis_db3_4173_1_Asp-N_42_25_2809.28468_8.95	AMP_Cnidaria	27	0	4182.94559232298	173	7129.04	1068
Acalycularis_db3_76786_0_Asp-N_29_29_3316.81018_8.62	AMP_Cnidaria	27	0	4288.498353498463	80	4556.330000000001	2057
Acalycularis_db3_122004_2_Asp-N_53_31_3534.18638_11.04	AMP_Cnidaria	23	0	3738.6121173963043	1400	8382.909999999998	776
Acalycularis_db3_189948_1_Asp-N_28_23_2650.15788_10.34	AMP_Cnidaria	37	0	4270.272762630351	92	15862.419999999998	79
Acalycularis_db3_477099_0_Asp-N_23_23_2647.04078_11.97	AMP_Cnidaria	20	0	3729.534866716665	1438	7239.369999999999	1044
Basbestinum_db3_2705_4_Asp-N_38_26_3009.64938_9.15	AMP_Cnidaria	17	0	3704.674212253902	1540	5321.72	1702
Basbestinum_db3_170515_7_Asp-N_72_30_3208.63938_9.41	AMP_Cnidaria	17	0	3627.626759502332	1834	3061.17	2760
Basbestinum_db3_252570_2_Asp-N_40_28_3110.58728_10.34	AMP_Cnidaria	35	0	4146.252078951701	217	13783.460000000003	168
Basbestinum_db3_291112_4_Asp-N_44_27_3021.57978_10.25	AMP_Cnidaria	19	0	3755.5510671495076	1338	4917.06	1891
Basbestinum_db3_478784_2_Asp-N_56_31_3574.29728_11.2	AMP_Cnidaria	28	0	3953.3087968561044	644	8046.7300000000005	850
Basbestinum_db3_501128_4_Asp-N_82_28_3178.70618_11.04	AMP_Cnidaria	15	0	3388.206071980519	2616	5455.099999999999	1632
Basbestinum_db3_578232_6_Asp-N_73_26_3315.83528_11.19	AMP_Cnidaria	12	0	2945.542407025753	3113	3295.8700000000003	2645
Basbestinum_db3_606708_3_Asp-N_45_31_3627.31518_11.2	AMP_Cnidaria	16	0	3387.9387000682214	2618	4713.65	1983
Clyra_db3_38968_4_Asp-N_46_32_3689.21838_10.92	AMP_Cnidaria	18	0	3620.9466002911026	1859	4549.320000000001	2063
Clyra_db3_340374_2_Asp-N_51_28_3669.24838_8.63	AMP_Cnidaria	11	0	3535.5594567468197	2196	3583.9599999999996	2530
Clyra_db3_466625_0_Asp-N_24_24_2677.02118_11.03	AMP_Cnidaria	19	0	3408.8574360813636	2558	7180.42	1056
Cstellata_db3_37465_2_Asp-N_53_22_2721.13458_9.37	AMP_Cnidaria	36	0	4152.2963441792335	208	8398.6	769
Cstellata_db3_96496_0_Asp-N_29_29_3329.89968_11.33	AMP_Cnidaria	23	0	3702.352097428529	1548	7577.72	949
Cstellata_db3_164977_5_Asp-N_52_28_3482.06918_9.7	AMP_Cnidaria	18	0	3332.352739118084	2759	4979.110000000001	1863
Cstellata_db3_475283_4_Asp-N_48_24_2864.22178_11.03	AMP_Cnidaria	21	0	3898.1109318722984	820	7563.3600000000015	953
Csp._db3_31079_1_Asp-N_47_28_2976.40698_10.25	AMP_Cnidaria	18	0	3640.436850600338	1785	7039.28	1090
Csp._db3_123872_2_Asp-N_29_21_2538.91508_10.33	AMP_Cnidaria	21	0	3510.431254538611	2274	5015.24	1837
Csp._db3_167171_3_Asp-N_60_30_3177.62888_11.2	AMP_Cnidaria	16	0	3480.723468520212	2361	5180.4	1763
Csp._db3_343317_4_Asp-N_67_31_3413.86208_10.92	AMP_Cnidaria	26	0	3833.5434448523215	1050	9906.349999999999	523
Csp._db3_358447_2_Asp-N_45_27_3173.73538_11.49	AMP_Cnidaria	16	0	3591.328423063604	1976	5835.72	1468
Csp._db3_591090_4_Asp-N_44_31_3551.13278_10.27	AMP_Cnidaria	19	0	3735.811248687602	1410	3963.5699999999993	2356
Caustralis_db3_59172_0_Asp-N_28_28_3134.42098_9.29	AMP_Cnidaria	16	0	3408.403617417269	2560	3931.8399999999997	2379
Caustralis_db3_106078_2_Asp-N_35_29_3400.02358_10.21	AMP_Cnidaria	12	0	3263.2823614582117	2898	4997.96	1852
Caustralis_db3_145943_1_Asp-N_54_23_2654.23298_10.23	AMP_Cnidaria	23	0	3712.9249708134575	1502	9040.82	648
Cechinata_db3_81229_2_Asp-N_51_28_3360.89018_10.33	AMP_Cnidaria	18	0	3592.011441196405	1971	5695.9299999999985	1517
Cserailia_db3_52135_6_Asp-N_57_30_3479.98798_11.33	AMP_Cnidaria	30	0	3959.372235364309	622	6830.550000000001	1148
Ecarnea_db3_27550_1_Asp-N_31_29_3077.52878_8.54	AMP_Cnidaria	19	0	3753.2777926391936	1347	2927.0	2813
Ecarnea_db3_257544_0_Asp-N_30_30_3276.72988_11.49	AMP_Cnidaria	23	0	3556.1220958495774	2116	8460.480000000001	747
Ecarnea_db3_261498_0_Asp-N_29_29_3330.81168_12.09	AMP_Cnidaria	25	0	3643.873410593015	1770	3270.36	2657
Ecarnea_db3_470764_1_Asp-N_38_31_3777.36478_9.59	AMP_Cnidaria	18	0	3663.70689113466	1673	4022.39	2321
Erubra_db3_210297_5_Asp-N_42_28_3291.88528_11.03	AMP_Cnidaria	19	0	3700.2563032940025	1555	6166.160000000001	1352
Erubra_db3_225817_1_Asp-N_44_26_3196.72628_10.92	AMP_Cnidaria	13	0	3399.2972092186224	2587	5300.219999999999	1713
Fcolemani_db3_205780_0_Asp-N_24_24_2551.93128_9.78	AMP_Cnidaria	20	0	3759.3866066663295	1323	5960.24	1426
Fcolemani_db3_310722_2_Asp-N_48_28_3068.65498_11.67	AMP_Cnidaria	12	0	3563.1236361887964	2087	3123.06	2732
Fcolemani_db3_568827_6_Asp-N_90_28_2869.25708_11.03	AMP_Cnidaria	20	0	3522.2572604588468	2235	5334.6	1691
Fcolemani_db3_651940_0_Asp-N_29_29_3026.36758_11.79	AMP_Cnidaria	15	0	3549.8485942711577	2139	3361.0600000000004	2627
Fancora_db3_160377_2_Asp-N_51_33_3704.27018_11.04	AMP_Cnidaria	26	0	3840.2542828861096	1023	6783.899999999999	1163
Fancora_db3_249752_2_Asp-N_52_25_3062.46138_9.55	AMP_Cnidaria	26	0	3916.837364020804	758	4647.359999999999	2018
Fancora_db3_353289_6_Asp-N_63_27_3129.55468_11.2	AMP_Cnidaria	19	0	3719.165529774376	1478	3403.2200000000003	2616
Fancora_db3_546594_2_Asp-N_48_33_3531.19848_10.38	AMP_Cnidaria	24	0	3895.0984788177593	831	5851.5599999999995	1459
Fancora_db3_642144_5_Asp-N_68_31_3317.86018_11.2	AMP_Cnidaria	20	0	3629.5499502130433	1828	4875.58	1917
Fancora_db3_921919_7_Asp-N_110_31_3463.98828_8.13	AMP_Cnidaria	11	0	3212.1893435302877	2967	2601.04	2910
Fancora_db3_938601_2_Asp-N_43_28_3175.66198_10.33	AMP_Cnidaria	23	0	3899.1232656774228	816	6646.870000000001	1202
Fancora_db3_964694_3_Asp-N_60_31_3517.11568_11.33	AMP_Cnidaria	19	0	3577.000625694181	2031	5282.55	1721
Fancora_db3_1067359_3_Asp-N_64_31_3492.92008_9.36	AMP_Cnidaria	28	0	4003.642126427806	502	7394.4	1007
Gfascicularis_db3_376763_2_Asp-N_35_28_3164.63788_11.2	AMP_Cnidaria	34	0	4156.793261373008	200	8921.85	670
Gfascicularis_db3_504534_3_Asp-N_79_30_3624.08118_9.29	AMP_Cnidaria	24	0	3936.433167909589	699	5517.62	1586
Gfascicularis_db3_554135_1_Asp-N_49_34_3754.41468_10.19	AMP_Cnidaria	16	0	3633.0324470473633	1810	4091.389999999999	2290
Gfascicularis_db3_610286_0_Asp-N_27_27_3080.58878_11.49	AMP_Cnidaria	30	0	4150.385998091321	210	6604.930000000001	1218
Gfascicularis_db3_753634_2_Asp-N_43_28_3068.46628_10.32	AMP_Cnidaria	23	0	3802.8040986805863	1172	7052.860000000001	1084
Gfascicularis_db3_774325_5_Asp-N_81_29_3204.65968_10.36	AMP_Cnidaria	21	0	3464.675138780743	2406	6842.219999999999	1142
Adigitifera_db3_113193_2_Chymotrypsin-low_35_21_2327.68978_9.96	AMP_Cnidaria	17	0	3359.612246706364	2698	6377.490000000001	1275
Rindosinensis_db3_28074_2_Chymotrypsin-low_36_24_2589.95848_11.03	AMP_Cnidaria	16	0	3470.1255093796185	2389	7042.580000000001	1088
Scaliendrum_db3_226172_8_Chymotrypsin-low_70_33_3691.32148_12.19	AMP_Cnidaria	24	0	3704.0611111691487	1542	5814.08	1475
Xsp._db3_316626_0_Chymotrypsin-low_26_26_2816.34238_10.21	AMP_Cnidaria	25	0	3355.6610405869737	2709	4601.120000000002	2040
Ahyacinthus_db3_37825_12_Chymotrypsin-low_61_29_3085.43548_11.79	AMP_Cnidaria	22	0	3646.573334046538	1756	5161.04	1775
Amillepora_db3_64729_5_Chymotrypsin-low_69_28_2973.34798_11.49	AMP_Cnidaria	22	0	3416.5829832859845	2540	5778.04	1497
Alamarcki_db3_282140_19_Chymotrypsin-low_105_30_3384.85208_11.31	AMP_Cnidaria	24	0	3659.2723160757614	1694	5281.7	1722
Ecarnea_db3_23449_0_Chymotrypsin-low_25_25_2754.20908_11.67	AMP_Cnidaria	13	0	3067.4162411696802	3084	3604.8499999999995	2517
Erubra_db3_158254_3_Chymotrypsin-low_44_26_2623.96968_8.57	AMP_Cnidaria	17	0	3419.9043971876595	2529	4675.58	2002
Gfascicularis_db3_812618_2_Glu-C_39_28_3269.68788_8.25	AMP_Cnidaria	25	0	4311.587835081964	64	4550.28	2062
Gfascicularis_db3_857375_1_Glu-C_35_23_2652.18548_11.67	AMP_Cnidaria	17	0	3214.135986187571	2962	6577.1	1224
Gfascicularis_db3_889132_1_Glu-C_35_27_3199.62798_11.03	AMP_Cnidaria	21	0	3839.964353603912	1025	7640.78	935
Gfascicularis_db3_992275_5_Glu-C_67_28_2987.45048_10.38	AMP_Cnidaria	18	0	3764.2999390738896	1306	3905.8899999999994	2389
Hcoerulea_db3_196147_6_Glu-C_87_28_3166.72008_11.03	AMP_Cnidaria	21	0	3488.545054417095	2335	6597.680000000001	1220
Msenile_db3_44568_1_Glu-C_26_23_2579.81728_10.11	AMP_Cnidaria	23	0	3571.3419866201216	2054	4733.71	1976
Mdigitata_db3_140818_4_Glu-C_65_24_3078.63338_11.03	AMP_Cnidaria	15	0	3475.611469935338	2374	5634.520000000001	1539
Mdigitata_db3_172010_6_Glu-C_61_28_3052.55028_10.23	AMP_Cnidaria	26	0	3944.920453368586	669	9441.480000000003	589
Mdigitata_db3_173329_3_Glu-C_40_24_2597.95958_8.4	AMP_Cnidaria	22	0	4002.2194060734478	506	3080.12	2751
Mdigitata_db3_173969_2_Glu-C_56_33_3881.61588_10.33	AMP_Cnidaria	17	0	3552.726107818527	2129	4716.079999999999	1981
Mdigitata_db3_280861_2_Glu-C_49_29_3153.63798_11.49	AMP_Cnidaria	21	0	3732.3344239828602	1424	6450.24	1255
Mdigitata_db3_406249_4_Glu-C_55_27_3074.64068_10.23	AMP_Cnidaria	23	0	3845.748574482183	1008	4411.11	2127
Acervicornis_db3_848529_1_Glu-C_43_26_2972.56288_10.32	AMP_Cnidaria	18	0	3883.260144225609	862	5513.89	1590
Acervicornis_db3_1234130_2_Glu-C_63_32_3851.64198_11.11	AMP_Cnidaria	15	0	3006.9893612833025	3104	4321.219999999999	2179
Acervicornis_db3_1244842_0_Glu-C_23_23_2682.21358_11.49	AMP_Cnidaria	16	0	3459.6958684474002	2422	7048.720000000001	1086
Adigitifera_db3_2991_1_Glu-C_29_26_2951.43928_8.8	AMP_Cnidaria	26	0	3848.848179809926	993	6347.780000000001	1288
Adigitifera_db3_56109_1_Glu-C_31_21_2356.67248_11.19	AMP_Cnidaria	13	0	3282.539899292038	2860	5109.620000000001	1797
Adigitifera_db3_160566_4_Glu-C_81_23_2768.24948_8.7	AMP_Cnidaria	26	0	3796.8152260829547	1195	4744.28	1971
Adigitifera_db3_254677_3_Glu-C_43_28_3323.86638_9.41	AMP_Cnidaria	27	0	4125.041178410574	259	7733.920000000001	906
Adigitifera_db3_283417_4_Glu-C_50_28_2906.29028_10.32	AMP_Cnidaria	13	0	3546.050264752523	2159	3894.540000000001	2397
Adigitifera_db3_499490_4_Glu-C_86_26_3096.52178_11.19	AMP_Cnidaria	22	0	3734.26318375975	1418	4734.48	1975
Adigitifera_db3_528569_2_Glu-C_73_32_3479.06058_10.25	AMP_Cnidaria	25	0	3714.7870898324654	1496	7362.849999999999	1017
Mdigitata_db3_437370_2_Glu-C_51_23_2665.09648_11.49	AMP_Cnidaria	10	0	3439.4994869858588	2483	3178.6200000000003	2694
Mdigitata_db3_555057_0_Glu-C_28_28_3272.77788_9.41	AMP_Cnidaria	22	0	3777.325476444171	1255	8317.720000000001	794
Pcaribaeorum_db3_68953_3_Glu-C_53_18_2240.68188_9.58	AMP_Cnidaria	19	0	3634.544576082359	1806	3888.62	2405
Pcaribaeorum_db3_226611_1_Glu-C_31_25_2939.51808_9.37	AMP_Cnidaria	15	0	3412.005598373941	2551	2908.9500000000003	2818
Pcaribaeorum_db3_327283_1_Glu-C_31_26_3134.67278_11.03	AMP_Cnidaria	12	0	3306.9732089362647	2814	3886.329999999999	2407
Psp._db3_292789_2_Glu-C_78_23_2669.10208_9.07	AMP_Cnidaria	29	0	4038.9863369776435	415	4375.32	2149
Psp._db3_321799_1_Glu-C_34_28_2950.37148_10.26	AMP_Cnidaria	15	0	3549.8888097587756	2138	6067.64	1381
Psp._db3_361227_7_Glu-C_81_31_3288.70938_9.45	AMP_Cnidaria	16	0	3944.4298475645023	672	2736.9000000000005	2858
Psp._db3_371758_5_Glu-C_70_26_3090.55788_8.95	AMP_Cnidaria	20	0	3721.5942597049393	1468	4715.8	1982
Psp._db3_388701_1_Glu-C_30_28_2720.07398_9.5	AMP_Cnidaria	15	0	3237.9351443159862	2933	4622.5199999999995	2028
Psp._db3_552626_1_Glu-C_36_32_3381.86368_11.33	AMP_Cnidaria	25	0	3728.536488384825	1441	5456.05	1630
Pverrucosa_db3_141847_1_Glu-C_51_31_3447.91038_11.31	AMP_Cnidaria	21	0	3497.7321635085987	2304	4902.840000000001	1901
Pverrucosa_db3_237565_4_Glu-C_64_24_2626.97868_9.07	AMP_Cnidaria	28	0	4094.2156391859176	297	7558.600000000001	956
Pverrucosa_db3_309950_2_Glu-C_59_27_2848.26358_11.49	AMP_Cnidaria	10	0	3363.9968148405374	2688	3694.2799999999997	2485
Pverrucosa_db3_347165_1_Glu-C_30_27_3355.06848_9.65	AMP_Cnidaria	17	0	3385.5108652812987	2629	5984.34	1413
Pwellsi_db3_19921_6_Glu-C_59_21_2445.85318_10.12	AMP_Cnidaria	9	0	3246.244539664658	2918	3868.2	2416
Pwellsi_db3_87989_4_Glu-C_57_23_2507.93648_9.06	AMP_Cnidaria	16	0	3643.2808311295057	1772	4787.090000000001	1947
Pwellsi_db3_135947_3_Glu-C_59_28_3294.78438_10.23	AMP_Cnidaria	12	0	3500.8353743651255	2296	4282.259999999999	2203
Pwellsi_db3_184382_1_Glu-C_33_24_3046.42038_8.81	AMP_Cnidaria	19	0	3707.072156066633	1530	5121.5	1791
Pwellsi_db3_214925_3_Glu-C_57_28_3235.71318_9.06	AMP_Cnidaria	21	0	4126.630746000653	255	5034.06	1827
Pwellsi_db3_350839_2_Glu-C_38_28_3002.40368_8.89	AMP_Cnidaria	20	0	3622.111486297022	1856	5002.27	1848
Pvariabilis_db3_93327_1_Glu-C_28_27_3253.88748_10.9	AMP_Cnidaria	14	0	3333.0909626651996	2757	6133.860000000001	1357
Pvariabilis_db3_374144_18_Glu-C_175_25_2874.30098_11.03	AMP_Cnidaria	20	0	3544.8644436688787	2161	7972.66	861
Rindosinensis_db3_37769_1_Glu-C_28_23_2771.27928_10.26	AMP_Cnidaria	23	0	3509.8249815722324	2276	9189.550000000001	625
Rindosinensis_db3_47797_0_Glu-C_27_27_3184.62768_9.37	AMP_Cnidaria	20	0	3624.6406832520047	1849	4003.26	2335
Rindosinensis_db3_105748_1_Glu-C_30_27_3079.60758_8.8	AMP_Cnidaria	16	0	3690.9660488201744	1592	3998.0400000000004	2337
Rsp._db3_486815_1_Glu-C_51_21_2479.91378_11.19	AMP_Cnidaria	28	0	3950.1004961222025	658	8912.480000000001	672
Rsp._db3_582766_1_Glu-C_26_23_2735.18098_8.74	AMP_Cnidaria	17	0	3548.1982281545656	2150	5460.51	1626
Ryuma_db3_58136_3_Glu-C_55_24_2746.32508_8.88	AMP_Cnidaria	21	0	3830.413938929941	1059	6350.789999999999	1286
Ryuma_db3_99837_2_Glu-C_45_27_3243.82358_10.92	AMP_Cnidaria	24	0	3711.8467220672624	1510	9685.499999999998	550
Scallimorphus_db3_139627_1_Glu-C_46_26_3029.53818_11.03	AMP_Cnidaria	18	0	3438.015017850773	2489	6813.190000000001	1154
Scallimorphus_db3_149966_1_Glu-C_52_31_3456.04108_8.96	AMP_Cnidaria	27	0	4026.724034450795	442	7693.180000000002	919
Scallimorphus_db3_275204_3_Glu-C_42_24_2713.10928_9.37	AMP_Cnidaria	12	0	3331.854283599198	2760	4185.419999999999	2248
Scallimorphus_db3_284852_1_Glu-C_31_26_2950.46058_11.49	AMP_Cnidaria	14	0	3390.056319594986	2611	5594.839999999998	1557
Scallimorphus_db3_345723_0_Glu-C_28_28_3188.70388_11.03	AMP_Cnidaria	14	0	3592.4124021874127	1970	4038.2199999999993	2313
Scallimorphus_db3_427889_6_Glu-C_76_32_3353.95228_10.4	AMP_Cnidaria	20	0	3483.0552515204963	2353	4417.0599999999995	2124
Scallimorphus_db3_585002_4_Glu-C_46_24_2873.31568_11.19	AMP_Cnidaria	16	0	3865.4555906586497	927	5740.999999999998	1507
Scaliendrum_db3_137941_1_Glu-C_31_28_3248.80248_11.03	AMP_Cnidaria	23	0	3734.3396746568674	1416	7186.730000000001	1055
Scaliendrum_db3_197053_1_Glu-C_33_18_2166.55748_11.19	AMP_Cnidaria	16	0	3384.5088370135427	2632	2884.2400000000002	2824
Scaliendrum_db3_462030_1_Glu-C_31_28_3273.86868_10.93	AMP_Cnidaria	15	0	3344.081891378115	2735	5210.740000000001	1751
Scaliendrum_db3_531382_4_Glu-C_67_31_3428.93778_10.32	AMP_Cnidaria	15	0	3434.3409404795716	2499	3520.4	2567
Scaliendrum_db3_570424_3_Glu-C_51_18_2267.69748_9.89	AMP_Cnidaria	18	0	3347.9336200930666	2725	4500.9400000000005	2081
Scaliendrum_db3_648047_1_Glu-C_30_26_2974.44818_8.59	AMP_Cnidaria	27	0	4046.3461396438624	396	3949.7	2370
Shelianthus_db3_30439_3_Glu-C_47_18_2108.47708_9.89	AMP_Cnidaria	19	0	3661.013891581304	1686	5500.98	1599
Shelianthus_db3_158854_2_Glu-C_46_26_2768.19218_11.03	AMP_Cnidaria	24	0	3602.032535320225	1930	6755.819999999999	1170
Shelianthus_db3_413717_1_Glu-C_32_29_3564.13078_10.26	AMP_Cnidaria	27	0	4357.531007560654	47	7370.580000000001	1016
Shelianthus_db3_424033_2_Glu-C_45_21_2330.82948_8.35	AMP_Cnidaria	25	0	3549.4098020122756	2141	5471.05	1620
Shelianthus_db3_440926_1_Glu-C_56_30_3327.86118_11.33	AMP_Cnidaria	14	0	3383.2627553491448	2639	4948.8499999999985	1876
Xsp._db3_159847_3_Glu-C_51_27_3000.47078_8.81	AMP_Cnidaria	27	0	4096.806420128437	295	5315.9800000000005	1706
Xsp._db3_292475_1_Glu-C_46_24_2557.94788_8.35	AMP_Cnidaria	22	0	3731.657020035619	1428	5141.64	1783
Xsp._db3_340635_3_Glu-C_58_28_2937.29138_10.25	AMP_Cnidaria	22	0	3648.9378467656957	1746	5086.919999999999	1803
Xsp._db3_389508_2_Glu-C_36_28_3020.50288_10.23	AMP_Cnidaria	27	0	4100.360743793006	292	7715.4	914
Zsp._db3_180453_3_Glu-C_39_21_2438.96048_9.89	AMP_Cnidaria	12	0	3280.315111763268	2866	4263.699999999999	2213
Zsp._db3_502196_1_Glu-C_37_23_2841.35698_11.19	AMP_Cnidaria	39	0	4137.516566876066	230	8893.439999999999	677
Zsp._db3_532639_2_Glu-C_45_28_3230.74718_11.49	AMP_Cnidaria	12	0	3293.013808999385	2836	4876.540000000001	1916
Adigitifera_db3_642985_0_Glu-C_31_31_3527.19468_10.92	AMP_Cnidaria	11	0	3455.5554012663056	2436	2659.78	2886
Adigitifera_db3_659944_1_Glu-C_43_26_2968.57448_10.32	AMP_Cnidaria	23	0	3905.7024420358257	799	9397.2	600
Agemmifera_db3_23875_1_Glu-C_50_21_2418.90028_8.69	AMP_Cnidaria	17	0	3370.788448591331	2666	4167.719999999999	2261
Amillepora_db3_116591_0_Glu-C_24_24_2780.22438_11.19	AMP_Cnidaria	24	0	3667.580413510147	1661	5872.44	1454
Amillepora_db3_232841_4_Glu-C_59_29_3408.88788_11.03	AMP_Cnidaria	18	0	3535.7402113039943	2194	5086.04	1804
Amillepora_db3_416708_2_Glu-C_67_31_3353.89928_11.67	AMP_Cnidaria	17	0	3428.8114564558164	2509	5008.25	1841
Amillepora_db3_449180_1_Glu-C_62_29_3277.83138_8.07	AMP_Cnidaria	19	0	3814.5653331201556	1123	3464.67	2594
Amillepora_db3_707365_1_Glu-C_30_29_3172.67288_8.77	AMP_Cnidaria	24	0	4040.9648045210843	410	6254.36	1327
Amillepora_db3_708453_3_Glu-C_46_26_2713.13498_9.89	AMP_Cnidaria	32	0	4012.305327635968	479	8475.320000000002	744
Asolitaryensis_db3_7086_9_Glu-C_101_23_2592.87728_9.37	AMP_Cnidaria	16	0	3446.59239321809	2464	4645.570000000001	2019
Atenuis_db3_137521_1_Glu-C_59_30_3544.18458_10.92	AMP_Cnidaria	17	0	3595.512731672694	1959	6621.900000000001	1211
Alamarcki_db3_323507_1_Glu-C_33_24_2881.39418_9.37	AMP_Cnidaria	24	0	3916.370527212819	759	8465.609999999999	745
Alamarcki_db3_376300_4_Glu-C_47_31_3539.97858_11.33	AMP_Cnidaria	14	0	3414.6499245298282	2544	3684.8	2489
Ajaponica_db3_10491_6_Glu-C_61_24_2786.37818_11.03	AMP_Cnidaria	12	0	3154.4520428944293	3021	3482.5600000000004	2587
Ajaponica_db3_116218_2_Glu-C_49_33_3445.94788_11.33	AMP_Cnidaria	17	0	3396.5823905286516	2596	4480.099999999999	2092
Ajaponica_db3_126870_5_Glu-C_59_23_2835.34008_9.37	AMP_Cnidaria	22	0	3777.0430506115317	1257	7903.599999999998	873
Ajaponica_db3_241417_2_Glu-C_42_24_2900.48388_10.22	AMP_Cnidaria	18	0	3656.0252564458797	1716	4271.459999999999	2209
Ajaponica_db3_680242_5_Glu-C_67_24_2761.24318_10.23	AMP_Cnidaria	14	0	3362.6897363295625	2689	4672.4	2003
Ajaponica_db3_691146_2_Glu-C_59_28_3189.68218_8.93	AMP_Cnidaria	26	0	3787.4970091053883	1227	4162.610000000001	2264
Ajaponica_db3_757594_3_Glu-C_69_24_2796.28848_8.59	AMP_Cnidaria	20	0	4034.991504842592	425	4121.700000000001	2277
Ajaponica_db3_889129_3_Glu-C_52_24_2964.31618_9.55	AMP_Cnidaria	20	0	3613.879313603946	1891	7257.669999999999	1041
Aelegantissima_db3_27814_1_Glu-C_38_29_3147.66348_9.5	AMP_Cnidaria	15	0	3597.2676760300938	1955	3048.94	2767
Aelegantissima_db3_208442_2_Glu-C_63_24_2859.30038_8.4	AMP_Cnidaria	23	0	3816.528386460747	1114	4682.29	1999
Aelegantissima_db3_253027_3_Glu-C_47_23_2765.13198_10.08	AMP_Cnidaria	25	0	3905.8593306395233	797	7153.860000000001	1064
Aelegantissima_db3_422739_5_Glu-C_55_26_3139.64708_8.93	AMP_Cnidaria	14	0	3557.739796602824	2107	3362.2600000000007	2626
Aelegantissima_db3_474132_5_Glu-C_107_31_3647.23648_9.77	AMP_Cnidaria	13	0	3465.4405432667468	2404	3580.78	2534
Aelegantissima_db3_599041_1_Glu-C_36_27_3270.75008_11.67	AMP_Cnidaria	16	0	3574.4565393283706	2042	6222.64	1334
Aelegantissima_db3_643883_1_Glu-C_49_21_2474.93518_11.49	AMP_Cnidaria	20	0	3490.494431381664	2325	8626.699999999997	723
Aelegantissima_db3_730147_2_Glu-C_40_21_2449.89048_11.49	AMP_Cnidaria	22	0	3599.3193466853972	1943	9252.979999999998	620
Aelegantissima_db3_787398_3_Glu-C_69_28_3175.70758_11.49	AMP_Cnidaria	21	0	3712.691606899297	1504	8370.22	779
Acalycularis_db3_87288_3_Glu-C_47_28_3439.98848_10.25	AMP_Cnidaria	18	0	3604.80299489931	1919	5065.76	1816
Basbestinum_db3_38832_2_Glu-C_44_21_2319.69518_9.89	AMP_Cnidaria	15	0	3737.906034820674	1404	3974.78	2355
Basbestinum_db3_87606_0_Glu-C_23_23_2791.31008_9.41	AMP_Cnidaria	23	0	3741.9260449938047	1387	9337.21	608
Basbestinum_db3_118044_2_Glu-C_51_26_2946.46078_8.89	AMP_Cnidaria	34	0	4078.3230948861656	318	11243.060000000003	372
Basbestinum_db3_180045_3_Glu-C_64_25_3024.43698_8.93	AMP_Cnidaria	23	0	3746.341419376287	1373	6457.329999999999	1253
Basbestinum_db3_359688_0_Glu-C_26_26_3195.82528_10.92	AMP_Cnidaria	13	0	3548.120171026306	2152	4402.0599999999995	2133
Basbestinum_db3_494987_2_Glu-C_46_31_3617.24718_9.41	AMP_Cnidaria	21	0	3845.6522309627867	1009	5324.4	1698
Basbestinum_db3_540510_1_Glu-C_28_24_2669.11738_8.32	AMP_Cnidaria	14	0	3321.197605899067	2786	2772.04	2850
Basbestinum_db3_586702_0_Glu-C_32_32_3714.32388_10.33	AMP_Cnidaria	14	0	3596.5324874268545	1958	4408.16	2130
Clyra_db3_207448_2_Glu-C_34_23_2699.11058_9.89	AMP_Cnidaria	17	0	3905.5365828501745	800	5327.679999999999	1697
Clyra_db3_299537_2_Glu-C_38_21_2618.18168_9.37	AMP_Cnidaria	17	0	3341.326897137007	2739	5886.059999999999	1452
Clyra_db3_354551_4_Glu-C_36_19_2487.97918_11.19	AMP_Cnidaria	8	0	3122.829991985218	3052	3003.7800000000007	2787
Clyra_db3_439765_6_Glu-C_50_24_2611.04198_9.78	AMP_Cnidaria	21	0	3696.583812667971	1565	4346.42	2169
Clyra_db3_446480_5_Glu-C_72_29_3340.89698_10.33	AMP_Cnidaria	26	0	3936.6453382965456	697	7448.5	983
Cstellata_db3_244523_2_Glu-C_54_28_3114.66208_9.44	AMP_Cnidaria	22	0	3757.844455124697	1329	7712.8600000000015	915
Csp._db3_437721_0_Glu-C_29_29_3303.81318_10.32	AMP_Cnidaria	17	0	3384.199462910578	2634	4220.179999999999	2228
Csp._db3_439561_2_Glu-C_34_28_3208.69368_9.37	AMP_Cnidaria	26	0	3871.8541500272318	902	5738.159999999999	1509
Caustralis_db3_4662_2_Glu-C_85_28_3210.66588_8.95	AMP_Cnidaria	29	0	4204.929427742172	144	4453.26	2104
Caustralis_db3_115869_2_Glu-C_41_30_3554.09558_11.2	AMP_Cnidaria	11	0	3190.2199171296934	2998	3536.6799999999994	2559
Cechinata_db3_40064_1_Glu-C_46_28_3381.93388_11.31	AMP_Cnidaria	21	0	3750.843020478962	1358	6730.03	1176
Cserailia_db3_96554_0_Glu-C_29_29_3287.74608_9.41	AMP_Cnidaria	18	0	3680.796338344683	1615	5834.28	1469
Ecarnea_db3_50246_0_Glu-C_28_28_3258.79168_10.25	AMP_Cnidaria	26	0	3998.774465142933	520	9010.109999999999	655
Ecarnea_db3_130462_2_Glu-C_38_23_2734.31548_8.76	AMP_Cnidaria	26	0	3982.8343793894437	552	4745.84	1970
Ecarnea_db3_230644_1_Glu-C_34_24_2552.01878_11.49	AMP_Cnidaria	11	0	3303.549414612191	2822	4256.219999999999	2216
Ecarnea_db3_252553_4_Glu-C_35_24_2842.38058_10.12	AMP_Cnidaria	21	0	3551.5217989127414	2134	7691.36	921
Ecarnea_db3_339924_3_Glu-C_62_24_2906.36398_11.33	AMP_Cnidaria	30	0	3766.8963021923105	1293	11715.280000000002	329
Ecarnea_db3_405035_2_Glu-C_55_30_3463.08268_10.93	AMP_Cnidaria	22	0	3522.43341817734	2234	7498.139999999999	970
Erubra_db3_50179_2_Glu-C_59_27_3233.68548_10.11	AMP_Cnidaria	18	0	3990.9526110440574	539	4899.66	1903
Erubra_db3_210212_1_Glu-C_24_22_2378.77438_8.59	AMP_Cnidaria	18	0	3641.5518678863496	1781	5572.95	1565
Erubra_db3_262453_1_Glu-C_40_28_3300.91568_9.41	AMP_Cnidaria	17	0	3469.235793888474	2392	6511.12	1237
Flizardensis_db3_71802_1_Glu-C_24_23_2710.17428_8.93	AMP_Cnidaria	20	0	3232.816207982738	2938	4145.6900000000005	2270
Fcolemani_db3_18524_1_Glu-C_58_28_3372.87968_9.25	AMP_Cnidaria	20	0	3732.2107058503316	1426	3986.07	2349
Fcolemani_db3_117165_10_Glu-C_70_21_2598.06928_8.95	AMP_Cnidaria	15	0	3368.2826566379563	2674	3954.7000000000003	2364
Fcolemani_db3_454726_1_Glu-C_70_28_3202.77398_11.04	AMP_Cnidaria	17	0	3599.9253038136776	1941	6547.939999999998	1229
Fcolemani_db3_627644_0_Glu-C_27_27_3369.96708_8.48	AMP_Cnidaria	17	0	3579.6595461064235	2021	5849.34	1461
Fancora_db3_48626_1_Glu-C_51_23_2540.01918_8.8	AMP_Cnidaria	16	0	3367.5802879986386	2677	4648.6	2015
Fancora_db3_52435_1_Glu-C_28_25_2869.33998_8.33	AMP_Cnidaria	11	0	3400.736899145879	2582	2497.65	2942
Fancora_db3_243292_3_Glu-C_59_18_2257.62568_8.8	AMP_Cnidaria	19	0	3586.9043824670443	1989	5401.06	1668
Fancora_db3_465264_1_Glu-C_28_24_3032.60498_8.81	AMP_Cnidaria	22	0	3788.3806170710577	1224	8090.480000000001	839
Fancora_db3_941976_6_Glu-C_65_24_2988.40058_8.74	AMP_Cnidaria	20	0	3567.0838946005333	2069	6638.999999999998	1204
Fancora_db3_942862_2_Glu-C_85_26_2880.34588_11.49	AMP_Cnidaria	25	0	3884.2602941894415	860	7810.46	893
Fancora_db3_1064043_0_Glu-C_27_27_3161.79038_11.31	AMP_Cnidaria	10	0	3250.492870489897	2909	3980.1000000000004	2351
Gfascicularis_db3_83681_3_Glu-C_54_28_3181.56378_10.17	AMP_Cnidaria	14	0	3507.414526310383	2285	4371.28	2154
Gfascicularis_db3_128486_4_Glu-C_84_21_2428.90608_9.78	AMP_Cnidaria	19	0	3709.8152750813747	1520	4298.42	2192
Gfascicularis_db3_161970_6_Glu-C_78_23_2419.87118_9.06	AMP_Cnidaria	8	0	3117.983330613805	3057	3334.02	2634
Gfascicularis_db3_384115_3_Glu-C_49_31_3525.10418_9.22	AMP_Cnidaria	28	0	4010.069422938386	484	6491.900000000001	1244
Gfascicularis_db3_408052_4_Glu-C_50_28_2932.37148_10.32	AMP_Cnidaria	20	0	3691.7461444635715	1584	6252.650000000001	1328
Gfascicularis_db3_504534_2_Glu-C_80_30_3624.08118_9.29	AMP_Cnidaria	17	0	3650.094367246966	1737	3146.2	2712
Gfascicularis_db3_523191_3_Glu-C_55_16_2062.44868_11.19	AMP_Cnidaria	19	0	3311.072123331066	2804	4375.66	2147
Gfascicularis_db3_578361_1_Glu-C_48_29_3337.00758_9.55	AMP_Cnidaria	16	0	3556.7830179782236	2113	4768.37	1956
Gfascicularis_db3_579155_3_Glu-C_76_24_2855.30098_11.49	AMP_Cnidaria	16	0	3493.7023069246256	2317	4740.12	1973
Gfascicularis_db3_604480_1_Glu-C_35_31_3323.76288_11.49	AMP_Cnidaria	31	0	4036.7149947425196	420	7594.750000000001	946
Gfascicularis_db3_695591_1_Glu-C_35_24_2868.37008_10.23	AMP_Cnidaria	26	0	3757.9867552761343	1328	10979.62	402
Aalata_db4_6856_2_Asp-N_54_27_3205.60318_9.58	AMP_Cnidaria	27	0	3919.99514556777	748	7647.58	933
Ccruxmelitensis_db4_89131_4_Asp-N_46_24_2829.23458_9.32	AMP_Cnidaria	38	0	4264.958175792769	98	12470.050000000001	262
Ccruxmelitensis_db4_211252_9_Asp-N_81_28_3402.02628_10.33	AMP_Cnidaria	26	0	3993.5293499720037	532	7399.329999999999	1002
Csivickisi_db4_100347_10_Asp-N_85_26_2883.45088_8.54	AMP_Cnidaria	25	0	4120.188400217736	269	9018.18	651
Csivickisi_db4_125015_6_Asp-N_38_21_2421.93588_10.23	AMP_Cnidaria	12	0	3218.716650024461	2957	3956.4	2362
Csivickisi_db4_251587_3_Asp-N_48_26_2996.56988_11.2	AMP_Cnidaria	20	0	3733.953320090571	1419	3995.53	2342
Cconvolvulus_db4_137083_2_Asp-N_46_28_3430.81318_9.69	AMP_Cnidaria	22	0	3827.902330957034	1073	3935.4200000000005	2377
Hsanjuanensis_db4_66099_0_Asp-N_21_21_2526.96408_9.25	AMP_Cnidaria	13	0	3250.896272599866	2908	2482.3199999999997	2946
Hsanjuanensis_db4_142552_0_Asp-N_32_32_3599.24268_11.79	AMP_Cnidaria	16	0	3658.4981319774347	1702	4989.89	1859
Hsymbiolongicarpus_db4_125979_2_Asp-N_47_29_3242.85118_11.2	AMP_Cnidaria	21	0	3855.405149646542	969	8680.02	718
Hsymbiolongicarpus_db4_177243_5_Asp-N_49_25_3284.66368_9.55	AMP_Cnidaria	13	0	3381.6668837001525	2642	2400.24	2958
Lquadricornis_db4_193155_5_Asp-N_62_24_2761.20588_11.49	AMP_Cnidaria	19	0	3800.799136016165	1181	7421.2300000000005	998
Lquadricornis_db4_231806_4_Asp-N_48_23_2878.41178_11.49	AMP_Cnidaria	15	0	3328.845152097451	2768	6055.300000000001	1391
Malcicornis_db4_10967_5_Asp-N_50_28_3101.49568_10.33	AMP_Cnidaria	26	0	3951.779881599346	652	4453.5199999999995	2103
Mcomplanata_db4_36024_2_Asp-N_42_33_3709.24288_10.25	AMP_Cnidaria	17	0	3457.1982285787276	2431	2997.9999999999995	2790
Mcomplanata_db4_158953_3_Asp-N_52_30_3538.03488_11.79	AMP_Cnidaria	14	0	3337.821507521011	2747	4380.079999999999	2144
Mcomplanata_db4_216029_8_Asp-N_92_28_3058.46748_10.23	AMP_Cnidaria	33	0	3957.7720251600103	629	8410.860000000002	763
Mcomplanata_db4_305993_4_Asp-N_39_28_3075.54138_11.2	AMP_Cnidaria	24	0	4005.4112055231676	496	4865.65	1922
Mcomplanata_db4_374290_0_Asp-N_28_28_3302.83258_11.49	AMP_Cnidaria	17	0	3644.2828356083373	1768	7062.42	1081
Mcomplanata_db4_442818_0_Asp-N_23_23_2789.18898_8.93	AMP_Cnidaria	15	0	3548.4073803485203	2147	3663.3999999999996	2495
Mcomplanata_db4_498292_4_Asp-N_56_31_3263.85558_11.2	AMP_Cnidaria	19	0	3871.1824301411475	908	5907.299999999999	1442
Mcomplanata_db4_602797_3_Asp-N_41_26_2812.32948_10.34	AMP_Cnidaria	19	0	3404.236199106547	2572	7106.539999999999	1072
Msquarrosa_db4_2146_4_Asp-N_34_24_2810.31308_10.33	AMP_Cnidaria	14	0	3767.355896309015	1291	4856.87	1925
Msquarrosa_db4_103050_2_Asp-N_40_29_3199.68428_10.93	AMP_Cnidaria	24	0	3795.9663949847736	1200	9367.74	605
Msquarrosa_db4_293346_0_Asp-N_21_21_2686.17528_11.19	AMP_Cnidaria	17	0	3414.9319372332575	2543	5783.499999999999	1495
Msquarrosa_db4_453211_0_Asp-N_28_28_3161.65438_9.1	AMP_Cnidaria	17	0	3615.664147786633	1885	4780.4800000000005	1952
Msquarrosa_db4_581351_2_Asp-N_58_29_3514.07148_10.33	AMP_Cnidaria	12	0	3371.39343054651	2665	4375.610000000001	2148
Msquarrosa_db4_621555_0_Asp-N_27_27_3361.85908_10.04	AMP_Cnidaria	22	0	3898.1454588721517	819	6262.02	1320
Mvirulenta_db4_138923_1_Asp-N_33_31_3807.39608_9.58	AMP_Cnidaria	17	0	3717.122099749063	1489	2684.36	2879
Pcarnea_db4_13400_2_Asp-N_31_28_3587.21168_11.2	AMP_Cnidaria	19	0	3601.8345714969255	1933	5575.23	1563
Pcarnea_db4_460935_1_Asp-N_41_28_3245.88018_10.27	AMP_Cnidaria	14	0	3420.859061767083	2527	4007.8199999999997	2332
Pcarnea_db4_795674_4_Asp-N_63_23_2826.31778_10.32	AMP_Cnidaria	23	0	3906.784779936633	792	7885.439999999999	877
Resculentum_db4_149366_6_Asp-N_74_37_4357.15458_11.2	AMP_Cnidaria	11	0	3405.9941682739864	2566	2632.85	2898
Tsp._db4_172738_4_Asp-N_55_26_3169.57268_9.37	AMP_Cnidaria	23	0	3964.9560528111647	608	7198.620000000001	1052
Tsp._db4_214819_7_Asp-N_82_30_3597.27348_9.69	AMP_Cnidaria	14	0	3117.505011005849	3059	3351.59	2628
Tsp._db4_231129_1_Asp-N_27_23_2943.55518_10.92	AMP_Cnidaria	17	0	3201.4427583896722	2980	4517.8	2074
VValella_db4_87132_4_Asp-N_49_26_2828.28828_10.26	AMP_Cnidaria	22	0	3649.998362724662	1739	6570.619999999999	1225
VValella_db4_371720_2_Asp-N_69_33_3506.85128_11.79	AMP_Cnidaria	16	0	3201.6823189746483	2979	3564.8199999999997	2540
Mcomplanata_db4_391751_5_Chymotrypsin-low_63_31_3176.61878_9.52	AMP_Cnidaria	24	0	3731.4008447417486	1432	5795.42	1487
Msquarrosa_db4_415155_15_Chymotrypsin-low_81_24_2467.91578_11.2	AMP_Cnidaria	20	0	3489.4055406424623	2329	6694.349999999999	1187
Ccruxmelitensis_db4_160452_4_Glu-C_50_27_3004.45678_9.37	AMP_Cnidaria	24	0	3950.77946395083	656	8395.22	772
Ccruxmelitensis_db4_222574_5_Glu-C_67_22_2691.15238_11.03	AMP_Cnidaria	12	0	3240.757002058403	2929	4202.1	2233
Cquinquecirrha_db4_278875_3_Glu-C_53_18_2284.73538_11.19	AMP_Cnidaria	10	0	3038.072118306205	3093	2069.4200000000005	3039
Cquinquecirrha_db4_303169_11_Glu-C_100_30_3535.02408_10.32	AMP_Cnidaria	19	0	3484.233385770533	2349	4236.57	2223
Csivickisi_db4_46314_0_Glu-C_26_26_3201.61468_8.95	AMP_Cnidaria	15	0	3471.146484334527	2386	2535.22	2928
Csivickisi_db4_130804_0_Glu-C_21_21_2492.94928_8.4	AMP_Cnidaria	29	0	3982.587392105176	553	6670.079999999999	1196
Csivickisi_db4_171722_2_Glu-C_48_25_2890.37118_9.14	AMP_Cnidaria	15	0	3518.1139292970106	2251	5658.9	1536
Cconvolvulus_db4_24513_1_Glu-C_43_21_2669.22828_10.22	AMP_Cnidaria	23	0	3557.233302646154	2111	5356.03	1684
Cconvolvulus_db4_88203_8_Glu-C_91_18_2429.85288_9.25	AMP_Cnidaria	15	0	3212.3265399690035	2966	5497.760000000001	1602
Cconvolvulus_db4_123663_2_Glu-C_53_27_3206.71798_10.23	AMP_Cnidaria	19	0	3718.600305875977	1481	5483.55	1610
Hauricula_db4_10273_2_Glu-C_38_28_3060.48288_8.69	AMP_Cnidaria	23	0	3801.3070427656085	1180	3015.03	2783
Hsanjuanensis_db4_149320_0_Glu-C_23_23_2781.17168_8.62	AMP_Cnidaria	24	0	4028.425007098399	438	4758.0599999999995	1961
Lquadricornis_db4_296881_3_Glu-C_43_34_3671.23818_10.26	AMP_Cnidaria	28	0	3893.8262893103297	833	6268.42	1318
Mcomplanata_db4_34580_2_Glu-C_86_32_3598.19868_9.14	AMP_Cnidaria	23	0	3835.2671842872487	1040	7645.280000000002	934
Mcomplanata_db4_239381_4_Glu-C_44_28_2919.33228_9.5	AMP_Cnidaria	31	0	4142.83421372751	224	7651.52	928
Mcomplanata_db4_291336_2_Glu-C_31_23_2521.83938_10.23	AMP_Cnidaria	18	0	3659.1894861009455	1697	5659.0599999999995	1535
Mcomplanata_db4_298271_3_Glu-C_52_24_2788.16078_8.74	AMP_Cnidaria	21	0	3823.339096627854	1089	4781.0199999999995	1951
Mcomplanata_db4_316499_1_Glu-C_29_26_2872.38468_10.25	AMP_Cnidaria	22	0	3743.8195554037884	1381	5796.18	1486
Mcomplanata_db4_610612_1_Glu-C_38_36_4181.92538_9.22	AMP_Cnidaria	16	0	3221.266506741757	2954	3190.4900000000002	2687
Mcomplanata_db4_636826_1_Glu-C_35_23_2708.27818_9.06	AMP_Cnidaria	24	0	3797.229918295626	1193	8240.92	810
Msquarrosa_db4_13587_2_Glu-C_46_28_3153.71718_10.32	AMP_Cnidaria	24	0	3865.34405907015	928	7395.04	1006
Msquarrosa_db4_101050_9_Glu-C_54_23_2694.22098_11.19	AMP_Cnidaria	19	0	3422.889794137485	2522	7883.76	878
Msquarrosa_db4_350262_3_Glu-C_59_27_3243.64008_11.49	AMP_Cnidaria	12	0	3380.5137070645146	2644	3572.84	2537
Msquarrosa_db4_404829_2_Glu-C_48_33_3608.24368_10.93	AMP_Cnidaria	19	0	3539.0721606570924	2183	5778.12	1496
Msquarrosa_db4_644705_4_Glu-C_56_21_2465.84318_10.11	AMP_Cnidaria	12	0	3346.856133538062	2726	5065.5	1817
Msquarrosa_db4_790176_0_Glu-C_28_28_3018.40558_8.47	AMP_Cnidaria	22	0	3745.877112796795	1374	4691.12	1994
Mvirulenta_db4_23026_5_Glu-C_70_29_3207.71908_9.5	AMP_Cnidaria	24	0	3905.955724328804	795	7299.08	1030
Mvirulenta_db4_125710_4_Glu-C_57_29_3456.01038_10.12	AMP_Cnidaria	22	0	3855.603551593361	968	6769.000000000001	1165
Pphysalis_db4_57460_3_Glu-C_53_24_2863.33588_11.19	AMP_Cnidaria	19	0	3419.9947213742403	2528	5809.240000000001	1477
Pcarnea_db4_100082_6_Glu-C_85_26_2730.20618_9.89	AMP_Cnidaria	32	0	4163.903286556754	192	6345.320000000001	1289
Pcarnea_db4_257351_6_Glu-C_48_28_3320.91808_8.61	AMP_Cnidaria	16	0	3654.1413804888984	1722	4476.410000000001	2094
Pcarnea_db4_334624_1_Glu-C_27_23_2708.19708_8.95	AMP_Cnidaria	31	0	4168.996374481391	188	5676.399999999999	1527
Pcarnea_db4_567416_2_Glu-C_37_23_2700.15998_11.03	AMP_Cnidaria	18	0	3591.5669512305726	1973	6989.880000000001	1096
Pcarnea_db4_614176_7_Glu-C_67_24_3052.50868_8.77	AMP_Cnidaria	26	0	4037.3883297131006	419	5765.019999999999	1504
Pcarnea_db4_634567_3_Glu-C_46_23_2586.93598_10.11	AMP_Cnidaria	12	0	3494.8997146084216	2314	5304.96	1710
Pcarnea_db4_636627_1_Glu-C_68_31_3286.82368_11.2	AMP_Cnidaria	22	0	3744.8969181374205	1378	3794.9400000000005	2445
Pcarnea_db4_747138_6_Glu-C_60_33_3542.83778_11.03	AMP_Cnidaria	9	0	3447.9359389112333	2461	1600.82	3109
Resculentum_db4_107937_3_Glu-C_42_27_3238.71688_10.12	AMP_Cnidaria	11	0	3580.120189488727	2017	3557.48	2544
Resculentum_db4_149818_0_Glu-C_26_26_2940.48378_10.32	AMP_Cnidaria	17	0	3521.156942558307	2238	5432.019999999999	1646
Resculentum_db4_153385_3_Glu-C_70_28_3326.93128_10.33	AMP_Cnidaria	30	0	4133.0796872982855	241	10312.590000000002	482
Tsp._db4_14485_0_Glu-C_29_29_3516.12668_10.26	AMP_Cnidaria	18	0	3582.406796124804	2008	5137.400000000001	1784
VValella_db4_245143_1_Glu-C_29_26_2933.46758_9.07	AMP_Cnidaria	13	0	3384.262112787356	2633	4175.0	2257
Avirdis_db5_97239_6_Asp-N_85_24_2713.19278_8.93	AMP_Cnidaria	25	0	3764.0912207494894	1307	6438.16	1259
Avirdis_db5_136846_5_Asp-N_53_26_2804.30658_10.23	AMP_Cnidaria	19	0	3801.6864233270335	1179	3914.3799999999997	2385
Cjardinei_db5_21030_3_Asp-N_33_23_2691.16708_9.07	AMP_Cnidaria	26	0	3744.997078826228	1377	4822.08	1938
Cjardinei_db5_35823_0_Asp-N_28_28_3233.68548_11.2	AMP_Cnidaria	17	0	3906.637561949977	793	3068.02	2756
Cjardinei_db5_82298_1_Asp-N_31_24_2759.22438_10.33	AMP_Cnidaria	30	0	4041.539499524705	408	5289.340000000001	1716
Cjardinei_db5_166062_2_Asp-N_61_25_3035.43508_10.32	AMP_Cnidaria	24	0	3862.2837885589042	940	5603.79	1552
Cbrasiliensis_db5_76383_4_Asp-N_53_32_4189.87078_9.15	AMP_Cnidaria	13	0	3422.6565521194752	2524	3528.36	2562
Darmata_db5_299_5_Asp-N_58_31_3883.58118_10.33	AMP_Cnidaria	23	0	3710.4473638438203	1517	5596.089999999999	1555
Darmata_db5_165634_5_Asp-N_47_28_3514.11108_9.29	AMP_Cnidaria	21	0	3616.2490762769307	1883	6911.1399999999985	1120
Equadricolor_db5_391169_1_Asp-N_48_28_3311.76878_9.58	AMP_Cnidaria	24	0	3580.5551951335156	2015	7650.3099999999995	930
Equadricolor_db5_394348_4_Asp-N_53_25_2783.32818_10.33	AMP_Cnidaria	15	0	3345.5740386373195	2729	4612.98	2031
Ediaphana_db5_19622_1_Asp-N_29_28_3113.60858_11.2	AMP_Cnidaria	13	0	3492.7451031730566	2319	4402.599999999999	2132
Ediaphana_db5_75676_3_Asp-N_55_28_3202.69018_11.04	AMP_Cnidaria	16	0	3481.2957955173397	2359	3583.52	2531
Ediaphana_db5_99401_3_Asp-N_53_27_3067.64888_9.06	AMP_Cnidaria	17	0	3444.5383951184863	2469	6015.0599999999995	1402
Ediaphana_db5_206177_0_Asp-N_30_30_3492.04658_10.25	AMP_Cnidaria	24	0	3996.4298120379817	526	5828.7699999999995	1470
Ediaphana_db5_336558_2_Asp-N_51_27_3021.49048_10.33	AMP_Cnidaria	20	0	3677.3643273313323	1632	8388.539999999999	774
Ediaphana_db5_529617_9_Asp-N_62_23_2571.89688_9.58	AMP_Cnidaria	18	0	3348.8373292788738	2724	6348.62	1287
Ediaphana_db5_764167_4_Asp-N_51_31_3483.95908_10.15	AMP_Cnidaria	19	0	3569.018397560166	2060	5827.089999999999	1471
Ediaphana_db5_788232_5_Asp-N_58_32_3754.23048_11.03	AMP_Cnidaria	24	0	3711.471949010917	1512	7537.619999999999	964
Ediaphana_db5_955854_5_Asp-N_52_23_2639.15758_10.23	AMP_Cnidaria	21	0	3691.6012420406983	1587	8311.47	798
Ediaphana_db5_974003_2_Asp-N_33_29_3501.11518_9.58	AMP_Cnidaria	23	0	3876.9992955405264	877	3867.44	2417
Ediaphana_db5_1041654_4_Asp-N_69_28_3304.77968_11.2	AMP_Cnidaria	16	0	3721.1749067063624	1469	4433.699999999999	2112
Ediaphana_db5_1103017_1_Asp-N_28_23_2657.08868_9.58	AMP_Cnidaria	28	0	3936.462808901639	698	9723.500000000002	545
Ediaphana_db5_1184498_9_Asp-N_83_28_3078.58828_11.67	AMP_Cnidaria	19	0	3513.6381398227436	2262	7519.380000000002	967
Gnorfolkensis_db5_21879_2_Asp-N_40_32_3584.12478_11.04	AMP_Cnidaria	21	0	3889.3753943477636	848	4736.69	1974
Gnorfolkensis_db5_27264_1_Asp-N_28_24_2679.15688_11.2	AMP_Cnidaria	15	0	3400.8614108450897	2581	5566.949999999999	1568
Gnorfolkensis_db5_43598_0_Asp-N_37_37_3897.64978_11.67	AMP_Cnidaria	18	0	3305.7383467929812	2817	3508.22	2575
Gnorfolkensis_db5_97725_2_Asp-N_49_28_3054.62818_11.67	AMP_Cnidaria	13	0	3568.821725445909	2061	4804.14	1942
Gnorfolkensis_db5_115677_2_Asp-N_47_29_3156.51438_9.81	AMP_Cnidaria	5	0	2771.132442791705	3127	1187.7000000000003	3127
Gnorfolkensis_db5_217932_3_Asp-N_34_29_3182.56978_9.58	AMP_Cnidaria	17	0	3678.35327708556	1628	3543.33	2557
Gnorfolkensis_db5_439942_3_Asp-N_66_29_3316.88068_10.33	AMP_Cnidaria	15	0	3651.776932074071	1733	3470.8599999999997	2592
Gnorfolkensis_db5_576220_6_Asp-N_55_22_2551.07528_8.28	AMP_Cnidaria	14	0	3542.4053947693924	2170	2961.8399999999997	2800
Gnorfolkensis_db5_785370_3_Asp-N_35_21_2366.72888_10.33	AMP_Cnidaria	33	0	4087.126858858079	305	10629.18	433
Gnorfolkensis_db5_886781_2_Asp-N_53_32_3628.22158_11.67	AMP_Cnidaria	18	0	3408.5920501174323	2559	4388.24	2141
Gnorfolkensis_db5_908072_3_Asp-N_43_33_3375.84758_8.46	AMP_Cnidaria	18	0	3851.080944643081	987	4039.9599999999996	2310
Gplanulata_db5_13356_1_Asp-N_44_31_3303.97288_10.37	AMP_Cnidaria	18	0	3650.065773310244	1738	5142.78	1782
Gplanulata_db5_15785_4_Asp-N_51_28_3247.76848_11.03	AMP_Cnidaria	19	0	3749.137734213651	1362	4878.2	1915
Gplanulata_db5_84277_0_Asp-N_23_23_2999.55028_11.01	AMP_Cnidaria	16	0	3486.1506660765526	2341	6901.360000000001	1128
Gplanulata_db5_209354_1_Asp-N_34_31_3303.78938_11.2	AMP_Cnidaria	22	0	3995.0438364783404	530	4504.679999999999	2080
Gplanulata_db5_485589_3_Asp-N_58_28_3097.50458_10.25	AMP_Cnidaria	22	0	3925.6366052579974	723	6695.830000000001	1186
Gplanulata_db5_524776_1_Asp-N_33_28_3264.80188_11.04	AMP_Cnidaria	18	0	3581.887689088055	2011	6723.610000000001	1177
Gplanulata_db5_603279_5_Asp-N_62_27_3146.57928_10.33	AMP_Cnidaria	16	0	3685.8901809709955	1607	3178.0000000000005	2695
Gplanulata_db5_710053_1_Asp-N_46_23_3020.20088_8.42	AMP_Cnidaria	16	0	3412.7907798391393	2549	3330.8000000000006	2636
Gplanulata_db5_726972_1_Asp-N_46_26_2924.33538_10.33	AMP_Cnidaria	19	0	3804.018653640605	1168	4341.579999999999	2171
Gplanulata_db5_785017_0_Asp-N_23_23_2763.30238_11.2	AMP_Cnidaria	12	0	3478.534214543687	2370	5145.320000000001	1780
Gplanulata_db5_806172_3_Asp-N_49_29_3255.75128_11.49	AMP_Cnidaria	23	0	3926.0390264368334	722	5394.280000000002	1670
Gplanulata_db5_928521_1_Asp-N_47_33_4013.74328_10.33	AMP_Cnidaria	18	0	3277.3839752926874	2875	2777.44	2848
Globata_db5_123166_3_Asp-N_32_23_2753.13338_8.0	AMP_Cnidaria	26	0	4154.6667244172695	205	4928.709999999999	1887
Globata_db5_686825_4_Asp-N_44_26_3013.53768_10.18	AMP_Cnidaria	18	0	3525.7074551725636	2224	6159.99	1353
Hluciae_db5_61669_0_Asp-N_23_23_3093.54528_11.03	AMP_Cnidaria	14	0	3080.628280596871	3080	5483.020000000001	1611
Hluciae_db5_71086_2_Asp-N_48_29_3421.06948_10.25	AMP_Cnidaria	18	0	3696.148229111039	1568	3040.1599999999994	2772
Hluciae_db5_91048_9_Asp-N_59_23_2803.32088_9.58	AMP_Cnidaria	25	0	3946.5639011807666	663	7214.9400000000005	1047
Haurora_db5_168425_3_Asp-N_45_32_3886.59148_9.19	AMP_Cnidaria	17	0	3643.945627561015	1769	4360.3	2165
Haurora_db5_205920_3_Asp-N_48_21_2461.90688_8.69	AMP_Cnidaria	19	0	3405.2892869421107	2568	4858.02	1924
Haurora_db5_333483_3_Asp-N_68_28_3388.94378_10.85	AMP_Cnidaria	13	0	3285.5650015081083	2855	5489.16	1606
Hcrispa_db5_131653_2_Asp-N_83_25_2940.50238_10.25	AMP_Cnidaria	25	0	3755.2326408731988	1340	11052.0	396
Hcrispa_db5_138020_1_Asp-N_29_21_2425.79658_10.22	AMP_Cnidaria	26	0	3765.505326105905	1301	5109.759999999999	1796
Hcrispa_db5_269976_2_Asp-N_31_24_2852.26888_10.33	AMP_Cnidaria	17	0	3435.019726032315	2497	5791.72	1489
Hmagnifica_db5_475899_5_Asp-N_68_29_3226.66358_10.33	AMP_Cnidaria	37	0	4297.475150912513	74	11528.920000000002	342
Hhemprichii_db5_319925_2_Asp-N_39_28_3246.70218_11.2	AMP_Cnidaria	10	0	4074.013507148459	327	1784.88	3085
Inocturnos_db5_84181_4_Asp-N_62_27_3216.71078_9.37	AMP_Cnidaria	22	0	4148.424670993895	215	6353.76	1284
Mdoreensins_db5_102645_3_Asp-N_29_23_2842.40378_10.26	AMP_Cnidaria	24	0	3734.987559575616	1412	8739.330000000002	706
Mdoreensins_db5_191184_1_Asp-N_37_27_2874.31358_8.36	AMP_Cnidaria	19	0	3890.6798199382647	842	4916.7	1893
Mdoreensins_db5_191441_1_Asp-N_39_29_3526.08498_11.04	AMP_Cnidaria	26	0	3901.31734321884	808	7088.980000000001	1075
Mdoreensins_db5_223150_8_Asp-N_78_27_3073.61508_11.49	AMP_Cnidaria	14	0	3345.228764352324	2732	4883.9800000000005	1911
Mdoreensins_db5_411185_3_Asp-N_71_28_3424.95138_10.34	AMP_Cnidaria	29	0	4288.427200238114	81	6786.680000000001	1160
Osp._db5_211548_0_Asp-N_29_29_3399.86798_11.2	AMP_Cnidaria	26	0	4004.435035714992	497	5738.28	1508
Pborealis_db5_259581_1_Asp-N_25_24_2730.13638_8.81	AMP_Cnidaria	23	0	3774.6748048566456	1264	5999.05	1409
Pmaua_db5_101161_4_Asp-N_74_28_3191.78858_8.89	AMP_Cnidaria	19	0	3661.453827132474	1684	4878.820000000001	1914
Psemoni_db5_125724_10_Asp-N_87_28_3018.41178_10.22	AMP_Cnidaria	24	0	4184.091425466963	169	3941.97	2374
Psemoni_db5_321276_1_Asp-N_37_24_2830.28068_11.2	AMP_Cnidaria	24	0	3789.238743056229	1217	7561.700000000001	954
Psemoni_db5_339712_3_Asp-N_45_28_2993.48078_11.49	AMP_Cnidaria	14	0	3537.7840512865123	2187	5130.89	1788
Psemoni_db5_539887_1_Asp-N_41_30_3274.70208_9.37	AMP_Cnidaria	15	0	3615.6847114359134	1884	3991.3199999999993	2347
Psemoni_db5_929019_8_Asp-N_56_21_2377.83368_9.06	AMP_Cnidaria	18	0	3428.6453637072927	2510	5452.700000000001	1634
Psemoni_db5_937310_12_Asp-N_63_23_2641.08378_10.32	AMP_Cnidaria	24	0	3796.9549527662202	1194	7344.499999999998	1022
Sgigantea_db5_5921_5_Asp-N_66_25_2935.39588_8.02	AMP_Cnidaria	44	0	4565.204862507605	4	7322.299999999998	1025
Sgigantea_db5_471730_6_Asp-N_73_23_2596.00508_11.2	AMP_Cnidaria	24	0	3644.317080386763	1767	6786.1399999999985	1161
Shaddoni_db5_38219_1_Asp-N_38_28_3191.70138_9.41	AMP_Cnidaria	26	0	4220.803624394224	132	6294.220000000001	1305
Shaddoni_db5_195885_3_Asp-N_50_30_3647.21878_11.49	AMP_Cnidaria	16	0	3731.241704718369	1434	4451.219999999999	2105
Smertensii_db5_69539_2_Asp-N_36_23_2584.03748_9.07	AMP_Cnidaria	18	0	3383.445901800289	2637	3193.9499999999994	2684
Smertensii_db5_218230_4_Asp-N_68_29_3438.96088_10.93	AMP_Cnidaria	13	0	3691.80600851842	1583	3975.0800000000004	2353
Smertensii_db5_353186_1_Asp-N_28_27_3327.80148_11.19	AMP_Cnidaria	28	0	4000.6674954893156	511	7602.539999999999	941
Smertensii_db5_415599_4_Asp-N_64_27_3315.89218_10.23	AMP_Cnidaria	25	0	3909.5111153014577	777	6610.880000000001	1213
Ediaphana_db5_79284_1_Chymotrypsin-low_28_26_2745.18078_11.19	AMP_Cnidaria	14	0	3287.8157550048572	2848	4285.140000000001	2201
Gplanulata_db5_734636_5_Chymotrypsin-low_41_28_2962.48878_8.59	AMP_Cnidaria	11	0	3342.5686211319153	2738	3019.0400000000004	2781
Avirdis_db5_44641_2_Glu-C_40_29_3199.70588_9.89	AMP_Cnidaria	18	0	3821.224108556987	1096	4430.4800000000005	2115
Avirdis_db5_147188_1_Glu-C_31_28_3071.54368_8.28	AMP_Cnidaria	12	0	3487.8067618626524	2339	3348.68	2630
Avirdis_db5_197426_0_Glu-C_28_28_3249.70568_11.33	AMP_Cnidaria	13	0	3546.752345453342	2157	5331.020000000001	1694
Avirdis_db5_249198_4_Glu-C_73_24_2898.40668_11.19	AMP_Cnidaria	16	0	3595.2057761601154	1961	5978.0599999999995	1416
Cjardinei_db5_48647_3_Glu-C_44_22_2672.04708_10.08	AMP_Cnidaria	15	0	3575.4706580780344	2037	3460.399999999999	2599
Cbrasiliensis_db5_96394_5_Glu-C_45_23_2751.18568_9.78	AMP_Cnidaria	27	0	3897.2744574232534	823	3880.43	2411
Cbrasiliensis_db5_121235_1_Glu-C_37_32_3582.15948_9.39	AMP_Cnidaria	13	0	3309.546061330315	2812	4371.66	2153
Darmata_db5_24915_2_Glu-C_56_25_2945.28948_8.4	AMP_Cnidaria	20	0	3852.44291027439	979	5192.82	1755
Darmata_db5_50613_0_Glu-C_25_25_2626.19888_8.06	AMP_Cnidaria	16	0	3213.7321980227443	2963	1857.13	3076
Darmata_db5_63162_8_Glu-C_72_26_2842.33428_8.62	AMP_Cnidaria	26	0	3877.7369537761197	875	8521.710000000001	736
Equadricolor_db5_171719_2_Glu-C_58_29_3416.93928_11.03	AMP_Cnidaria	21	0	3632.71955098108	1815	5499.4	1601
Equadricolor_db5_357575_2_Glu-C_47_25_3056.52278_9.89	AMP_Cnidaria	16	0	3696.3199414430096	1566	5599.78	1554
Ediaphana_db5_31187_2_Glu-C_54_30_3203.54798_11.03	AMP_Cnidaria	15	0	3667.906436615065	1659	3129.5099999999998	2727
Ediaphana_db5_494634_1_Glu-C_25_24_2937.41778_9.37	AMP_Cnidaria	17	0	3534.908956978681	2199	5660.320000000001	1534
Ediaphana_db5_495959_4_Glu-C_63_25_2932.36708_8.46	AMP_Cnidaria	16	0	3875.6870802775215	886	3107.8	2741
Ediaphana_db5_635372_2_Glu-C_27_23_2588.99908_11.67	AMP_Cnidaria	9	0	3059.6593230751896	3088	3782.2400000000002	2451
Ediaphana_db5_669750_3_Glu-C_53_27_2958.34708_9.06	AMP_Cnidaria	52	0	4251.547675057883	107	12748.259999999998	231
Ediaphana_db5_687373_1_Glu-C_55_31_3232.77008_10.32	AMP_Cnidaria	12	0	3289.4540462467276	2840	3836.79	2432
Ediaphana_db5_1034970_5_Glu-C_76_26_3062.44058_9.29	AMP_Cnidaria	22	0	3728.6094066186192	1440	4491.679999999999	2086
Ediaphana_db5_1041339_2_Glu-C_34_29_3046.50078_11.03	AMP_Cnidaria	26	0	3857.2153904748284	958	6239.21	1332
Ediaphana_db5_1245721_1_Glu-C_40_23_2573.07588_11.03	AMP_Cnidaria	15	0	3433.6547819273196	2500	6447.0	1256
Ediaphana_db5_1251421_4_Glu-C_68_23_2552.98308_10.23	AMP_Cnidaria	17	0	3574.9222598796277	2039	4238.93	2222
Gnorfolkensis_db5_13976_0_Glu-C_21_21_2496.91878_11.03	AMP_Cnidaria	12	0	3386.3599532375456	2626	5274.26	1728
Gnorfolkensis_db5_121051_1_Glu-C_41_28_3010.33968_11.03	AMP_Cnidaria	14	0	3278.4554146151686	2871	4426.139999999999	2118
Gnorfolkensis_db5_180236_1_Glu-C_48_35_3781.41218_10.32	AMP_Cnidaria	16	0	3263.9381228615744	2896	3227.69	2668
Gnorfolkensis_db5_562751_1_Glu-C_42_24_2807.29098_9.78	AMP_Cnidaria	19	0	4044.373295079557	403	4934.599999999999	1884
Gnorfolkensis_db5_605695_5_Glu-C_60_28_3289.81428_11.67	AMP_Cnidaria	17	0	3374.1130688651906	2659	4362.3	2160
Gnorfolkensis_db5_651239_2_Glu-C_35_24_2771.17728_10.12	AMP_Cnidaria	15	0	3289.0987701283984	2842	6268.94	1317
Gnorfolkensis_db5_698167_0_Glu-C_28_28_3457.99908_10.32	AMP_Cnidaria	18	0	3675.354109320134	1637	5573.159999999999	1564
Gnorfolkensis_db5_728563_2_Glu-C_35_26_3069.52488_11.03	AMP_Cnidaria	17	0	3586.8911113313584	1991	5777.200000000002	1498
Gnorfolkensis_db5_854823_1_Glu-C_71_29_3283.80758_11.49	AMP_Cnidaria	22	0	3548.4769064383913	2146	6708.88	1180
Gplanulata_db5_54691_0_Glu-C_23_23_2726.12858_9.14	AMP_Cnidaria	15	0	3442.103634635562	2475	5517.44	1588
Gplanulata_db5_179752_2_Glu-C_66_26_2940.47488_9.18	AMP_Cnidaria	30	0	3952.9301696647835	646	13061.159999999998	208
Gplanulata_db5_204655_0_Glu-C_21_21_2705.17548_9.89	AMP_Cnidaria	18	0	3222.9045960974986	2952	4362.18	2162
Gplanulata_db5_394064_1_Glu-C_27_26_3112.67098_8.93	AMP_Cnidaria	23	0	3853.698741929322	972	4454.179999999999	2102
Gplanulata_db5_400861_0_Glu-C_22_22_2609.03178_10.11	AMP_Cnidaria	13	0	3632.5558044068657	1816	4017.46	2323
Gplanulata_db5_523545_0_Glu-C_23_23_2822.26768_9.25	AMP_Cnidaria	14	0	3583.2531940114027	2007	5619.42	1545
Gplanulata_db5_548401_2_Glu-C_51_31_3409.88968_8.62	AMP_Cnidaria	25	0	3889.3750386724773	849	5235.660000000001	1740
Globata_db5_13970_3_Glu-C_53_26_3209.73368_8.81	AMP_Cnidaria	18	0	3462.34877256146	2417	3787.3399999999997	2449
Globata_db5_87449_1_Glu-C_34_21_2521.99448_11.19	AMP_Cnidaria	13	0	3194.3839727524005	2991	4338.74	2173
Globata_db5_133954_12_Glu-C_144_27_3026.57068_9.15	AMP_Cnidaria	20	0	3761.319429006859	1314	4442.22	2109
Globata_db5_508533_0_Glu-C_28_28_3121.70038_11.33	AMP_Cnidaria	16	0	3439.385887340582	2484	6211.44	1340
Globata_db5_727159_2_Glu-C_43_27_3052.50408_9.37	AMP_Cnidaria	28	0	3905.9232815503988	796	11823.759999999998	314
Globata_db5_740335_1_Glu-C_34_28_3317.82118_9.37	AMP_Cnidaria	23	0	3897.5901969763363	822	6653.960000000002	1200
Haurora_db5_42603_1_Glu-C_40_23_2740.22128_8.31	AMP_Cnidaria	26	0	4066.396325902683	343	5402.47	1666
Haurora_db5_119555_3_Glu-C_71_26_3005.50238_8.22	AMP_Cnidaria	14	0	3758.1300517160557	1327	4048.419999999999	2308
Haurora_db5_124599_5_Glu-C_63_28_3054.54078_11.04	AMP_Cnidaria	18	0	3711.2833955137985	1514	6259.219999999999	1323
Haurora_db5_176793_4_Glu-C_94_29_3591.23028_9.25	AMP_Cnidaria	17	0	3488.7638484907	2332	5482.24	1612
Hmagnifica_db5_386272_5_Glu-C_104_29_3532.06018_9.65	AMP_Cnidaria	27	0	3943.8394783490385	674	3065.0699999999993	2757
Hmagnifica_db5_396947_1_Glu-C_27_19_2283.62078_9.78	AMP_Cnidaria	18	0	3367.102601288989	2679	5801.239999999999	1482
Hmagnifica_db5_406803_1_Glu-C_32_29_3548.08808_10.26	AMP_Cnidaria	27	0	4193.7691612302015	158	5162.15	1774
Hhemprichii_db5_127833_2_Glu-C_82_25_2986.38898_9.45	AMP_Cnidaria	23	0	3744.05499472056	1380	7933.58	867
Hhemprichii_db5_227431_1_Glu-C_45_29_3236.61838_10.25	AMP_Cnidaria	20	0	3519.549805331443	2244	5285.07	1720
Hhemprichii_db5_391448_1_Glu-C_27_24_2713.14018_9.78	AMP_Cnidaria	22	0	4100.962503996685	291	4890.599999999999	1908
Inocturnos_db5_6415_1_Glu-C_52_23_2919.38718_9.19	AMP_Cnidaria	14	0	3806.2172623443435	1158	2595.9	2912
Inocturnos_db5_160190_4_Glu-C_74_23_2701.24628_11.03	AMP_Cnidaria	15	0	3385.0776432281514	2630	6110.580000000001	1365
Mdoreensins_db5_115194_5_Glu-C_61_31_3416.98958_11.03	AMP_Cnidaria	13	0	3200.573924703816	2984	4638.1399999999985	2021
Mdoreensins_db5_217060_4_Glu-C_77_23_2586.01298_10.33	AMP_Cnidaria	24	0	3862.079170703797	942	7869.539999999999	880
Pborealis_db5_271376_4_Glu-C_57_26_3001.54608_10.26	AMP_Cnidaria	18	0	3535.1663173455127	2198	7424.740000000001	996
Pmaua_db5_189447_3_Glu-C_44_31_3698.24048_10.27	AMP_Cnidaria	20	0	3517.793761136569	2252	4752.93	1967
Pmaua_db5_191302_1_Glu-C_49_28_3180.67708_8.8	AMP_Cnidaria	24	0	3890.9777775573193	841	5393.300000000001	1671
Psemoni_db5_116622_0_Glu-C_25_25_3086.62578_10.23	AMP_Cnidaria	12	0	3213.104447246279	2964	3173.26	2700
Psemoni_db5_402801_0_Glu-C_27_27_3112.61388_8.26	AMP_Cnidaria	22	0	3970.705012674938	586	4895.79	1906
Psemoni_db5_839963_0_Glu-C_24_24_2948.47348_8.32	AMP_Cnidaria	20	0	3909.78806993952	775	3998.0799999999995	2336
Psemoni_db5_859104_4_Glu-C_55_26_2895.27608_8.5	AMP_Cnidaria	22	0	3867.7842700602937	920	4315.44	2180
Sgigantea_db5_39401_4_Glu-C_52_23_2623.99998_11.19	AMP_Cnidaria	14	0	3645.0387143230246	1765	4013.93	2326
Sgigantea_db5_571364_1_Glu-C_45_21_2499.98528_11.19	AMP_Cnidaria	16	0	3340.923504200109	2740	5517.56	1587
Shaddoni_db5_479313_7_Glu-C_123_24_3100.41688_12.34	AMP_Cnidaria	41	0	2856.596464753139	3125	5805.300000000002	1480
Smertensii_db5_73033_3_Glu-C_35_18_2296.83058_10.08	AMP_Cnidaria	18	0	3338.7912966087188	2745	4038.6400000000003	2312
Smertensii_db5_167913_0_Glu-C_33_33_3792.37188_10.32	AMP_Cnidaria	22	0	3500.9973247680837	2295	6077.660000000001	1379
Smertensii_db5_218726_1_Glu-C_42_31_3609.16928_9.47	AMP_Cnidaria	14	0	3444.549259597023	2468	3718.0400000000004	2477
Aaurita_db6_144934_6_Asp-N_39_26_2954.48338_10.23	AMP_Cnidaria	33	0	4056.198359904288	372	7770.69	901
Cyamaguchii_db6_244005_1_Asp-N_40_31_3417.94258_10.33	AMP_Cnidaria	20	0	3708.3056454956823	1525	5841.920000000002	1465
Nnomurai_db6_262046_1_Asp-N_42_29_3199.73348_11.79	AMP_Cnidaria	23	0	3627.885882286538	1833	6782.750000000001	1164
Nnomurai_db6_401768_8_Asp-N_52_23_2529.94588_9.07	AMP_Cnidaria	19	0	3740.0971791766947	1396	5677.519999999999	1526
Nnomurai_db6_462946_2_Asp-N_51_28_3268.74958_10.33	AMP_Cnidaria	20	0	3929.4395543923993	711	5962.530000000001	1422
Tcystophora_db6_61104_0_Asp-N_18_18_2185.39518_11.79	AMP_Cnidaria	18	0	3322.828433619161	2781	3308.4399999999996	2641
Tcystophora_db6_177025_0_Asp-N_24_24_2770.23258_10.22	AMP_Cnidaria	14	0	3593.0105353231183	1968	4340.42	2172
Cyamaguchii_db6_141749_5_Chymotrypsin-low_53_33_3563.22548_11.49	AMP_Cnidaria	16	0	3283.427565755257	2858	2965.439999999999	2799
Aaurita_db6_124262_3_Glu-C_47_23_2621.18568_10.23	AMP_Cnidaria	31	0	3967.0652014699094	603	8809.439999999999	693
Aaurita_db6_191548_1_Glu-C_41_22_2657.21868_9.37	AMP_Cnidaria	15	0	3441.6608606518107	2478	3818.9500000000007	2439
Cyamaguchii_db6_31406_2_Glu-C_55_24_2850.35508_10.23	AMP_Cnidaria	22	0	3774.958625216097	1263	8428.34	760
Cyamaguchii_db6_117800_4_Glu-C_61_21_2544.04378_11.49	AMP_Cnidaria	18	0	3402.339527683327	2578	5424.809999999999	1651
Cyamaguchii_db6_134464_6_Glu-C_56_23_2908.37278_9.06	AMP_Cnidaria	20	0	3660.6220259884135	1687	4758.290000000001	1960
Cfuscescens_db6_80017_1_Glu-C_38_27_3304.69508_8.47	AMP_Cnidaria	12	0	3576.1277187223786	2033	1727.98	3093
Nnomurai_db6_157265_1_Glu-C_45_24_3000.45528_8.93	AMP_Cnidaria	24	0	3936.7818494947373	695	6911.52	1119
Nnomurai_db6_184508_5_Glu-C_47_23_2631.05048_9.89	AMP_Cnidaria	19	0	3834.827247430295	1043	4872.36	1918
Nnomurai_db6_251734_9_Glu-C_121_29_3333.84668_11.03	AMP_Cnidaria	30	0	3951.430053137623	654	11345.12	359
Nnomurai_db6_411077_3_Glu-C_52_30_3563.14358_11.49	AMP_Cnidaria	29	0	4010.458721612959	482	6839.9800000000005	1143
Nnomurai_db6_450383_1_Glu-C_52_29_3363.92788_9.15	AMP_Cnidaria	21	0	3938.6055468849004	688	4414.56	2126
Nnomurai_db6_457590_3_Glu-C_39_26_2948.53828_10.25	AMP_Cnidaria	16	0	3567.27108883014	2066	7073.279999999999	1078
Smalayensis_db6_39242_1_Glu-C_33_29_3533.10198_11.49	AMP_Cnidaria	18	0	3586.102708067926	1994	3960.86	2358
Smalayensis_db6_107158_2_Glu-C_46_26_2833.26688_10.23	AMP_Cnidaria	24	0	3972.45250577742	584	6254.84	1325
Tcystophora_db6_196728_5_Glu-C_118_23_2488.95918_10.22	AMP_Cnidaria	18	0	3379.0854901222897	2649	4152.7	2267
Cadhaesivum_db7_9040_1_Asp-N_29_26_2671.02958_10.23	AMP_Cnidaria	17	0	3533.008831914871	2206	3895.1800000000003	2396
Cadhaesivum_db7_234442_2_Asp-N_43_33_3792.33908_11.33	AMP_Cnidaria	17	0	3819.9868040963142	1103	3165.9400000000005	2703
Cadhaesivum_db7_440066_6_Asp-N_65_23_2673.13688_10.33	AMP_Cnidaria	33	0	4075.863225750539	325	6066.580000000001	1382
Cadhaesivum_db7_812836_1_Asp-N_44_23_2892.29588_10.32	AMP_Cnidaria	23	0	3857.259965392185	957	4775.79	1954
Cadhaesivum_db7_834344_4_Asp-N_39_23_2545.89888_8.11	AMP_Cnidaria	18	0	3764.421198054507	1304	3508.55	2574
Hhemprichii_db7_5118_0_Asp-N_30_30_3499.98488_9.89	AMP_Cnidaria	32	0	4214.064585836054	136	5445.2	1639
Cadhaesivum_db7_676676_7_Chymotrypsin-low_45_28_2994.38708_11.49	AMP_Cnidaria	13	0	3424.69604644805	2517	5447.44	1637
Hhemprichii_db7_160859_6_Chymotrypsin-low_41_24_2668.03168_11.03	AMP_Cnidaria	13	0	3374.4554290668625	2658	5072.98	1809
Cadhaesivum_db7_39544_2_Glu-C_38_33_4035.50158_11.31	AMP_Cnidaria	14	0	3193.0955317238304	2994	4197.080000000001	2236
Cadhaesivum_db7_409822_3_Glu-C_87_26_3302.76918_10.25	AMP_Cnidaria	27	0	4031.625137139342	427	6326.62	1297
Cadhaesivum_db7_578108_2_Glu-C_37_31_3433.95438_10.33	AMP_Cnidaria	16	0	3325.8415762684494	2774	4291.969999999999	2196
Cadhaesivum_db7_636491_1_Glu-C_47_27_3216.87858_8.66	AMP_Cnidaria	18	0	3618.6008404062745	1870	4827.919999999999	1936
Cadhaesivum_db7_744440_3_Glu-C_66_23_2600.08368_11.33	AMP_Cnidaria	20	0	3288.416224346048	2846	7339.659999999998	1023
Cadhaesivum_db7_789387_1_Glu-C_70_26_3178.69558_11.03	AMP_Cnidaria	21	0	3668.5660728891935	1655	6185.550000000001	1349
Hhemprichii_db7_10896_0_Glu-C_28_28_3191.70098_8.81	AMP_Cnidaria	35	0	4308.523789206072	66	8970.880000000001	662
Hhemprichii_db7_286009_0_Glu-C_26_26_2836.30798_9.41	AMP_Cnidaria	23	0	3851.23415076674	984	8512.39	740
Gfascicularis_db3_228328_4_Asp-N_51_28_3164.64118_10.26	AMP_Cnidaria	10	0	3351.8343325113574	2715	2691.3399999999992	2874
Scallimorphus_db3_370879_1_Glu-C_68_28_3289.76498_10.33	AMP_Cnidaria	25	0	3765.977611068418	1298	5331.79	1693
Gfascicularis_db3_952204_2_Asp-N_43_30_3003.30178_8.73	AMP_Cnidaria	17	1	3772.4070180092003	1269	3832.97	2434
Hcoerulea_db3_24987_5_Asp-N_71_24_2590.94568_10.32	AMP_Cnidaria	18	1	4009.803862447669	485	1492.9099999999999	3117
Hcoerulea_db3_110522_1_Asp-N_28_24_2970.31668_8.55	AMP_Cnidaria	20	1	3707.2767699747883	1529	4171.530000000001	2259
Hcoerulea_db3_221430_6_Asp-N_51_24_2891.30478_8.95	AMP_Cnidaria	19	1	3712.709345160077	1503	2268.7100000000005	2994
Mdigitata_db3_188552_2_Asp-N_40_23_2548.95168_11.2	AMP_Cnidaria	14	1	3255.4519862403645	2904	1476.7199999999998	3119
Acervicornis_db3_1122496_3_Asp-N_58_26_2755.10358_10.32	AMP_Cnidaria	18	1	3896.6767938284634	827	3505.34	2578
Acervicornis_db3_1156322_0_Asp-N_27_27_3120.56338_9.95	AMP_Cnidaria	21	1	3979.795506483798	563	2934.44	2811
Adigitifera_db3_132779_6_Asp-N_46_21_2383.81168_8.95	AMP_Cnidaria	35	1	3983.1501892919127	550	4399.91	2134
Adigitifera_db3_285790_0_Asp-N_26_26_3014.44208_11.49	AMP_Cnidaria	25	1	4162.66498750074	194	2142.5800000000004	3027
Adigitifera_db3_465523_2_Asp-N_45_23_2585.97838_10.33	AMP_Cnidaria	12	1	3379.5024332703256	2647	2822.84	2841
Adigitifera_db3_524640_4_Asp-N_62_26_2871.22848_9.0	AMP_Cnidaria	25	1	3974.588913707218	577	3482.19	2588
Mdigitata_db3_474058_3_Asp-N_56_29_3341.83718_8.46	AMP_Cnidaria	19	1	4083.6474954916534	311	2354.87	2971
Mdigitata_db3_568364_1_Asp-N_27_23_2692.17088_8.02	AMP_Cnidaria	24	1	3874.2287211722546	892	3853.16	2421
Pcaribaeorum_db3_25955_8_Asp-N_78_27_3091.49348_7.83	AMP_Cnidaria	17	1	3834.3575561233347	1047	2987.7599999999993	2792
Psp._db3_243170_1_Asp-N_36_24_2806.15928_9.33	AMP_Cnidaria	20	1	3674.7710863852885	1641	2859.1800000000003	2831
Psp._db3_459510_0_Asp-N_27_27_3187.56988_8.74	AMP_Cnidaria	15	1	3557.3611051044286	2110	2414.7999999999993	2953
Pverrucosa_db3_41781_4_Asp-N_51_31_3574.03008_8.54	AMP_Cnidaria	19	1	3821.4332009347227	1094	2397.33	2959
Pwellsi_db3_59539_4_Asp-N_41_26_2845.23098_8.42	AMP_Cnidaria	27	1	4117.885943555456	271	3626.2599999999998	2511
Pwellsi_db3_85756_4_Asp-N_85_23_2649.01868_7.8	AMP_Cnidaria	14	1	3662.283714182652	1681	3272.5499999999997	2656
Pwellsi_db3_157034_3_Asp-N_44_26_2849.26288_10.22	AMP_Cnidaria	50	1	4526.2678932385	9	5469.799999999999	1621
Pwellsi_db3_311231_1_Asp-N_38_31_3366.79888_9.37	AMP_Cnidaria	18	1	3725.709742398326	1455	1991.0700000000002	3055
Rmuelleri_db3_47634_6_Asp-N_60_26_3013.46928_8.73	AMP_Cnidaria	21	1	3903.5793819819028	805	2986.7899999999995	2793
Rmuelleri_db3_117475_3_Asp-N_47_26_3029.42828_8.69	AMP_Cnidaria	24	1	4158.995199344159	198	2403.52	2957
Rsp._db3_857_2_Asp-N_41_26_3191.71288_8.58	AMP_Cnidaria	21	1	3852.434750081614	980	2913.8299999999995	2817
Rsp._db3_49536_0_Asp-N_25_25_2814.15538_7.85	AMP_Cnidaria	37	1	4327.336191075448	57	5410.349999999999	1657
Rsp._db3_534459_1_Asp-N_36_23_2649.14868_8.06	AMP_Cnidaria	21	1	3910.7170764562125	773	2704.3399999999997	2866
Ryuma_db3_32896_10_Asp-N_86_23_2498.92528_8.43	AMP_Cnidaria	12	1	3368.478494576515	2673	1704.4600000000003	3101
Ryuma_db3_46143_3_Asp-N_52_23_2344.58118_8.05	AMP_Cnidaria	15	1	3462.779495490628	2415	3804.32	2443
Scallimorphus_db3_56295_0_Asp-N_21_21_2539.91898_8.74	AMP_Cnidaria	21	1	3638.197900227618	1794	3104.4800000000005	2743
Scallimorphus_db3_118194_6_Asp-N_57_27_3068.46248_8.81	AMP_Cnidaria	22	1	3935.1537484723467	703	2621.2200000000003	2904
Scallimorphus_db3_256344_2_Asp-N_38_23_2611.01318_8.81	AMP_Cnidaria	21	1	3459.847248818138	2420	3249.9100000000003	2659
Scallimorphus_db3_263857_1_Asp-N_29_23_2499.82618_8.06	AMP_Cnidaria	17	1	3656.4017573229135	1713	2595.2	2913
Scallimorphus_db3_450367_3_Asp-N_53_28_3132.46278_8.24	AMP_Cnidaria	16	1	3804.534584573278	1163	3441.2300000000005	2607
Scaliendrum_db3_451064_1_Asp-N_38_22_2567.96918_8.72	AMP_Cnidaria	14	1	3670.83810490042	1652	2862.1900000000005	2828
Scaliendrum_db3_489602_2_Asp-N_45_25_2759.21608_7.83	AMP_Cnidaria	18	1	3879.528045940216	871	2415.99	2952
Scaliendrum_db3_651857_6_Asp-N_72_29_3207.61358_7.84	AMP_Cnidaria	36	1	4314.485828494199	63	6065.23	1384
Zsp._db3_195730_3_Asp-N_58_31_3419.92038_8.29	AMP_Cnidaria	29	1	4244.491437810839	115	4539.82	2066
Zsp._db3_262019_8_Asp-N_71_23_2451.80368_8.06	AMP_Cnidaria	16	1	3704.874596438003	1539	2609.2599999999998	2908
Zsp._db3_360723_3_Asp-N_42_28_3100.45538_7.8	AMP_Cnidaria	18	1	3827.521345912789	1075	2579.29	2916
Zsp._db3_419875_3_Asp-N_81_26_2940.26998_8.4	AMP_Cnidaria	21	1	3630.238608671413	1824	3298.75	2643
Adigitifera_db3_595129_3_Asp-N_47_28_3086.52028_7.4	AMP_Cnidaria	25	1	3905.7963013427284	798	4764.969999999999	1957
Adigitifera_db3_682039_1_Asp-N_27_26_3017.45178_8.02	AMP_Cnidaria	23	1	3904.276215548139	804	5766.8	1502
Agemmifera_db3_267478_1_Asp-N_43_30_3151.58498_8.67	AMP_Cnidaria	16	1	3464.154704608672	2408	1994.3499999999995	3054
Amillepora_db3_74585_1_Asp-N_27_23_2569.96118_8.95	AMP_Cnidaria	39	1	4285.545998992277	84	5182.54	1760
Amillepora_db3_168092_0_Asp-N_21_21_2423.76198_9.95	AMP_Cnidaria	14	1	3270.6010619745934	2886	1806.4499999999998	3081
Amillepora_db3_248129_4_Asp-N_57_28_3087.49768_8.46	AMP_Cnidaria	21	1	3556.090745042459	2117	2498.19	2941
Amillepora_db3_314232_1_Asp-N_35_26_3028.50488_8.48	AMP_Cnidaria	30	1	4098.905752033485	294	3363.17	2625
Amillepora_db3_601362_6_Asp-N_73_26_2782.20978_8.93	AMP_Cnidaria	22	1	3992.9898742219966	536	2948.8	2805
Asolitaryensis_db3_48378_3_Asp-N_65_26_2758.02318_11.2	AMP_Cnidaria	16	1	3669.4577987576363	1653	2243.9300000000003	3005
Alamarcki_db3_310481_3_Asp-N_38_25_2762.23938_8.06	AMP_Cnidaria	18	1	3603.049019175774	1927	4905.59	1899
Alamarcki_db3_348340_3_Asp-N_61_30_3027.32098_8.36	AMP_Cnidaria	19	1	3844.8484495461425	1011	1756.8199999999997	3088
Alamarcki_db3_354394_2_Asp-N_39_22_2480.84768_10.33	AMP_Cnidaria	28	1	3987.3126681816175	545	2922.33	2815
Ajaponica_db3_306141_4_Asp-N_67_25_2686.16158_8.02	AMP_Cnidaria	25	1	3983.8150766303925	548	3879.0800000000004	2412
Ajaponica_db3_348796_1_Asp-N_25_23_2697.00738_9.78	AMP_Cnidaria	16	1	3406.358235196919	2564	1873.05	3075
Ajaponica_db3_435866_4_Asp-N_43_24_2566.95508_8.43	AMP_Cnidaria	20	1	3834.1586702306804	1048	4647.88	2016
Ajaponica_db3_512537_3_Asp-N_46_23_2686.18198_7.8	AMP_Cnidaria	30	1	4019.175981003529	462	3584.83	2527
Ajaponica_db3_677691_2_Asp-N_31_23_2583.95018_8.72	AMP_Cnidaria	38	1	4371.640837736152	41	7556.709999999998	959
Ajaponica_db3_730458_4_Asp-N_52_26_3036.42308_8.69	AMP_Cnidaria	30	1	4061.7290830504007	360	3150.4399999999996	2710
Ajaponica_db3_896419_1_Asp-N_30_23_2634.13138_7.98	AMP_Cnidaria	23	1	3982.5135154456893	556	2651.08	2890
Ajaponica_db3_898449_1_Asp-N_25_24_2836.34738_8.67	AMP_Cnidaria	18	1	4002.424145276028	505	2643.6799999999994	2894
Ajaponica_db3_906913_1_Asp-N_48_28_3024.38678_8.11	AMP_Cnidaria	23	1	3965.0168012028175	607	4024.2099999999996	2318
Ajaponica_db3_909039_4_Asp-N_43_27_2729.10578_7.98	AMP_Cnidaria	20	1	3627.1739826516873	1836	2559.1399999999994	2924
Ajaponica_db3_929696_2_Asp-N_66_29_3171.58648_7.47	AMP_Cnidaria	17	1	4133.577933432954	240	2107.28	3031
Aelegantissima_db3_51495_1_Asp-N_30_26_2930.37358_8.05	AMP_Cnidaria	22	1	3967.976955915956	596	4926.97	1889
Aelegantissima_db3_56389_1_Asp-N_27_23_2523.79298_8.1	AMP_Cnidaria	18	1	3677.761172320456	1630	4200.5199999999995	2234
Aelegantissima_db3_251176_1_Asp-N_34_23_2601.92518_11.2	AMP_Cnidaria	25	1	3848.8273132766667	994	3697.22	2483
Aelegantissima_db3_658439_2_Asp-N_45_28_2941.27698_8.69	AMP_Cnidaria	25	1	4086.798299316177	306	4177.87	2253
Aelegantissima_db3_750440_6_Asp-N_76_23_2699.08158_8.44	AMP_Cnidaria	18	1	3760.5827147948457	1316	3221.91	2671
Acalycularis_db3_68717_2_Asp-N_45_18_2345.57308_8.61	AMP_Cnidaria	15	1	3269.3062832230803	2887	1521.51	3115
Acalycularis_db3_141188_2_Asp-N_38_26_2793.14938_9.07	AMP_Cnidaria	13	1	3404.9306167999166	2569	2856.4199999999996	2833
Acalycularis_db3_458160_1_Asp-N_30_25_2742.10718_8.95	AMP_Cnidaria	30	1	4082.8575945261186	313	4997.3	1854
Basbestinum_db3_121349_4_Asp-N_50_28_3041.51508_8.67	AMP_Cnidaria	15	1	3861.387779832224	945	2413.37	2954
Basbestinum_db3_289805_0_Asp-N_31_31_3209.54878_8.13	AMP_Cnidaria	20	1	3715.3826732255525	1494	3748.0399999999995	2466
Basbestinum_db3_335551_3_Asp-N_48_23_2724.18098_7.47	AMP_Cnidaria	28	1	3941.183739817378	681	5378.150000000001	1677
Basbestinum_db3_398762_4_Asp-N_70_28_3081.54528_9.07	AMP_Cnidaria	33	1	4349.854505113379	50	4481.110000000001	2091
Basbestinum_db3_537222_2_Asp-N_43_24_2736.14258_8.7	AMP_Cnidaria	22	1	3791.551315486325	1212	4612.219999999999	2032
Clyra_db3_123302_3_Asp-N_62_29_3245.74398_9.11	AMP_Cnidaria	27	1	3741.698086247419	1389	3012.2799999999997	2785
Cstellata_db3_197868_7_Asp-N_75_21_2453.84098_7.99	AMP_Cnidaria	15	1	3469.5466116188672	2391	2510.38	2936
Cstellata_db3_505496_2_Asp-N_52_31_3275.60208_7.53	AMP_Cnidaria	14	1	3513.6189878568966	2263	3185.63	2690
Csp._db3_130198_1_Asp-N_36_31_3506.85578_7.99	AMP_Cnidaria	12	1	3667.4864317592805	1662	1539.83	3113
Csp._db3_541374_6_Asp-N_55_25_3081.38548_10.32	AMP_Cnidaria	19	1	3625.083459990413	1844	2805.5700000000006	2843
Csp._db3_571614_4_Asp-N_110_29_3118.32818_8.25	AMP_Cnidaria	12	1	3379.250617269366	2648	1975.65	3060
Csp._db3_597234_0_Asp-N_30_30_3298.73258_9.33	AMP_Cnidaria	26	1	3920.9708663935803	745	4325.55	2178
Caustralis_db3_26147_1_Asp-N_45_26_3067.51818_11.2	AMP_Cnidaria	21	1	3658.46924665407	1703	2144.04	3026
Caustralis_db3_92640_3_Asp-N_45_26_3024.53888_10.32	AMP_Cnidaria	27	1	4157.828870600543	199	4198.299999999999	2235
Cserailia_db3_174999_1_Asp-N_52_28_2821.11688_8.06	AMP_Cnidaria	17	1	3648.44630035865	1747	5004.4800000000005	1845
Ecarnea_db3_175715_2_Asp-N_56_23_2433.72118_8.67	AMP_Cnidaria	16	1	3127.5480529315814	3046	3313.5299999999993	2639
Ecarnea_db3_360420_0_Asp-N_26_26_2870.31288_7.77	AMP_Cnidaria	14	1	3555.789208508675	2120	2225.95	3011
Erubra_db3_124678_2_Asp-N_50_26_3097.47758_7.84	AMP_Cnidaria	23	1	3814.450565875187	1124	3205.5899999999997	2680
Erubra_db3_271394_1_Asp-N_28_24_2641.98638_8.44	AMP_Cnidaria	21	1	3706.112866567108	1534	5245.17	1736
Flizardensis_db3_30929_1_Asp-N_28_26_3001.45808_8.7	AMP_Cnidaria	24	1	3970.3914125313895	587	4991.59	1857
Fancora_db3_25998_0_Asp-N_26_26_2756.11308_7.79	AMP_Cnidaria	21	1	3717.927849724061	1484	3634.4099999999994	2507
Fancora_db3_266249_2_Asp-N_27_18_2125.47318_9.33	AMP_Cnidaria	21	1	3644.3963454085037	1766	2562.8099999999995	2922
Fancora_db3_411331_9_Asp-N_100_21_2626.06968_7.95	AMP_Cnidaria	16	1	3368.1529954725784	2675	2511.84	2934
Fancora_db3_894817_4_Asp-N_58_23_2903.35868_8.72	AMP_Cnidaria	15	1	3513.297665613102	2267	1724.0	3095
Fancora_db3_940517_4_Asp-N_58_26_2854.10568_8.02	AMP_Cnidaria	20	1	3663.4400322604756	1674	4152.199999999999	2268
Gfascicularis_db3_142907_2_Asp-N_43_23_2455.77098_8.95	AMP_Cnidaria	22	1	3967.802294753	597	4499.33	2082
Gfascicularis_db3_672086_2_Asp-N_42_31_3347.68038_10.33	AMP_Cnidaria	18	1	3480.370080970338	2363	1921.1000000000001	3067
Gfascicularis_db3_719688_1_Asp-N_28_23_2504.89168_8.02	AMP_Cnidaria	18	1	3610.826053626192	1899	3731.239999999999	2472
Gfascicularis_db3_782243_3_Asp-N_86_28_2915.32248_10.33	AMP_Cnidaria	11	1	3556.2762662458285	2115	1376.2700000000002	3123
Pvariabilis_db3_289386_4_Chymotrypsin-low_34_28_2789.13398_8.48	AMP_Cnidaria	23	1	3724.3520388241886	1460	3426.84	2610
Aelegantissima_db3_31663_2_Chymotrypsin-low_28_26_2464.83168_7.99	AMP_Cnidaria	12	1	3211.53455972841	2968	2198.6200000000003	3017
Mdigitata_db3_25999_0_Glu-C_33_33_3112.38078_8.05	AMP_Cnidaria	17	1	3820.849961380129	1099	2330.8699999999994	2977
Aaspera_db3_2029_1_Glu-C_38_26_3150.73388_7.8	AMP_Cnidaria	31	1	4111.42633888415	278	3849.8300000000004	2423
Adigitifera_db3_65684_5_Glu-C_64_24_2784.24588_8.09	AMP_Cnidaria	31	1	3963.1257837065305	612	3408.9900000000002	2615
Adigitifera_db3_377097_2_Glu-C_42_29_3103.51768_7.81	AMP_Cnidaria	28	1	4293.144208921637	77	3574.62	2535
Mdigitata_db3_505655_1_Glu-C_28_21_2508.92278_7.81	AMP_Cnidaria	25	1	3879.110061367784	873	4478.299999999999	2093
Pcaribaeorum_db3_421017_0_Glu-C_26_26_2828.33028_7.47	AMP_Cnidaria	25	1	3784.1898068915975	1237	3496.3099999999995	2580
Psp._db3_90405_2_Glu-C_31_26_2995.44818_8.29	AMP_Cnidaria	26	1	4123.426289014313	261	2430.1	2949
Psp._db3_470247_2_Glu-C_37_27_2960.41138_8.07	AMP_Cnidaria	26	1	4063.3291758486357	354	2887.51	2823
Pacuta_db3_87944_0_Glu-C_25_25_3010.40468_8.26	AMP_Cnidaria	18	1	3729.73461162436	1437	2040.2399999999993	3045
Pwellsi_db3_52065_2_Glu-C_48_27_2831.28248_7.24	AMP_Cnidaria	23	1	4015.2878228186714	471	4136.69	2273
Pwellsi_db3_59539_1_Glu-C_42_26_2845.23098_8.42	AMP_Cnidaria	23	1	4126.379936698121	256	3270.27	2658
Pwellsi_db3_105454_2_Glu-C_61_28_3130.61388_7.83	AMP_Cnidaria	14	1	3761.516618560873	1313	2323.0299999999997	2980
Pwellsi_db3_375688_3_Glu-C_48_18_2286.50028_8.44	AMP_Cnidaria	16	1	3025.7031914254485	3095	1708.12	3099
Plutea_db3_332821_4_Glu-C_87_29_3104.43138_8.33	AMP_Cnidaria	18	1	3786.3786729334824	1229	4611.87	2033
Rmuelleri_db3_115823_2_Glu-C_46_26_2976.46418_8.0	AMP_Cnidaria	23	1	4056.1487036611907	373	2103.33	3032
Rindosinensis_db3_24297_2_Glu-C_39_27_2834.22728_8.4	AMP_Cnidaria	32	1	4014.098988044934	472	5867.53	1455
Rindosinensis_db3_38648_2_Glu-C_43_24_2666.07178_8.11	AMP_Cnidaria	28	1	4091.409266749439	300	5233.46	1741
Rindosinensis_db3_48613_4_Glu-C_72_25_2761.19658_7.44	AMP_Cnidaria	21	1	3879.763836020256	870	3131.3399999999997	2723
Sgracillima_db3_23170_2_Glu-C_57_24_2649.06838_8.7	AMP_Cnidaria	23	1	3929.451299557794	710	1971.6299999999997	3062
Sgracillima_db3_30462_3_Glu-C_90_25_2671.99398_10.32	AMP_Cnidaria	20	1	3799.4044868467026	1186	2822.21	2842
Scallimorphus_db3_97495_5_Glu-C_61_29_3132.45738_7.81	AMP_Cnidaria	22	1	3851.1623426571423	986	5039.549999999999	1826
Scallimorphus_db3_412571_3_Glu-C_54_23_2476.77658_7.46	AMP_Cnidaria	17	1	3339.9881295594764	2744	4301.599999999999	2188
Scallimorphus_db3_559666_5_Glu-C_60_26_3002.58788_8.69	AMP_Cnidaria	17	1	3658.1585248133697	1705	1706.86	3100
Scaliendrum_db3_586544_5_Glu-C_74_24_2787.15588_8.93	AMP_Cnidaria	17	1	3508.887333390011	2281	1973.5400000000002	3061
Shelianthus_db3_49664_3_Glu-C_52_28_3427.88968_8.67	AMP_Cnidaria	32	1	4109.500300134864	281	3123.309999999999	2731
Xsp._db3_94252_7_Glu-C_95_27_2952.29618_8.02	AMP_Cnidaria	31	1	4010.272544435451	483	7387.619999999997	1010
Xsp._db3_308719_5_Glu-C_76_27_3076.46988_8.61	AMP_Cnidaria	26	1	4000.7262761262714	510	2342.8299999999995	2974
Agemmifera_db3_115250_5_Glu-C_67_26_2988.44128_7.84	AMP_Cnidaria	36	1	4489.3010884982195	15	4610.58	2034
Agemmifera_db3_126196_2_Glu-C_35_26_2795.21118_7.83	AMP_Cnidaria	34	1	4219.006815504574	134	6263.250000000001	1319
Amillepora_db3_256765_3_Glu-C_67_31_3177.58548_11.2	AMP_Cnidaria	24	1	3900.0845467571844	811	4329.01	2176
Amillepora_db3_367769_6_Glu-C_79_28_2976.33988_9.47	AMP_Cnidaria	22	1	3796.3343939159017	1198	4092.1499999999996	2288
Asolitaryensis_db3_43283_1_Glu-C_31_26_2796.21078_7.16	AMP_Cnidaria	19	1	4047.6992508086037	390	2409.41	2955
Alamarcki_db3_181160_2_Glu-C_44_30_3434.94208_8.11	AMP_Cnidaria	27	1	4123.31037501054	262	4099.41	2286
Alamarcki_db3_286287_0_Glu-C_23_23_2732.25098_8.09	AMP_Cnidaria	18	1	3711.136804441081	1515	2579.25	2917
Ajaponica_db3_198215_6_Glu-C_67_28_3023.35728_8.4	AMP_Cnidaria	25	1	3896.1410330720105	828	4395.97	2135
Ajaponica_db3_513899_1_Glu-C_43_26_2978.29648_7.47	AMP_Cnidaria	15	1	3488.5862716424886	2334	1990.5899999999997	3056
Ajaponica_db3_865184_3_Glu-C_58_29_3279.80408_8.07	AMP_Cnidaria	21	1	4057.142471903986	369	2091.74	3033
Aelegantissima_db3_96874_1_Glu-C_33_27_2914.24758_7.36	AMP_Cnidaria	16	1	3867.580290983211	921	2074.7499999999995	3038
Aelegantissima_db3_173854_2_Glu-C_57_28_2497.83108_3.48	AMP_Cnidaria	12	1	2879.793977929612	3122	1211.14	3126
Aelegantissima_db3_223997_1_Glu-C_31_30_3239.69618_8.07	AMP_Cnidaria	22	1	3972.72034458918	580	2396.75	2960
Aelegantissima_db3_776223_5_Glu-C_101_29_3242.67678_8.54	AMP_Cnidaria	23	1	4066.2794935481156	344	3939.46	2376
Cstellata_db3_46949_0_Glu-C_26_26_3043.48918_7.77	AMP_Cnidaria	23	1	4056.1467458681395	374	4432.02	2113
Cstellata_db3_469799_0_Glu-C_24_24_2682.09728_7.33	AMP_Cnidaria	30	1	4242.368608925479	116	3831.6699999999996	2435
Csp._db3_125939_3_Glu-C_52_29_3129.65438_7.76	AMP_Cnidaria	23	1	3925.2622805238393	724	3794.89	2446
Csp._db3_527741_1_Glu-C_28_25_2750.14968_8.07	AMP_Cnidaria	19	1	4002.6656436587214	504	1836.16	3079
Csp._db3_571614_7_Glu-C_111_29_3118.32818_8.25	AMP_Cnidaria	10	1	3281.491955319482	2863	1377.4	3122
Caustralis_db3_71613_2_Glu-C_53_25_2876.25698_8.76	AMP_Cnidaria	21	1	3654.5551634679764	1721	2206.3899999999994	3015
Ecarnea_db3_302463_7_Glu-C_99_25_2544.84518_8.03	AMP_Cnidaria	13	1	3555.1572401900553	2121	2009.5200000000002	3050
Ecarnea_db3_384063_0_Glu-C_26_26_2826.32128_7.99	AMP_Cnidaria	27	1	3982.974430499754	551	3780.4900000000007	2452
Gfascicularis_db3_405349_1_Glu-C_46_27_2698.03248_5.86	AMP_Cnidaria	14	1	3386.8511136352663	2623	3524.6499999999987	2565
Gfascicularis_db3_462753_3_Glu-C_72_31_3447.92808_7.24	AMP_Cnidaria	15	1	3774.2700720552175	1265	2647.16	2892
Gfascicularis_db3_641348_3_Glu-C_52_31_3214.55968_8.46	AMP_Cnidaria	28	1	4143.703302572685	220	4497.999999999999	2083
Gfascicularis_db3_672749_1_Glu-C_53_26_2842.26488_8.02	AMP_Cnidaria	21	1	3844.7294459712652	1012	2666.9700000000003	2882
Gfascicularis_db3_767081_1_Glu-C_53_28_3248.65678_11.49	AMP_Cnidaria	13	1	3640.8400121692416	1783	1755.97	3089
Gfascicularis_db3_858850_9_Trypsin_70_26_2922.27558_7.33	AMP_Cnidaria	19	1	3808.089363057355	1152	2634.8600000000006	2897
Hcoerulea_db3_60994_7_Trypsin_90_28_2597.90078_8.02	AMP_Cnidaria	11	1	2912.3098411043006	3116	1720.9900000000002	3096
Hcoerulea_db3_192158_1_Trypsin_33_30_3250.69738_8.59	AMP_Cnidaria	27	1	4240.690455131878	119	3927.1299999999997	2380
Hcoerulea_db3_211195_6_Trypsin_52_24_2804.32528_8.03	AMP_Cnidaria	18	1	3615.286937451978	1886	3728.3599999999997	2473
Mdigitata_db3_263851_2_Trypsin_53_23_2646.02388_10.32	AMP_Cnidaria	25	1	3846.2264526572794	1007	4794.099999999998	1945
Mdigitata_db3_295901_0_Trypsin_24_24_2621.97108_8.54	AMP_Cnidaria	19	1	3837.9836078989515	1030	3801.8999999999996	2444
Acervicornis_db3_492710_2_Trypsin_33_23_2641.08818_8.03	AMP_Cnidaria	24	1	3941.890126146413	678	4632.91	2025
Acervicornis_db3_833864_3_Trypsin_59_23_2547.91998_8.13	AMP_Cnidaria	15	1	3496.3661647215745	2309	2255.2599999999998	3000
Adigitifera_db3_2263_6_Trypsin_76_23_2368.75108_8.05	AMP_Cnidaria	17	1	3652.6782297573977	1730	3883.59	2408
Adigitifera_db3_8032_4_Trypsin_53_32_3216.58118_8.73	AMP_Cnidaria	20	1	3751.6576009315536	1352	3813.6999999999994	2440
Adigitifera_db3_37620_0_Trypsin_24_24_2566.92258_7.36	AMP_Cnidaria	23	1	3924.7865990579526	727	2623.8199999999997	2903
Adigitifera_db3_99882_5_Trypsin_38_27_3017.47868_8.33	AMP_Cnidaria	29	1	3945.8842248499695	665	1778.0300000000002	3086
Adigitifera_db3_204985_0_Trypsin_24_24_2527.75358_8.72	AMP_Cnidaria	13	1	3276.2155633805146	2876	2506.12	2937
Adigitifera_db3_261242_3_Trypsin_57_23_2572.92078_7.06	AMP_Cnidaria	17	1	3817.6676045001172	1108	3463.2599999999998	2596
Pcaribaeorum_db3_368415_1_Trypsin_43_28_3191.60368_8.28	AMP_Cnidaria	15	1	3558.284252045075	2102	3145.37	2714
Pcaribaeorum_db3_409941_4_Trypsin_42_24_2884.29038_8.1	AMP_Cnidaria	16	1	3316.4671873729244	2795	2323.03	2979
Psp._db3_47369_5_Trypsin_68_28_3023.43408_8.07	AMP_Cnidaria	19	1	3885.815420946589	855	3573.0200000000004	2536
Psp._db3_47767_2_Trypsin_51_29_3030.42348_8.54	AMP_Cnidaria	17	1	3820.1744959712173	1102	3328.8999999999996	2637
Psp._db3_278628_1_Trypsin_26_23_2628.90128_8.05	AMP_Cnidaria	26	1	3925.2558428432744	725	5612.27	1547
Psp._db3_336312_3_Trypsin_50_26_2912.29258_8.52	AMP_Cnidaria	20	1	3661.180184931545	1685	3351.2399999999993	2629
Pverrucosa_db3_109755_2_Trypsin_42_28_3205.64298_7.39	AMP_Cnidaria	20	1	3561.1746275482283	2095	2833.28	2838
Pverrucosa_db3_164176_4_Trypsin_41_24_2904.37828_7.21	AMP_Cnidaria	13	1	3395.5943887749536	2599	2224.4700000000003	3012
Pverrucosa_db3_254506_0_Trypsin_22_22_2389.79748_8.7	AMP_Cnidaria	24	1	3904.529504127363	803	5249.8099999999995	1734
Pwellsi_db3_87920_1_Trypsin_67_26_3131.69018_7.35	AMP_Cnidaria	19	1	3525.855124835664	2223	2986.6199999999994	2794
Pwellsi_db3_264077_5_Trypsin_59_23_2385.64508_8.47	AMP_Cnidaria	18	1	3403.33648343647	2574	3658.67	2496
Rindosinensis_db3_71953_3_Trypsin_42_21_2367.66378_7.99	AMP_Cnidaria	14	1	3499.6175834051287	2297	3212.2199999999993	2678
Rsp._db3_48611_6_Trypsin_86_27_3058.56908_8.59	AMP_Cnidaria	17	1	3321.2655383456254	2785	2384.03	2963
Rsp._db3_135600_1_Trypsin_41_26_2807.22198_8.07	AMP_Cnidaria	19	1	3876.397196736709	881	3027.72	2776
Rsp._db3_239450_9_Trypsin_95_27_3206.70908_8.54	AMP_Cnidaria	17	1	3589.272727723567	1983	4072.53	2299
Rsp._db3_267740_1_Trypsin_36_24_2698.05098_8.44	AMP_Cnidaria	31	1	4084.351524835184	309	6494.049999999999	1241
Rsp._db3_335908_4_Trypsin_57_18_2232.54398_8.32	AMP_Cnidaria	14	1	3220.383985519331	2955	1873.8100000000002	3074
Scallimorphus_db3_34034_3_Trypsin_60_23_2536.80658_8.02	AMP_Cnidaria	25	1	3816.0347043511442	1116	5288.94	1718
Zsp._db3_246914_4_Trypsin_57_28_2880.19018_8.05	AMP_Cnidaria	22	1	3935.902952760534	702	5075.26	1808
Zsp._db3_357018_1_Trypsin_43_28_2974.34358_8.36	AMP_Cnidaria	23	1	3926.752303743111	719	4684.370000000001	1997
Zsp._db3_435217_1_Trypsin_28_23_2219.41668_8.06	AMP_Cnidaria	13	1	3212.41955219598	2965	2985.7599999999998	2795
Adigitifera_db3_600959_2_Trypsin_38_31_3361.80288_7.47	AMP_Cnidaria	20	1	4024.106947382662	450	2129.8900000000003	3030
Ahyacinthus_db3_66199_2_Trypsin_49_26_2902.36908_8.46	AMP_Cnidaria	12	1	3643.474149313339	1771	1462.6399999999996	3120
Amillepora_db3_184089_4_Trypsin_60_24_2803.24858_8.46	AMP_Cnidaria	19	1	3669.386524365252	1654	2074.8500000000004	3037
Amillepora_db3_329438_0_Trypsin_29_29_3106.46768_7.44	AMP_Cnidaria	17	1	3783.1045484442016	1240	2660.29	2885
Atenuis_db3_9784_3_Trypsin_51_31_3097.48258_7.99	AMP_Cnidaria	11	1	3314.4030233178164	2799	1983.16	3059
Alamarcki_db3_63266_0_Trypsin_26_26_2959.40328_9.95	AMP_Cnidaria	31	1	4175.493034806293	181	4180.3099999999995	2250
Ajaponica_db3_212424_3_Trypsin_38_26_2694.07288_8.35	AMP_Cnidaria	26	1	3951.3712400944937	655	6084.940000000001	1375
Ajaponica_db3_362452_1_Trypsin_29_25_2789.15448_7.94	AMP_Cnidaria	21	1	3687.285720795127	1602	5888.12	1451
Ajaponica_db3_794772_2_Trypsin_30_28_3205.62148_8.25	AMP_Cnidaria	14	1	3589.379965347389	1982	2841.8600000000006	2836
Aelegantissima_db3_217920_2_Trypsin_49_31_3155.50418_7.95	AMP_Cnidaria	19	1	3583.93442877564	2004	4667.95	2007
Aelegantissima_db3_613210_3_Trypsin_47_29_3185.71188_8.05	AMP_Cnidaria	10	1	3481.2754378078116	2360	1712.68	3098
Aelegantissima_db3_648629_1_Trypsin_41_23_2355.61288_8.72	AMP_Cnidaria	10	1	3159.7776884729515	3017	2451.35	2948
Aelegantissima_db3_755334_0_Trypsin_26_26_2972.39458_8.29	AMP_Cnidaria	24	1	3862.96936576182	939	3425.88	2611
Aelegantissima_db3_769249_2_Trypsin_41_23_2315.60088_8.05	AMP_Cnidaria	13	1	3351.680810076365	2716	2831.03	2839
Acalycularis_db3_81985_17_Trypsin_114_31_3320.84368_8.02	AMP_Cnidaria	21	1	4030.942632185768	430	4193.629999999999	2241
Basbestinum_db3_215866_1_Trypsin_32_30_3015.31578_8.73	AMP_Cnidaria	13	1	3325.6171111263857	2775	3054.5299999999997	2763
Basbestinum_db3_322069_1_Trypsin_31_27_2889.24088_8.07	AMP_Cnidaria	18	1	3646.6523921421162	1755	3768.46	2459
Basbestinum_db3_325487_1_Trypsin_38_30_3256.71418_7.42	AMP_Cnidaria	20	1	4122.20732390938	264	1894.18	3071
Basbestinum_db3_397809_2_Trypsin_47_30_3403.88188_7.55	AMP_Cnidaria	16	1	3495.4369933634257	2312	2417.32	2951
Basbestinum_db3_543575_7_Trypsin_59_27_2937.22618_8.13	AMP_Cnidaria	17	1	3530.3208249586373	2213	3136.0299999999993	2717
Basbestinum_db3_576879_1_Trypsin_41_32_3319.69628_7.99	AMP_Cnidaria	12	1	3656.8814787107067	1710	2660.98	2884
Clyra_db3_223399_0_Trypsin_18_18_2307.69698_8.21	AMP_Cnidaria	18	1	3385.8063885098722	2628	2149.23	3025
Cstellata_db3_206291_1_Trypsin_45_26_2949.33928_8.29	AMP_Cnidaria	26	1	4249.9782217065085	108	1794.1899999999998	3083
Csp._db3_111385_4_Trypsin_40_23_2579.98728_9.95	AMP_Cnidaria	21	1	3928.351498076709	714	4731.0199999999995	1977
Cechinata_db3_4499_6_Trypsin_55_22_2680.06288_8.0	AMP_Cnidaria	19	1	3463.206170841103	2412	2524.02	2932
Cserailia_db3_72333_0_Trypsin_28_28_3064.57068_8.76	AMP_Cnidaria	41	1	4532.680636881308	8	4602.889999999999	2039
Cserailia_db3_152997_0_Trypsin_26_26_3023.63098_8.05	AMP_Cnidaria	12	1	3226.338132761271	2948	1601.6000000000001	3107
Fcolemani_db3_604920_8_Trypsin_75_27_2845.18478_8.07	AMP_Cnidaria	18	1	3842.586682574149	1016	4142.740000000001	2271
Fancora_db3_91723_0_Trypsin_18_18_2317.68248_7.96	AMP_Cnidaria	11	1	3197.9239231792194	2987	1882.36	3072
Fancora_db3_469252_2_Trypsin_61_26_2806.10738_7.35	AMP_Cnidaria	11	1	3514.176105912717	2259	2554.3499999999995	2926
Fancora_db3_846746_2_Trypsin_36_23_2461.90688_8.7	AMP_Cnidaria	19	1	3606.8171266569457	1912	2320.08	2981
Fancora_db3_895049_3_Trypsin_54_28_2919.32288_7.99	AMP_Cnidaria	23	1	4027.2960895671486	440	3689.0400000000004	2487
Gfascicularis_db3_159245_1_Trypsin_35_29_3232.70408_7.83	AMP_Cnidaria	23	1	4053.121229041768	381	3061.1400000000003	2761
Gfascicularis_db3_328732_3_Trypsin_60_27_3058.42048_8.02	AMP_Cnidaria	20	1	3923.9635651442604	732	3550.2399999999993	2552
Ccruxmelitensis_db4_77092_0_Asp-N_28_28_3083.37408_7.55	AMP_Cnidaria	16	1	3536.720198343822	2192	3053.79	2764
Ccruxmelitensis_db4_195860_1_Asp-N_37_26_2849.25678_8.36	AMP_Cnidaria	20	1	3703.479014754033	1547	5289.0199999999995	1717
Ccruxmelitensis_db4_247445_5_Asp-N_53_28_3229.51768_8.03	AMP_Cnidaria	24	1	3805.0600683138464	1160	3333.6599999999994	2635
Cquinquecirrha_db4_243328_1_Asp-N_52_26_3199.68258_8.55	AMP_Cnidaria	27	1	4120.857270495885	267	4177.199999999999	2254
Csivickisi_db4_412765_0_Asp-N_23_23_2794.33468_8.11	AMP_Cnidaria	15	1	3656.517826898363	1712	1952.3999999999999	3065
Dpumila_db4_53689_3_Asp-N_38_24_2673.10248_8.95	AMP_Cnidaria	21	1	3945.548290385328	668	3555.2	2548
Dpumila_db4_106166_4_Asp-N_63_23_2664.15748_8.28	AMP_Cnidaria	17	1	3563.557459875041	2082	2937.87	2809
Hauricula_db4_125891_7_Asp-N_49_23_2315.63238_8.07	AMP_Cnidaria	19	1	3747.7744825988484	1370	3882.7599999999993	2409
Hsymbiolongicarpus_db4_98120_1_Asp-N_29_24_2523.86658_8.02	AMP_Cnidaria	15	1	3659.6426801926723	1692	3547.1299999999997	2555
Lquadricornis_db4_136992_4_Asp-N_61_23_2906.31418_8.67	AMP_Cnidaria	24	1	3871.3439908285254	906	1987.6799999999998	3058
Malcicornis_db4_91903_1_Asp-N_56_23_2391.85968_8.7	AMP_Cnidaria	23	1	3620.0395870785956	1863	1917.2000000000003	3068
Mcomplanata_db4_11749_0_Asp-N_23_23_2647.93478_8.57	AMP_Cnidaria	13	1	3208.4553944130625	2972	1585.39	3110
Mcomplanata_db4_139418_1_Asp-N_31_26_2839.24158_7.53	AMP_Cnidaria	19	1	3789.06141377512	1220	3838.8899999999994	2429
Mcomplanata_db4_402999_1_Asp-N_33_23_2644.08918_8.7	AMP_Cnidaria	17	1	3742.625627271253	1385	2254.75	3001
Mcomplanata_db4_546458_3_Asp-N_43_32_3326.78108_8.31	AMP_Cnidaria	17	1	3737.112088951596	1406	1999.95	3053
Msquarrosa_db4_79671_7_Asp-N_42_24_2505.79608_8.73	AMP_Cnidaria	25	1	3970.2386349605713	589	5348.8099999999995	1689
Msquarrosa_db4_100449_0_Asp-N_23_23_2317.67038_8.4	AMP_Cnidaria	16	1	3602.8998076842263	1928	2923.6099999999997	2814
Msquarrosa_db4_204745_0_Asp-N_20_20_2375.71388_7.2	AMP_Cnidaria	12	1	3297.1794819503943	2830	1369.2700000000002	3124
Msquarrosa_db4_680690_3_Asp-N_51_28_2896.23278_8.93	AMP_Cnidaria	20	1	3775.1157852839738	1262	3373.08	2623
Msquarrosa_db4_690753_1_Asp-N_26_24_2454.74608_8.1	AMP_Cnidaria	16	1	3554.228677076842	2123	3127.0199999999995	2730
Msquarrosa_db4_712206_0_Asp-N_28_28_2854.19858_10.33	AMP_Cnidaria	24	1	4078.2528282972667	320	2702.35	2869
Msquarrosa_db4_779462_2_Asp-N_42_31_3181.63448_7.83	AMP_Cnidaria	23	1	3998.9210533035575	518	4103.7300000000005	2285
Mvirulenta_db4_194355_1_Asp-N_49_23_2695.09068_8.29	AMP_Cnidaria	22	1	3950.286185979485	657	4189.990000000001	2245
Pcarnea_db4_228016_3_Asp-N_51_23_2581.03248_7.44	AMP_Cnidaria	15	1	3539.542381694574	2182	2510.7400000000002	2935
Pcarnea_db4_623157_3_Asp-N_45_23_2568.89498_7.99	AMP_Cnidaria	21	1	3873.8421549251148	893	3493.8399999999997	2582
Pcarnea_db4_782104_4_Asp-N_47_24_2793.23558_8.4	AMP_Cnidaria	26	1	3909.914640727941	774	2613.9599999999996	2907
Resculentum_db4_171390_4_Asp-N_46_23_2525.90458_8.05	AMP_Cnidaria	15	1	3565.5142919992927	2075	2853.3500000000004	2835
VValella_db4_262364_6_Asp-N_86_26_2972.46078_10.22	AMP_Cnidaria	25	1	3953.5727743040625	642	2299.8900000000003	2988
Lquadricornis_db4_37135_3_Glu-C_52_26_2719.08528_8.03	AMP_Cnidaria	30	1	4269.100617663127	96	4837.9400000000005	1934
Mcomplanata_db4_168635_2_Glu-C_34_27_2891.34098_8.37	AMP_Cnidaria	35	1	4525.223421983823	10	3060.35	2762
Mcomplanata_db4_383853_0_Glu-C_26_26_2680.03618_8.05	AMP_Cnidaria	18	1	3563.3615215451223	2085	2264.06	2996
Mcomplanata_db4_468670_2_Glu-C_39_23_2555.92428_8.11	AMP_Cnidaria	26	1	4006.116005943343	492	3543.2600000000007	2558
Msquarrosa_db4_6267_4_Glu-C_76_27_3123.52648_10.21	AMP_Cnidaria	21	1	3731.708035502305	1427	2570.7099999999996	2919
Msquarrosa_db4_715475_0_Glu-C_26_26_2858.32288_8.09	AMP_Cnidaria	21	1	3856.072853485137	965	3635.0899999999992	2506
Mvirulenta_db4_181852_4_Glu-C_64_25_2880.29408_8.4	AMP_Cnidaria	12	1	3536.9293215914818	2191	1716.68	3097
Pcarnea_db4_783851_1_Glu-C_29_23_2774.19508_8.07	AMP_Cnidaria	27	1	3826.282066986111	1077	3598.1199999999994	2519
Aalata_db4_51063_3_Trypsin_61_23_2644.06378_8.06	AMP_Cnidaria	27	1	4073.844549726274	328	4433.719999999999	2111
Csivickisi_db4_90177_1_Trypsin_48_32_3638.10758_7.77	AMP_Cnidaria	22	1	3856.9325097190113	960	2994.1800000000003	2791
Dpumila_db4_188788_1_Trypsin_35_29_3347.87468_8.5	AMP_Cnidaria	27	1	4139.0783218956985	229	4422.0199999999995	2122
Hsanjuanensis_db4_79759_2_Trypsin_50_24_2669.99728_8.46	AMP_Cnidaria	14	1	3671.337926240055	1651	2043.0299999999997	3043
Malcicornis_db4_34639_3_Trypsin_36_21_2397.80518_7.35	AMP_Cnidaria	23	1	3601.042303689774	1937	2502.85	2939
Mcomplanata_db4_92397_5_Trypsin_62_23_2529.84028_9.93	AMP_Cnidaria	22	1	3928.456559477347	713	3562.580000000001	2542
Mcomplanata_db4_281021_0_Trypsin_27_27_3102.50458_9.93	AMP_Cnidaria	17	1	3795.2376830028115	1203	3786.03	2450
Msquarrosa_db4_77286_6_Trypsin_55_24_2546.93228_8.13	AMP_Cnidaria	15	1	3272.7080797948533	2883	3335.6499999999996	2633
Msquarrosa_db4_217666_3_Trypsin_53_27_3000.40238_8.69	AMP_Cnidaria	22	1	3663.1182346047594	1676	4762.6399999999985	1958
Msquarrosa_db4_223695_2_Trypsin_53_26_2778.11508_8.37	AMP_Cnidaria	13	1	3632.797992836781	1813	2941.44	2808
Msquarrosa_db4_502074_1_Trypsin_38_30_3242.68738_7.42	AMP_Cnidaria	20	1	4019.728671730401	461	3028.36	2775
Msquarrosa_db4_626784_0_Trypsin_29_29_3272.73638_7.53	AMP_Cnidaria	21	1	3886.341442701242	853	3248.16	2661
Msquarrosa_db4_787889_1_Trypsin_37_28_3074.41988_8.03	AMP_Cnidaria	19	1	3694.77847821307	1571	3187.3	2689
Pphysalis_db4_36378_1_Trypsin_30_22_2511.89608_8.02	AMP_Cnidaria	27	1	4027.1722614332175	441	5159.849999999999	1776
Pcarnea_db4_207132_9_Trypsin_92_33_3616.04008_7.94	AMP_Cnidaria	14	1	3831.293897652707	1057	2137.5199999999995	3028
Pcarnea_db4_273607_0_Trypsin_23_23_2546.96368_7.06	AMP_Cnidaria	20	1	3696.727520427319	1564	2033.65	3046
Pcarnea_db4_546572_4_Trypsin_65_26_2953.33938_7.96	AMP_Cnidaria	11	1	3310.006453658679	2809	2574.2200000000003	2918
Pcarnea_db4_697265_2_Trypsin_35_23_2524.83888_8.46	AMP_Cnidaria	17	1	3645.8482196763493	1762	3962.3300000000004	2357
Resculentum_db4_49363_3_Trypsin_53_26_2946.43718_8.72	AMP_Cnidaria	32	1	4074.5079201443264	326	4711.009999999999	1984
Resculentum_db4_59220_9_Trypsin_69_22_2454.78548_8.44	AMP_Cnidaria	14	1	3498.759423946144	2300	3460.61	2598
Tsp._db4_133097_3_Trypsin_64_32_3435.02468_7.42	AMP_Cnidaria	16	1	3900.8670640516566	809	1790.3700000000001	3084
Tsp._db4_197274_2_Trypsin_39_21_2280.69788_7.81	AMP_Cnidaria	25	1	3806.23919876441	1157	4278.04	2204
Avirdis_db5_161571_0_Asp-N_23_23_2638.97418_11.79	AMP_Cnidaria	19	1	3620.433398767234	1861	1968.07	3063
Avirdis_db5_184899_1_Asp-N_39_26_3108.48938_8.55	AMP_Cnidaria	23	1	4024.893701093832	448	4470.21	2097
Cjardinei_db5_68831_0_Asp-N_28_28_2954.31828_8.05	AMP_Cnidaria	14	1	3570.4854313728088	2056	2374.32	2964
Cjardinei_db5_77651_2_Asp-N_34_24_2851.31858_8.67	AMP_Cnidaria	24	1	4039.286251220803	414	3957.7499999999995	2360
Cjardinei_db5_238680_2_Asp-N_44_29_3316.75268_9.33	AMP_Cnidaria	34	1	4263.0996626195765	100	5077.259999999999	1806
Cjardinei_db5_391956_3_Asp-N_48_30_3329.83908_9.07	AMP_Cnidaria	25	1	3968.9326786382967	590	3231.6800000000003	2667
Cbrasiliensis_db5_31359_6_Asp-N_53_28_3262.69498_8.1	AMP_Cnidaria	23	1	4193.8308966490695	157	2731.5499999999997	2860
Equadricolor_db5_3033_1_Asp-N_49_29_3172.54818_8.73	AMP_Cnidaria	17	1	3840.436359589075	1022	2915.7799999999997	2816
Equadricolor_db5_61075_7_Asp-N_75_23_2539.93178_8.35	AMP_Cnidaria	15	1	3585.649902185412	1997	3394.51	2618
Ediaphana_db5_49329_5_Asp-N_80_33_3492.94898_8.46	AMP_Cnidaria	20	1	3571.813095568111	2050	2267.1499999999996	2995
Ediaphana_db5_334062_7_Asp-N_61_23_2468.81578_8.36	AMP_Cnidaria	27	1	4047.8903060916696	389	4847.7300000000005	1928
Ediaphana_db5_1038979_0_Asp-N_26_26_2914.31608_8.93	AMP_Cnidaria	31	1	4172.994429100036	184	5360.0	1682
Gnorfolkensis_db5_26884_0_Asp-N_23_23_2691.08638_7.24	AMP_Cnidaria	10	1	3588.8307440393014	1985	2057.38	3041
Gnorfolkensis_db5_227145_1_Asp-N_27_24_2803.21428_8.69	AMP_Cnidaria	19	1	3651.9195074259683	1732	2008.9599999999996	3051
Gnorfolkensis_db5_722827_1_Asp-N_42_23_2701.05728_7.49	AMP_Cnidaria	20	1	3724.4659943079914	1459	2859.45	2829
Gnorfolkensis_db5_731932_1_Asp-N_34_29_3118.53798_8.07	AMP_Cnidaria	23	1	3958.842715060555	624	2957.24	2802
Gnorfolkensis_db5_742633_3_Asp-N_46_24_2653.05078_8.06	AMP_Cnidaria	23	1	3832.551565975907	1053	4442.43	2108
Gplanulata_db5_47879_4_Asp-N_59_30_3211.61688_8.02	AMP_Cnidaria	25	1	4041.062951794342	409	5687.14	1521
Gplanulata_db5_448167_2_Asp-N_37_26_2720.05488_8.72	AMP_Cnidaria	11	1	2993.8623407013106	3108	2018.39	3048
Gplanulata_db5_517362_5_Asp-N_62_28_3137.60918_8.54	AMP_Cnidaria	32	1	4203.1085938401	145	3822.16	2438
Gplanulata_db5_837533_1_Asp-N_28_26_2779.16878_8.46	AMP_Cnidaria	49	1	4532.988912082685	7	9437.160000000002	592
Globata_db5_96865_0_Asp-N_26_26_3012.34168_7.53	AMP_Cnidaria	16	1	3576.0075989086117	2034	2308.3799999999997	2984
Hluciae_db5_40835_2_Asp-N_57_27_2940.36628_8.05	AMP_Cnidaria	18	1	3729.966362701538	1436	4054.1600000000003	2307
Haurora_db5_197713_6_Asp-N_55_29_3347.79768_8.03	AMP_Cnidaria	16	1	3778.2453362918263	1251	2391.08	2961
Haurora_db5_434220_4_Asp-N_38_27_3003.38788_9.33	AMP_Cnidaria	36	1	4431.852719184363	22	5151.07	1778
Hcrispa_db5_112806_5_Asp-N_56_26_2885.29578_9.07	AMP_Cnidaria	26	1	3891.9302863857115	839	3165.9899999999993	2702
Hcrispa_db5_163800_1_Asp-N_29_23_2515.00858_8.7	AMP_Cnidaria	22	1	3705.500767639373	1536	4244.860000000001	2220
Hmagnifica_db5_2741_3_Asp-N_29_23_2573.95108_8.7	AMP_Cnidaria	12	1	3451.0127743567036	2456	3177.4000000000005	2697
Hhemprichii_db5_87023_10_Asp-N_80_26_2892.37158_9.07	AMP_Cnidaria	25	1	3958.346773313512	626	2859.1999999999994	2830
Hhemprichii_db5_206196_1_Asp-N_37_29_3472.89028_8.58	AMP_Cnidaria	23	1	4064.1637354259133	350	3291.12	2647
Mdoreensins_db5_190180_1_Asp-N_39_29_3148.59218_7.08	AMP_Cnidaria	18	1	3968.5831128817267	593	2387.76	2962
Mdoreensins_db5_371664_1_Asp-N_34_28_2762.14428_7.47	AMP_Cnidaria	13	1	3384.1861759011713	2635	2242.96	3006
Osp._db5_237992_2_Asp-N_61_30_3251.72848_8.37	AMP_Cnidaria	25	1	4171.241252417702	186	3892.55	2401
Pborealis_db5_630_1_Asp-N_29_22_2539.89418_8.55	AMP_Cnidaria	31	1	3874.702531234171	889	5205.289999999999	1752
Pborealis_db5_188875_4_Asp-N_45_23_2849.03938_8.25	AMP_Cnidaria	22	1	3361.3075274240405	2693	2253.32	3002
Pmaua_db5_98551_0_Asp-N_26_26_3054.46618_8.09	AMP_Cnidaria	19	1	3932.0245018160854	707	2650.27	2891
Psemoni_db5_5116_0_Asp-N_30_30_3411.87008_8.81	AMP_Cnidaria	21	1	3999.7079267750014	512	2722.13	2863
Psemoni_db5_911424_1_Asp-N_29_27_3256.50828_7.99	AMP_Cnidaria	17	1	3520.7663521145537	2240	2221.4	3013
Sgigantea_db5_452495_3_Asp-N_32_23_2485.88368_8.02	AMP_Cnidaria	18	1	3581.905107953483	2010	2218.9500000000003	3014
Shaddoni_db5_24068_1_Asp-N_42_31_3347.79318_8.46	AMP_Cnidaria	35	1	4234.082648774343	124	3582.63	2532
Shaddoni_db5_158771_1_Asp-N_32_28_2934.33418_8.93	AMP_Cnidaria	24	1	3538.3462139496087	2184	4838.219999999999	1933
Shaddoni_db5_311396_4_Asp-N_60_27_2974.38688_8.31	AMP_Cnidaria	25	1	3908.7347069405814	780	4755.009999999999	1964
Shaddoni_db5_572196_1_Asp-N_27_24_2750.08348_8.67	AMP_Cnidaria	30	1	4044.835865534928	401	6372.83	1277
Tstephensoni_db5_71116_1_Asp-N_24_21_2432.77568_8.02	AMP_Cnidaria	10	1	3270.996256744288	2885	1689.56	3102
Tstephensoni_db5_87564_5_Asp-N_49_21_2511.90678_8.1	AMP_Cnidaria	15	1	3287.0540981691142	2850	3199.9500000000003	2682
Tstephensoni_db5_123279_0_Asp-N_24_24_2918.30988_8.62	AMP_Cnidaria	23	1	4015.4166156578267	470	2726.7	2862
Cjardinei_db5_330542_0_Glu-C_28_28_3154.63628_7.83	AMP_Cnidaria	19	1	3958.3046044101475	627	2044.05	3042
Equadricolor_db5_287477_9_Glu-C_96_29_3242.62568_8.54	AMP_Cnidaria	10	1	3286.067383175611	2854	1603.48	3106
Ediaphana_db5_550305_1_Glu-C_32_23_2535.85978_7.8	AMP_Cnidaria	34	1	4251.925192051227	106	5633.82	1540
Ediaphana_db5_1118176_2_Glu-C_42_31_3264.70928_8.05	AMP_Cnidaria	22	1	4018.4520207536566	465	2958.12	2801
Gnorfolkensis_db5_705141_0_Glu-C_25_25_2746.03088_8.09	AMP_Cnidaria	16	1	3701.5018853098836	1552	3428.9300000000007	2609
Gplanulata_db5_861325_2_Glu-C_48_29_3325.83468_8.06	AMP_Cnidaria	25	1	3982.575828976456	554	2879.75	2825
Globata_db5_96865_1_Glu-C_27_23_2664.92738_7.53	AMP_Cnidaria	11	1	3241.9186195503216	2927	1956.1200000000001	3064
Hluciae_db5_27428_2_Glu-C_40_28_3026.52198_7.85	AMP_Cnidaria	19	1	3848.126935227333	998	2568.79	2921
Haurora_db5_40164_3_Glu-C_68_28_3022.41498_7.18	AMP_Cnidaria	14	1	3400.317406459478	2584	2896.55	2822
Haurora_db5_454506_3_Glu-C_43_31_3277.71708_7.24	AMP_Cnidaria	19	1	3612.2717219382666	1897	3161.419999999999	2704
Hmagnifica_db5_294319_3_Glu-C_33_26_2954.39918_8.36	AMP_Cnidaria	26	1	4232.9529492672	125	2680.1200000000003	2880
Hmagnifica_db5_305476_3_Glu-C_49_27_2996.54998_7.76	AMP_Cnidaria	21	1	3850.3132668110807	989	2656.0600000000004	2887
Hhemprichii_db5_312333_4_Glu-C_60_23_2661.04108_8.36	AMP_Cnidaria	23	1	3646.838701617527	1754	2492.7000000000003	2943
Mdoreensins_db5_21514_2_Glu-C_43_24_2767.25048_7.77	AMP_Cnidaria	19	1	3432.219053469122	2505	2248.29	3004
Psemoni_db5_46020_0_Glu-C_26_26_2875.37088_7.79	AMP_Cnidaria	21	1	3961.572959588295	616	3241.6299999999997	2665
Psemoni_db5_703964_1_Glu-C_54_25_2843.26438_7.75	AMP_Cnidaria	34	1	4200.512189949082	149	5915.250000000001	1440
Sgigantea_db5_353186_2_Glu-C_34_21_2447.73478_6.71	AMP_Cnidaria	16	1	3435.23016058654	2496	2256.3199999999997	2999
Tstephensoni_db5_79327_3_Glu-C_66_21_2468.80238_8.1	AMP_Cnidaria	36	1	4107.289277272792	284	6413.530000000001	1267
Avirdis_db5_69120_0_Trypsin_23_23_2546.90148_8.26	AMP_Cnidaria	26	1	3943.2015679290876	675	5625.900000000001	1542
Darmata_db5_21010_0_Trypsin_28_28_3038.33128_7.35	AMP_Cnidaria	13	1	3399.287140520428	2588	2490.0499999999997	2944
Equadricolor_db5_222754_4_Trypsin_34_22_2545.98148_7.99	AMP_Cnidaria	30	1	4090.3383640227607	302	6273.169999999999	1316
Equadricolor_db5_287121_2_Trypsin_41_23_2472.81598_8.05	AMP_Cnidaria	17	1	3499.416756205791	2298	4088.0899999999997	2291
Ediaphana_db5_380464_4_Trypsin_44_28_3000.45268_8.26	AMP_Cnidaria	29	1	4017.6812776645143	466	7809.670000000002	894
Ediaphana_db5_490204_2_Trypsin_45_24_2701.07838_8.95	AMP_Cnidaria	17	1	3606.2360499771708	1914	3645.38	2501
Ediaphana_db5_1253511_4_Trypsin_60_22_2349.67978_7.35	AMP_Cnidaria	16	1	3547.8099858119863	2153	2300.27	2987
Gnorfolkensis_db5_133894_2_Trypsin_49_28_2999.38668_8.37	AMP_Cnidaria	20	1	4183.771878877405	171	4284.56	2202
Gnorfolkensis_db5_858272_4_Trypsin_54_23_2641.99208_8.72	AMP_Cnidaria	15	1	3488.126268509208	2338	1728.25	3092
Gplanulata_db5_86998_0_Trypsin_26_26_2771.36168_8.42	AMP_Cnidaria	22	1	3534.799865307121	2200	3000.81	2788
Gplanulata_db5_550831_7_Trypsin_60_24_2938.40648_8.32	AMP_Cnidaria	16	1	3340.859676134013	2741	2642.3500000000004	2895
Gplanulata_db5_585438_1_Trypsin_41_23_2454.85468_7.35	AMP_Cnidaria	10	1	3336.9695706491066	2750	1685.8300000000002	3103
Globata_db5_72285_7_Trypsin_63_23_2412.85268_8.7	AMP_Cnidaria	17	1	3585.9176584986103	1995	3745.689999999999	2469
Globata_db5_510947_1_Trypsin_72_19_2377.81768_8.73	AMP_Cnidaria	10	1	2905.1277288043366	3117	1487.04	3118
Globata_db5_598306_4_Trypsin_57_26_2695.13218_8.72	AMP_Cnidaria	17	1	3574.299853215057	2044	3451.65	2604
Haurora_db5_372292_2_Trypsin_38_26_3162.62998_7.94	AMP_Cnidaria	20	1	3789.082833102572	1219	3616.7900000000004	2515
Hcrispa_db5_312203_4_Trypsin_73_23_2583.02478_7.79	AMP_Cnidaria	20	1	3672.265119868533	1647	3108.13	2740
Hcrispa_db5_407770_5_Trypsin_48_22_2662.15038_10.32	AMP_Cnidaria	21	1	3769.6807764651658	1282	2023.59	3047
Hmagnifica_db5_136242_2_Trypsin_25_22_2646.94958_8.37	AMP_Cnidaria	21	1	3623.7122797865386	1852	3022.6299999999997	2777
Hmagnifica_db5_185368_1_Trypsin_21_18_2126.54008_8.95	AMP_Cnidaria	21	1	3518.174568646966	2250	3007.2200000000003	2786
Hhemprichii_db5_784_1_Trypsin_27_26_2738.16238_8.1	AMP_Cnidaria	20	1	3792.0023817551205	1210	2944.03	2806
Hhemprichii_db5_81355_1_Trypsin_26_25_2822.26418_8.57	AMP_Cnidaria	18	1	3906.567730099201	794	3779.96	2453
Mdoreensins_db5_56950_2_Trypsin_38_24_2527.93868_7.99	AMP_Cnidaria	16	1	3591.442516928195	1974	3188.959999999999	2688
Pborealis_db5_187465_1_Trypsin_27_23_2585.92848_8.48	AMP_Cnidaria	22	1	3748.6492416323426	1366	3776.6300000000006	2455
Pborealis_db5_274357_2_Trypsin_46_28_3057.61568_7.99	AMP_Cnidaria	16	1	3748.1223298841633	1368	4360.330000000001	2164
Psemoni_db5_134356_2_Trypsin_37_23_2844.28498_7.24	AMP_Cnidaria	22	1	3561.987241377075	2091	2775.0799999999995	2849
Sgigantea_db5_72978_2_Trypsin_42_32_3365.72718_8.0	AMP_Cnidaria	16	1	3522.5682381702927	2233	3699.2400000000007	2481
Sgigantea_db5_217483_5_Trypsin_42_24_2606.96348_8.03	AMP_Cnidaria	18	1	3643.0090799813006	1777	3222.0699999999997	2670
Smertensii_db5_156439_7_Trypsin_83_26_2918.34048_8.37	AMP_Cnidaria	20	1	4030.314204349637	433	3812.4699999999993	2441
Tstephensoni_db5_119965_3_Trypsin_35_23_2551.90188_7.18	AMP_Cnidaria	21	1	3858.8451543465467	950	5592.879999999999	1558
Aaurita_db6_96010_4_Asp-N_67_23_2714.15788_8.81	AMP_Cnidaria	15	1	3554.0160527063695	2125	1168.73	3129
Cyamaguchii_db6_21796_0_Asp-N_26_26_3028.42538_9.25	AMP_Cnidaria	22	1	4020.924575217619	460	2082.46	3036
Cfuscescens_db6_279_1_Asp-N_28_26_3198.57068_8.58	AMP_Cnidaria	29	1	4132.4707456413125	244	3871.9400000000005	2415
Nnomurai_db6_26873_6_Asp-N_67_31_3197.61368_8.81	AMP_Cnidaria	24	1	4067.235287780393	340	3905.2899999999995	2391
Nnomurai_db6_153845_4_Asp-N_54_23_2707.18798_8.02	AMP_Cnidaria	28	1	3962.9070164309483	613	4394.05	2138
Tcystophora_db6_216267_4_Asp-N_64_33_3687.06608_8.4	AMP_Cnidaria	19	1	3847.562284853404	1002	2306.32	2985
Aaurita_db6_170258_0_Glu-C_23_23_2434.80498_7.76	AMP_Cnidaria	18	1	3350.431883537174	2722	2009.6900000000003	3049
Nnomurai_db6_377109_5_Glu-C_62_23_2693.07788_8.29	AMP_Cnidaria	27	1	3999.281230667846	515	3765.5299999999993	2461
Aaurita_db6_126627_5_Trypsin_47_24_2650.01538_8.14	AMP_Cnidaria	20	1	3828.332718042989	1071	3596.3800000000006	2520
Nnomurai_db6_105514_3_Trypsin_63_31_3405.91568_11.49	AMP_Cnidaria	19	1	3782.3910536042713	1246	1725.09	3094
Nnomurai_db6_185579_1_Trypsin_36_28_3143.57858_8.96	AMP_Cnidaria	23	1	3999.5516922063275	513	4409.9400000000005	2128
Smalayensis_db6_49440_1_Trypsin_42_26_2708.23478_8.54	AMP_Cnidaria	21	1	3633.9492169843775	1807	3276.39	2654
Tcystophora_db6_124911_5_Trypsin_57_25_2728.09808_8.54	AMP_Cnidaria	27	1	4287.313068927185	83	3146.1800000000003	2713
Cadhaesivum_db7_238884_0_Asp-N_30_30_3411.86708_8.81	AMP_Cnidaria	16	1	3795.195934109698	1204	2090.3499999999995	3034
Cadhaesivum_db7_383113_0_Asp-N_21_21_2577.00088_7.84	AMP_Cnidaria	31	1	3953.026704211485	645	3179.5099999999998	2693
Cadhaesivum_db7_420138_1_Asp-N_30_22_2577.94908_8.55	AMP_Cnidaria	19	1	3646.845093154761	1753	2561.84	2923
Cadhaesivum_db7_338092_1_Glu-C_45_23_2619.92448_9.56	AMP_Cnidaria	25	1	3735.38621881193	1411	3891.3499999999995	2402
Cadhaesivum_db7_403092_0_Glu-C_28_28_2993.47068_8.69	AMP_Cnidaria	19	1	3811.9556224146463	1135	1749.3	3090
Cadhaesivum_db7_535920_0_Glu-C_27_27_2948.39198_8.44	AMP_Cnidaria	18	1	3766.639600850282	1296	2042.9800000000002	3044
Hhemprichii_db7_10712_2_Glu-C_70_23_2273.62958_6.13	AMP_Cnidaria	16	1	3362.602367557645	2690	2685.46	2876
Cadhaesivum_db7_257415_3_Trypsin_53_24_2892.39148_7.46	AMP_Cnidaria	13	1	3435.25679239782	2495	2005.6000000000001	3052
Cadhaesivum_db7_428659_2_Trypsin_30_28_3083.48668_8.37	AMP_Cnidaria	34	1	4320.560011773223	60	7291.909999999997	1032
Hhemprichii_db7_181606_4_Trypsin_39_30_3118.53828_8.77	AMP_Cnidaria	23	1	3997.2695182102325	524	4192.709999999999	2242
Avirdis_db5_178076_5_Asp-N_47_26_2980.52128_9.37	AMP_Cnidaria	24	1	3979.9504715841854	562	2068.72	3040
Spistillata_db1_15618_8_Glu-C_132_33_3460.84338_7.99	AMP_Cnidaria	16	2	3759.999584671539	1321	4076.609999999999	2296
Gfascicularis_db3_815451_5_Asp-N_68_37_4377.09218_9.3	AMP_Cnidaria	20	2	3757.6340917400407	1330	7637.009999999998	936
Gfascicularis_db3_982099_12_Asp-N_97_36_3814.14748_8.1	AMP_Cnidaria	8	2	3636.5778238416196	1796	1880.3900000000003	3073
Hcoerulea_db3_160714_2_Asp-N_44_34_3807.38888_10.33	AMP_Cnidaria	20	2	3633.0993065289067	1809	5223.54	1744
Hcoerulea_db3_213832_5_Asp-N_67_38_4288.00138_9.47	AMP_Cnidaria	21	2	3608.122037135479	1909	7275.909999999999	1036
Hcoerulea_db3_234786_3_Asp-N_58_33_3877.45308_9.07	AMP_Cnidaria	17	2	3876.747141356677	879	5942.77	1431
Hcoerulea_db3_254146_6_Asp-N_64_33_4059.62258_8.67	AMP_Cnidaria	18	2	3590.564121401637	1979	7670.23	922
Msenile_db3_97943_0_Asp-N_40_40_4319.85508_8.42	AMP_Cnidaria	17	2	3687.4622835022433	1600	5968.359999999999	1419
Msenile_db3_118165_9_Asp-N_84_37_4068.53608_7.95	AMP_Cnidaria	22	2	4016.2279276857726	468	8750.41	704
Mcapitata_db3_102948_2_Asp-N_43_36_4164.79988_8.67	AMP_Cnidaria	17	2	3706.7852406333714	1532	5017.079999999999	1836
Mdigitata_db3_145916_3_Asp-N_53_33_3698.17618_8.69	AMP_Cnidaria	29	2	4156.074942132121	201	8446.0	752
Mdigitata_db3_391171_3_Asp-N_59_32_3692.21568_8.93	AMP_Cnidaria	29	2	4213.2500074914215	137	5997.6900000000005	1411
Mdigitata_db3_406139_4_Asp-N_65_36_4010.67918_11.49	AMP_Cnidaria	19	2	3485.7998319846956	2342	4936.06	1883
Acervicornis_db3_16269_2_Asp-N_41_33_3817.42948_8.81	AMP_Cnidaria	20	2	3772.2504458632834	1270	7806.27	895
Acervicornis_db3_77302_1_Asp-N_50_39_4516.34828_9.47	AMP_Cnidaria	14	2	3397.7264318070634	2593	5888.84	1449
Acervicornis_db3_264244_1_Asp-N_51_33_3667.05788_8.93	AMP_Cnidaria	26	2	4072.8492317310966	329	5402.58	1665
Acervicornis_db3_332500_2_Asp-N_49_32_3818.26538_7.79	AMP_Cnidaria	19	2	3922.2046357826093	741	6973.979999999999	1100
Acervicornis_db3_429888_4_Asp-N_56_36_4061.81328_11.79	AMP_Cnidaria	12	2	3273.833185463433	2881	3552.3	2551
Acervicornis_db3_699185_2_Asp-N_70_37_4397.00178_9.59	AMP_Cnidaria	14	2	3348.872095557993	2723	4868.62	1920
Acervicornis_db3_1140434_1_Asp-N_47_39_4509.07158_9.29	AMP_Cnidaria	17	2	3419.237786351088	2532	6784.110000000001	1162
Acervicornis_db3_1166702_1_Asp-N_35_33_3978.46828_10.33	AMP_Cnidaria	23	2	3853.1019850242724	977	8060.739999999999	848
Acervicornis_db3_1169750_1_Asp-N_40_33_3765.27308_10.27	AMP_Cnidaria	21	2	3472.5452042198403	2383	5287.38	1719
Acervicornis_db3_1261448_0_Asp-N_39_39_4347.00218_8.43	AMP_Cnidaria	13	2	3490.8426924039654	2323	4149.410000000001	2269
Adigitifera_db3_53917_1_Asp-N_32_29_3245.74948_8.72	AMP_Cnidaria	17	2	3767.2636262998785	1292	3581.4499999999994	2533
Adigitifera_db3_155182_3_Asp-N_44_29_3201.78968_11.49	AMP_Cnidaria	15	2	3436.600025462869	2492	3546.96	2556
Adigitifera_db3_348706_1_Asp-N_63_34_3772.42678_11.2	AMP_Cnidaria	7	2	3312.709644053293	2801	888.04	3130
Adigitifera_db3_363287_6_Asp-N_74_28_3157.64628_11.2	AMP_Cnidaria	21	2	3567.504906785171	2065	5174.24	1766
Adigitifera_db3_365823_1_Asp-N_34_33_3710.09058_7.43	AMP_Cnidaria	23	2	3961.266279333216	617	6128.6	1360
Mdigitata_db3_480058_3_Asp-N_47_30_3262.65278_9.07	AMP_Cnidaria	18	2	3964.1853310216525	609	4188.94	2247
Mdigitata_db3_490817_2_Asp-N_48_37_4192.85778_11.67	AMP_Cnidaria	22	2	3652.2035001776417	1731	5962.950000000001	1421
Mdigitata_db3_545889_1_Asp-N_46_31_3384.92278_11.2	AMP_Cnidaria	23	2	4060.8334467585423	362	5111.8	1794
Mdigitata_db3_568633_5_Asp-N_48_29_3445.00498_8.81	AMP_Cnidaria	22	2	4054.588386424243	378	5527.56	1583
Mdigitata_db3_603822_5_Asp-N_55_35_4262.84288_8.54	AMP_Cnidaria	23	2	3870.317594180384	911	6362.949999999999	1281
Pcaribaeorum_db3_411784_0_Asp-N_34_34_3761.35088_8.59	AMP_Cnidaria	19	2	3654.075423614996	1723	5327.8	1695
Pcaribaeorum_db3_450267_2_Asp-N_84_39_4189.67758_10.34	AMP_Cnidaria	17	2	3568.1524911592555	2063	6565.46	1228
Psp._db3_25872_1_Asp-N_41_36_4350.91398_8.1	AMP_Cnidaria	20	2	3504.985923041215	2290	6181.470000000002	1350
Psp._db3_293861_4_Asp-N_76_29_3599.13548_9.32	AMP_Cnidaria	24	2	4257.563879238475	104	5190.599999999999	1757
Psp._db3_315989_2_Asp-N_46_33_3357.84118_11.2	AMP_Cnidaria	22	2	3734.5552612401525	1414	3510.2	2572
Psp._db3_366349_1_Asp-N_42_34_3879.27378_8.1	AMP_Cnidaria	17	2	3698.9558196285643	1558	3643.3999999999996	2502
Psp._db3_391983_4_Asp-N_52_32_3365.85788_8.89	AMP_Cnidaria	26	2	3854.8059050773977	971	3548.6499999999996	2554
Psp._db3_457398_0_Asp-N_38_38_4251.75458_11.19	AMP_Cnidaria	23	2	3675.644421585778	1636	8486.849999999999	742
Psp._db3_460867_5_Asp-N_67_34_3529.93758_8.95	AMP_Cnidaria	23	2	3953.813292414441	640	5512.41	1591
Pverrucosa_db3_108966_2_Asp-N_46_37_4184.92438_11.67	AMP_Cnidaria	13	2	3310.100377152753	2808	3062.5400000000004	2758
Pverrucosa_db3_114540_1_Asp-N_46_34_4020.56058_8.69	AMP_Cnidaria	22	2	3882.9651915698755	863	7346.28	1021
Pverrucosa_db3_127579_6_Asp-N_112_31_3540.14388_8.02	AMP_Cnidaria	18	2	3866.0876291967934	925	5766.749999999998	1503
Pverrucosa_db3_142751_0_Asp-N_38_38_4648.45788_10.27	AMP_Cnidaria	10	2	3399.1210460307907	2591	4524.999999999999	2072
Pverrucosa_db3_180545_3_Asp-N_60_32_3944.57738_9.06	AMP_Cnidaria	15	2	3616.4381301669805	1881	4012.7799999999993	2329
Pverrucosa_db3_230216_1_Asp-N_46_33_3737.34338_11.2	AMP_Cnidaria	56	2	4565.3890529903665	3	21301.990000000005	16
Pverrucosa_db3_351194_2_Asp-N_57_33_3883.49178_10.33	AMP_Cnidaria	26	2	4128.565984553531	252	4615.549999999999	2029
Pwellsi_db3_23041_1_Asp-N_43_36_4261.92608_11.33	AMP_Cnidaria	20	2	3466.623803527329	2401	8235.569999999998	812
Pwellsi_db3_42160_2_Asp-N_45_38_4392.08578_8.83	AMP_Cnidaria	12	2	3337.767042454508	2748	3526.8499999999995	2563
Pwellsi_db3_56623_2_Asp-N_53_31_3502.01328_11.2	AMP_Cnidaria	22	2	3936.8660372236304	694	4071.600000000001	2300
Pwellsi_db3_142647_5_Asp-N_94_33_4095.66178_10.27	AMP_Cnidaria	15	2	3452.237858559523	2448	5281.42	1723
Pwellsi_db3_151905_0_Asp-N_39_39_4388.01718_11.67	AMP_Cnidaria	10	2	3448.6111335174933	2460	2739.4999999999995	2857
Pwellsi_db3_313663_5_Asp-N_79_39_4836.56238_10.22	AMP_Cnidaria	13	2	3190.0015656426735	2999	5843.750000000001	1464
Pwellsi_db3_322824_1_Asp-N_53_36_4041.60488_9.33	AMP_Cnidaria	17	2	3769.7193265077776	1280	5918.220000000001	1439
Plutea_db3_244296_2_Asp-N_47_33_3625.02928_7.16	AMP_Cnidaria	22	2	3923.7844106480693	736	5126.71	1790
Pvariabilis_db3_204817_1_Asp-N_39_36_3818.45278_10.33	AMP_Cnidaria	32	2	3980.552190569994	560	8903.26	673
Pvariabilis_db3_318900_1_Asp-N_38_36_4024.75188_11.67	AMP_Cnidaria	22	2	3870.1261148964018	912	8321.05	793
Pvariabilis_db3_406655_0_Asp-N_37_37_4162.71998_8.26	AMP_Cnidaria	18	2	3717.5205632213515	1486	6577.389999999999	1223
Rindosinensis_db3_3682_5_Asp-N_54_34_4229.98258_10.92	AMP_Cnidaria	27	2	3937.0016003132823	692	7903.239999999998	874
Rindosinensis_db3_38849_5_Asp-N_68_28_3301.86228_9.89	AMP_Cnidaria	20	2	3867.853538054164	919	5509.740000000001	1594
Rindosinensis_db3_53282_0_Asp-N_30_30_3553.10758_11.2	AMP_Cnidaria	20	2	3851.4741796016297	982	5327.8	1696
Rindosinensis_db3_102125_0_Asp-N_32_32_3702.16118_8.07	AMP_Cnidaria	16	2	3894.5660424826183	832	4127.71	2275
Rindosinensis_db3_141693_1_Asp-N_35_34_3807.43138_8.36	AMP_Cnidaria	19	2	3725.293333680285	1456	4424.68	2119
Rsp._db3_11149_1_Asp-N_44_40_4602.12268_8.55	AMP_Cnidaria	24	2	3750.482753501739	1359	10651.28	430
Rsp._db3_147984_3_Asp-N_41_33_3883.44488_8.31	AMP_Cnidaria	37	2	4291.3152812204	79	11356.79	356
Rsp._db3_484764_1_Asp-N_60_34_4162.79008_11.33	AMP_Cnidaria	8	2	3117.7713223646906	3058	2635.06	2896
Rsp._db3_593593_1_Asp-N_37_32_3645.11568_10.33	AMP_Cnidaria	25	2	4062.14710513634	358	8796.0	696
Ryuma_db3_48907_4_Asp-N_54_40_4635.33128_9.15	AMP_Cnidaria	10	2	3273.1886765054132	2882	4076.3400000000006	2298
Ryuma_db3_72893_6_Asp-N_81_36_4047.73988_9.62	AMP_Cnidaria	21	2	3727.358744590641	1450	6371.009999999999	1279
Sgracillima_db3_26299_1_Asp-N_46_39_4827.46448_9.7	AMP_Cnidaria	20	2	3384.8354075806787	2631	6145.520000000001	1356
Sgracillima_db3_48398_1_Asp-N_51_38_4176.87328_10.37	AMP_Cnidaria	14	2	3394.883002247139	2600	3474.53	2590
Sgracillima_db3_64555_7_Asp-N_86_35_3928.44348_9.6	AMP_Cnidaria	26	2	4109.491720655757	282	10274.55	488
Scallimorphus_db3_9933_0_Asp-N_37_37_4397.00128_8.51	AMP_Cnidaria	13	2	3624.794214235137	1846	5134.089999999999	1787
Scallimorphus_db3_85959_0_Asp-N_32_32_3960.43138_8.74	AMP_Cnidaria	11	2	3370.5106875330684	2667	2631.7099999999996	2900
Scallimorphus_db3_157722_2_Asp-N_49_40_4316.94298_8.42	AMP_Cnidaria	20	2	3470.998528123413	2387	6214.789999999999	1337
Scallimorphus_db3_268902_2_Asp-N_76_33_3894.49098_8.62	AMP_Cnidaria	16	2	3741.631402966821	1390	4922.85	1890
Scallimorphus_db3_326193_1_Asp-N_40_34_4019.49988_8.93	AMP_Cnidaria	35	2	3972.4617836655652	583	13375.340000000002	190
Scallimorphus_db3_382551_5_Asp-N_53_32_3792.33268_8.81	AMP_Cnidaria	34	2	4064.2703416828667	349	10593.420000000002	436
Scaliendrum_db3_57426_3_Asp-N_50_36_3932.52108_10.26	AMP_Cnidaria	12	2	3330.4590683611195	2763	4483.87	2090
Scaliendrum_db3_147233_6_Asp-N_76_37_3979.53438_11.2	AMP_Cnidaria	20	2	3714.4448275332297	1497	5455.2699999999995	1631
Scaliendrum_db3_203864_3_Asp-N_59_34_3851.40578_7.59	AMP_Cnidaria	22	2	3917.7628306161396	757	7857.0199999999995	883
Scaliendrum_db3_297540_1_Asp-N_41_30_3360.88418_8.69	AMP_Cnidaria	27	2	4302.490211581302	70	7275.71	1037
Scaliendrum_db3_366953_1_Asp-N_38_35_4100.79738_8.11	AMP_Cnidaria	9	2	3238.102795243264	2932	3388.86	2620
Shelianthus_db3_170669_1_Asp-N_39_32_3871.44818_8.05	AMP_Cnidaria	15	2	3767.4583077749026	1290	4175.37	2256
Shelianthus_db3_178465_3_Asp-N_50_30_3376.88358_8.81	AMP_Cnidaria	28	2	4208.352726518242	141	8316.539999999999	797
Shelianthus_db3_220766_1_Asp-N_38_37_4350.98978_8.21	AMP_Cnidaria	18	2	3764.303861168397	1305	5516.599999999999	1589
Shelianthus_db3_240042_1_Asp-N_42_29_3343.82508_8.46	AMP_Cnidaria	25	2	4132.755369778855	243	5893.15	1446
Shelianthus_db3_273517_1_Asp-N_37_31_3857.53718_9.15	AMP_Cnidaria	22	2	3879.8607445741727	869	5315.439999999999	1707
Xsp._db3_57187_1_Asp-N_31_28_3315.85168_10.15	AMP_Cnidaria	14	2	3519.7850221193025	2243	2654.27	2889
Xsp._db3_267557_2_Asp-N_53_36_4164.71918_8.57	AMP_Cnidaria	16	2	3646.20830446782	1761	4005.4499999999994	2333
Xsp._db3_428515_1_Asp-N_63_35_4265.13658_9.32	AMP_Cnidaria	18	2	3282.1190511703494	2862	5520.09	1585
Zsp._db3_148445_1_Asp-N_41_33_3904.58818_7.95	AMP_Cnidaria	21	2	3614.601081421902	1887	3837.05	2431
Zsp._db3_182029_1_Asp-N_44_39_4316.97468_9.32	AMP_Cnidaria	16	2	3319.6571458726653	2791	4415.52	2125
Zsp._db3_348841_2_Asp-N_53_40_4509.19798_11.49	AMP_Cnidaria	14	2	3245.836182715973	2919	4442.86	2107
Adigitifera_db3_631697_1_Asp-N_47_40_4662.24228_8.26	AMP_Cnidaria	14	2	3655.4689062526736	1717	6493.750000000002	1242
Adigitifera_db3_654233_5_Asp-N_60_36_3784.12118_8.1	AMP_Cnidaria	22	2	3864.2906214732943	931	5173.7	1767
Adigitifera_db3_694903_2_Asp-N_53_32_3656.33038_10.36	AMP_Cnidaria	20	2	3770.330837107542	1275	5422.119999999999	1652
Adigitifera_db3_718525_0_Asp-N_37_37_4287.84948_8.62	AMP_Cnidaria	18	2	3764.906693249789	1302	6099.1500000000015	1371
Adigitifera_db3_721283_1_Asp-N_52_30_3278.70208_10.33	AMP_Cnidaria	20	2	3785.444380982238	1233	3133.1999999999994	2719
Agemmifera_db3_58449_6_Asp-N_91_28_3585.07088_11.03	AMP_Cnidaria	17	2	3612.7601775116746	1894	4273.299999999999	2208
Agemmifera_db3_87121_3_Asp-N_59_34_4010.82348_11.04	AMP_Cnidaria	33	2	4129.60270077527	249	9776.19	536
Agemmifera_db3_259991_2_Asp-N_36_29_3445.05138_10.33	AMP_Cnidaria	30	2	4300.101533922446	72	8439.38	755
Ahyacinthus_db3_29951_2_Asp-N_47_39_4459.12008_11.37	AMP_Cnidaria	12	2	3281.088202765872	2865	2694.06	2872
Ahyacinthus_db3_44845_5_Asp-N_51_25_2901.38148_8.06	AMP_Cnidaria	38	2	4400.131368830361	38	5203.2	1753
Amillepora_db3_603347_5_Asp-N_74_32_3721.09418_9.33	AMP_Cnidaria	19	2	3687.3673608483546	1601	4010.5	2331
Amillepora_db3_608508_1_Asp-N_31_28_3120.62578_11.04	AMP_Cnidaria	26	2	4067.1124150869045	341	5472.33	1619
Amillepora_db3_711419_1_Asp-N_57_36_4161.82388_9.06	AMP_Cnidaria	18	2	3466.9743168493296	2398	5362.719999999999	1681
Atenuis_db3_82806_7_Asp-N_75_34_4074.72758_11.67	AMP_Cnidaria	23	2	3673.8274631782024	1643	7581.410000000001	947
Atenuis_db3_187039_3_Asp-N_71_29_3392.89188_9.55	AMP_Cnidaria	17	2	3942.902651866834	677	3248.65	2660
Atenuis_db3_225250_5_Asp-N_65_29_3331.75838_8.07	AMP_Cnidaria	29	2	4143.446092952947	222	7350.1	1020
Alamarcki_db3_401060_1_Asp-N_38_37_4201.77168_8.46	AMP_Cnidaria	17	2	3632.834451202318	1812	5473.03	1618
Ajaponica_db3_28781_3_Asp-N_46_33_3957.53358_11.67	AMP_Cnidaria	11	2	3627.9626687736	1831	2312.45	2983
Ajaponica_db3_83153_2_Asp-N_59_39_4214.79418_7.88	AMP_Cnidaria	22	2	3810.997461383761	1140	6403.569999999999	1270
Ajaponica_db3_84648_1_Asp-N_43_29_3193.63948_11.2	AMP_Cnidaria	25	2	4154.346003295271	206	3276.4500000000003	2653
Ajaponica_db3_314438_1_Asp-N_40_37_4103.81638_11.89	AMP_Cnidaria	16	2	3358.1279872005716	2702	3061.3	2759
Ajaponica_db3_331429_2_Asp-N_72_36_4363.88798_8.89	AMP_Cnidaria	22	2	3997.508007451903	522	9385.449999999999	602
Ajaponica_db3_427395_2_Asp-N_56_40_4481.02388_8.61	AMP_Cnidaria	19	2	3506.3190845900126	2288	4968.11	1867
Ajaponica_db3_694993_3_Asp-N_41_33_3827.38448_11.04	AMP_Cnidaria	12	2	3585.7940545265133	1996	4509.09	2078
Ajaponica_db3_700495_2_Asp-N_47_38_4528.21708_10.34	AMP_Cnidaria	27	2	3736.4071279847954	1408	10658.7	429
Ajaponica_db3_795432_1_Asp-N_43_33_3721.20808_8.36	AMP_Cnidaria	29	2	4125.4599984899005	258	7944.520000000001	866
Ajaponica_db3_935365_0_Asp-N_32_32_3470.95678_7.85	AMP_Cnidaria	26	2	4084.156397007505	310	6827.7	1149
Aelegantissima_db3_95964_1_Asp-N_43_38_4475.15358_9.62	AMP_Cnidaria	24	2	3610.2047451992935	1901	7298.83	1031
Aelegantissima_db3_248501_3_Asp-N_50_39_4465.98948_9.33	AMP_Cnidaria	13	2	3320.7393471783657	2787	4297.73	2193
Aelegantissima_db3_447852_4_Asp-N_71_36_3873.40508_9.37	AMP_Cnidaria	15	2	3523.4097722580204	2230	5255.249999999999	1732
Aelegantissima_db3_502426_0_Asp-N_31_31_3646.29948_11.03	AMP_Cnidaria	17	2	3591.423558755123	1975	5238.329999999999	1738
Aelegantissima_db3_694998_3_Asp-N_53_38_4487.25168_9.81	AMP_Cnidaria	13	2	3601.672043741825	1935	5166.7300000000005	1771
Acalycularis_db3_200145_3_Asp-N_76_35_3773.23148_11.19	AMP_Cnidaria	24	2	3817.350611722345	1112	5494.94	1603
Acalycularis_db3_248669_2_Asp-N_42_33_4100.71808_8.95	AMP_Cnidaria	11	2	3581.691024841381	2012	4463.859999999999	2098
Acalycularis_db3_287494_6_Asp-N_70_36_4018.43838_9.28	AMP_Cnidaria	12	2	3640.0853649278097	1787	3028.95	2774
Basbestinum_db3_19964_7_Asp-N_87_34_3667.18398_11.03	AMP_Cnidaria	17	2	3375.4109858008337	2655	3841.4700000000003	2426
Basbestinum_db3_202771_0_Asp-N_38_38_4077.58658_8.43	AMP_Cnidaria	14	2	3503.281786908664	2293	3177.6199999999994	2696
Basbestinum_db3_344306_3_Asp-N_58_28_3219.71158_8.69	AMP_Cnidaria	27	2	4246.697613436318	111	6513.12	1236
Basbestinum_db3_371648_4_Asp-N_66_37_4081.80098_10.17	AMP_Cnidaria	16	2	3418.540796063025	2533	4349.950000000001	2168
Basbestinum_db3_532731_1_Asp-N_39_33_3724.17048_8.25	AMP_Cnidaria	13	2	3873.716838539982	895	2802.21	2845
Clyra_db3_54527_4_Asp-N_54_36_4248.87728_8.58	AMP_Cnidaria	19	2	3802.4085040331215	1174	5783.979999999999	1494
Clyra_db3_62242_1_Asp-N_37_31_3681.23478_8.69	AMP_Cnidaria	25	2	4025.529154622574	445	8266.23	803
Clyra_db3_145265_1_Asp-N_57_28_3385.90828_8.54	AMP_Cnidaria	21	2	4025.9100521452206	444	4954.85	1871
Cstellata_db3_221931_3_Asp-N_48_34_3660.18058_8.95	AMP_Cnidaria	13	2	3791.9636015351025	1211	3722.9700000000003	2476
Cstellata_db3_297230_11_Asp-N_115_31_3481.98308_10.33	AMP_Cnidaria	20	2	3897.0220247575303	825	3130.3899999999994	2725
Cstellata_db3_332327_4_Asp-N_65_34_4191.74738_9.7	AMP_Cnidaria	23	2	3543.82637608301	2167	6099.369999999999	1370
Cstellata_db3_412060_2_Asp-N_47_31_3636.14858_9.14	AMP_Cnidaria	17	2	3826.0367839899895	1078	5071.360000000001	1812
Cstellata_db3_444453_2_Asp-N_47_35_3936.55578_9.6	AMP_Cnidaria	22	2	3807.80036808693	1153	8086.2	841
Csp._db3_107949_0_Asp-N_33_33_3810.39658_7.59	AMP_Cnidaria	13	2	3768.770129676216	1285	3216.8800000000006	2673
Csp._db3_112816_9_Asp-N_137_29_3320.77888_9.06	AMP_Cnidaria	26	2	4149.187344854421	213	5135.000000000001	1786
Csp._db3_297997_6_Asp-N_56_32_3607.00438_7.81	AMP_Cnidaria	20	2	3981.8396565209637	558	4691.179999999999	1993
Csp._db3_464914_2_Asp-N_43_34_4097.66878_8.36	AMP_Cnidaria	24	2	4012.399941519254	478	8870.329999999998	685
Cechinata_db3_74541_2_Asp-N_52_36_4340.83198_8.62	AMP_Cnidaria	21	2	3719.2028772413737	1477	9245.189999999999	621
Cserailia_db3_184677_3_Asp-N_47_35_3889.40308_8.81	AMP_Cnidaria	22	2	3874.426410108094	891	7785.800000000001	898
Ecarnea_db3_221679_5_Asp-N_48_31_3384.85728_8.95	AMP_Cnidaria	25	2	4154.063710620167	207	4648.7	2014
Ecarnea_db3_295469_3_Asp-N_65_40_4506.16448_8.99	AMP_Cnidaria	16	2	3345.2462936689217	2731	6290.2	1308
Erubra_db3_124189_0_Asp-N_32_32_3994.57838_9.54	AMP_Cnidaria	16	2	3678.5141946765216	1626	3622.2999999999997	2512
Erubra_db3_184905_1_Asp-N_42_28_3521.06148_8.29	AMP_Cnidaria	14	2	3717.6675880876996	1485	4106.46	2283
Erubra_db3_251585_2_Asp-N_41_32_4012.67108_8.67	AMP_Cnidaria	17	2	3474.1425428303965	2378	3020.31	2780
Erubra_db3_310949_11_Asp-N_97_37_4252.84798_8.62	AMP_Cnidaria	19	2	3630.1279305846815	1825	6469.9	1251
Flizardensis_db3_53967_2_Asp-N_49_27_3026.42838_11.2	AMP_Cnidaria	22	2	3995.887212329591	527	3636.8999999999996	2505
Fcolemani_db3_120612_2_Asp-N_54_32_3481.00118_10.34	AMP_Cnidaria	23	2	4136.3040862749785	233	4637.68	2022
Fcolemani_db3_177902_3_Asp-N_41_29_3808.41538_11.19	AMP_Cnidaria	15	2	3243.306802624859	2923	2530.6199999999994	2930
Fcolemani_db3_552627_4_Asp-N_65_31_3492.01848_9.37	AMP_Cnidaria	32	2	3967.748899805323	598	9151.16	635
Fcolemani_db3_552902_5_Asp-N_67_30_3338.75388_10.23	AMP_Cnidaria	30	2	4212.908504252555	138	7846.749999999999	887
Fcolemani_db3_556631_6_Asp-N_84_31_3526.93638_7.88	AMP_Cnidaria	24	2	3914.0755570937176	763	4813.8	1939
Fancora_db3_170665_0_Asp-N_35_35_3999.46598_10.23	AMP_Cnidaria	37	2	4193.563712378694	159	11453.670000000002	347
Fancora_db3_314927_1_Asp-N_49_35_3864.57398_10.17	AMP_Cnidaria	18	2	3357.7885600871723	2703	5425.54	1650
Fancora_db3_556495_1_Asp-N_35_34_3830.38808_10.33	AMP_Cnidaria	19	2	3829.0091411701155	1066	6813.299999999999	1153
Fancora_db3_677574_2_Asp-N_51_38_4465.16658_11.04	AMP_Cnidaria	26	2	3802.8026576187344	1173	10127.390000000003	504
Fancora_db3_1001360_6_Asp-N_78_32_3739.27768_11.03	AMP_Cnidaria	34	2	4113.293338294264	274	8335.699999999999	788
Fancora_db3_1031562_5_Asp-N_68_29_3300.84388_7.68	AMP_Cnidaria	23	2	4228.192939982302	129	5167.7	1769
Fancora_db3_1035202_6_Asp-N_76_32_3589.09788_11.2	AMP_Cnidaria	19	2	3530.71339681782	2212	4982.31	1862
Gfascicularis_db3_388990_3_Asp-N_70_29_3248.79348_8.81	AMP_Cnidaria	27	2	4135.058975459673	236	6407.9	1268
Gfascicularis_db3_403099_3_Asp-N_42_29_3616.24698_9.3	AMP_Cnidaria	38	2	4400.740141801476	37	8322.58	792
Gfascicularis_db3_450467_3_Asp-N_48_29_3579.18588_9.58	AMP_Cnidaria	22	2	3967.1018298266918	602	5994.499999999999	1412
Gfascicularis_db3_490458_3_Asp-N_58_31_3616.24448_8.96	AMP_Cnidaria	23	2	4067.780433596353	338	6041.459999999999	1396
Gfascicularis_db3_653591_2_Asp-N_56_39_4459.07918_11.67	AMP_Cnidaria	16	2	3434.494710553614	2498	6246.589999999999	1329
Hcoerulea_db3_101143_3_Glu-C_78_29_3134.60598_8.29	AMP_Cnidaria	18	2	3856.0901643375237	964	4068.8999999999996	2302
Msenile_db3_63487_0_Glu-C_38_38_4542.15148_8.84	AMP_Cnidaria	17	2	3533.434132683728	2204	6131.2699999999995	1358
Msenile_db3_123656_5_Glu-C_45_31_3429.94108_8.05	AMP_Cnidaria	36	2	4285.487478910253	85	10745.13	421
Mdigitata_db3_45581_3_Glu-C_83_37_4055.63128_8.06	AMP_Cnidaria	21	2	3906.8140080196154	791	5003.879999999999	1846
Mdigitata_db3_83697_1_Glu-C_41_33_4013.75458_8.62	AMP_Cnidaria	17	2	3524.2812087854622	2227	3939.6300000000006	2375
Mdigitata_db3_229874_3_Glu-C_51_28_3108.53028_8.72	AMP_Cnidaria	18	2	3787.3053554639314	1228	4125.05	2276
Mdigitata_db3_250316_1_Glu-C_39_37_4272.90018_11.03	AMP_Cnidaria	15	2	3479.425348128058	2368	6376.360000000001	1276
Mdigitata_db3_265592_2_Glu-C_60_31_3504.93618_9.37	AMP_Cnidaria	31	2	4249.756381949937	109	7549.77	961
Aaspera_db3_54924_4_Glu-C_47_32_3574.10738_8.03	AMP_Cnidaria	28	2	4133.867093369748	238	8404.12	768
Acervicornis_db3_18634_0_Glu-C_28_28_3216.74678_8.77	AMP_Cnidaria	23	2	4160.206778369057	197	5128.51	1789
Acervicornis_db3_303053_4_Glu-C_52_27_2890.26598_8.1	AMP_Cnidaria	29	2	4227.41566193739	130	5095.4	1800
Acervicornis_db3_305853_1_Glu-C_51_34_3867.45188_7.77	AMP_Cnidaria	20	2	3756.630577578551	1335	5434.78	1643
Acervicornis_db3_338699_2_Glu-C_46_31_3925.35738_8.18	AMP_Cnidaria	15	2	3716.9453813462537	1490	4563.47	2054
Acervicornis_db3_689277_3_Glu-C_52_34_3971.57938_9.33	AMP_Cnidaria	23	2	3863.9175271760987	935	5095.060000000001	1801
Acervicornis_db3_942640_6_Glu-C_110_32_3438.88958_9.5	AMP_Cnidaria	21	2	3929.46202529105	709	8273.07	800
Acervicornis_db3_1262801_0_Glu-C_35_35_4298.02338_9.22	AMP_Cnidaria	17	2	3310.4964960336188	2806	4184.3	2249
Adigitifera_db3_56698_3_Glu-C_66_40_4595.14258_11.03	AMP_Cnidaria	13	2	3128.9541556742797	3044	4683.83	1998
Adigitifera_db3_292087_3_Glu-C_53_36_4301.86988_8.99	AMP_Cnidaria	11	2	3295.113654277123	2834	4444.85	2106
Adigitifera_db3_416906_3_Glu-C_36_27_3068.58948_8.67	AMP_Cnidaria	31	2	4125.895275835416	257	5560.600000000001	1574
Adigitifera_db3_418130_2_Glu-C_38_32_3690.21378_8.59	AMP_Cnidaria	29	2	4237.727887813612	120	7396.799999999999	1004
Adigitifera_db3_531110_1_Glu-C_37_32_3631.26588_8.06	AMP_Cnidaria	21	2	3954.5234821758786	636	5474.599999999999	1616
Mdigitata_db3_502713_3_Glu-C_56_40_4507.24568_11.2	AMP_Cnidaria	17	2	3138.1193759502085	3036	3903.16	2392
Mdigitata_db3_511934_0_Glu-C_31_31_3435.92578_9.07	AMP_Cnidaria	17	2	4021.9848378818483	458	3272.8700000000003	2655
Pcaribaeorum_db3_302519_1_Glu-C_39_34_3909.54788_9.5	AMP_Cnidaria	21	2	3877.318061659154	876	5072.63	1810
Pcaribaeorum_db3_423625_1_Glu-C_71_37_4088.74898_9.48	AMP_Cnidaria	17	2	3558.0080676110806	2104	5918.320000000001	1438
Psp._db3_224033_2_Glu-C_42_36_4106.74768_8.24	AMP_Cnidaria	10	2	3249.330372444534	2912	3957.59	2361
Psp._db3_226078_2_Glu-C_40_36_4020.65308_10.17	AMP_Cnidaria	21	2	3574.6958343399933	2040	6327.590000000001	1296
Psp._db3_556510_2_Glu-C_75_30_3571.09398_8.69	AMP_Cnidaria	32	2	4230.944997889838	127	8432.699999999999	758
Pacuta_db3_4049_2_Glu-C_40_30_3629.17498_9.11	AMP_Cnidaria	21	2	3887.467926720205	851	5672.680000000001	1532
Pacuta_db3_23220_0_Glu-C_31_31_3267.72488_8.02	AMP_Cnidaria	28	2	4131.993289778937	245	7162.149999999998	1062
Pverrucosa_db3_43642_0_Glu-C_31_31_3554.94898_8.03	AMP_Cnidaria	21	2	3897.051937248939	824	3997.55	2339
Pverrucosa_db3_64310_1_Glu-C_51_38_4382.08958_9.22	AMP_Cnidaria	13	2	3375.667363714565	2654	4510.2699999999995	2077
Pverrucosa_db3_327734_2_Glu-C_50_39_4597.21318_8.37	AMP_Cnidaria	11	2	3415.746065883756	2542	4557.649999999999	2056
Pwellsi_db3_251966_3_Glu-C_77_31_3566.11268_8.95	AMP_Cnidaria	24	2	4254.795214088519	105	6077.8	1378
Pwellsi_db3_334180_1_Glu-C_46_37_4339.83218_8.54	AMP_Cnidaria	27	2	3968.8837687412306	591	12051.479999999998	297
Pwellsi_db3_353499_0_Glu-C_26_26_2860.30148_8.36	AMP_Cnidaria	26	2	4103.207555214459	288	4177.950000000001	2252
Plutea_db3_22988_6_Glu-C_108_33_3453.88878_8.73	AMP_Cnidaria	25	2	4007.6233453247833	489	4118.65	2280
Plutea_db3_266086_1_Glu-C_39_31_3477.03548_9.6	AMP_Cnidaria	16	2	3488.4898119309646	2337	3770.65	2458
Pvariabilis_db3_90579_1_Glu-C_41_33_3999.56658_8.67	AMP_Cnidaria	27	2	4007.5809541606677	490	11056.27	395
Pvariabilis_db3_144240_4_Glu-C_79_34_3861.50368_9.58	AMP_Cnidaria	20	2	3940.3406197962577	684	6275.43	1314
Pvariabilis_db3_220396_3_Glu-C_42_30_3364.93118_8.76	AMP_Cnidaria	19	2	3832.014506120433	1055	5010.94	1840
Pvariabilis_db3_233830_1_Glu-C_57_29_3368.89198_11.19	AMP_Cnidaria	21	2	3975.2261349835267	573	6477.86	1247
Rmuelleri_db3_10904_3_Glu-C_81_39_4293.77108_8.62	AMP_Cnidaria	11	2	3358.815222033038	2700	4370.13	2155
Rindosinensis_db3_38849_3_Glu-C_69_28_3301.86228_9.89	AMP_Cnidaria	16	2	3824.6278806826426	1086	3665.87	2493
Rindosinensis_db3_42378_1_Glu-C_40_37_4644.20848_8.5	AMP_Cnidaria	19	2	3703.4901271185804	1546	6839.260000000001	1144
Rsp._db3_78013_3_Glu-C_79_39_4521.00458_8.09	AMP_Cnidaria	13	2	3519.9964802270997	2242	3650.83	2498
Rsp._db3_155527_1_Glu-C_65_35_3886.44668_8.76	AMP_Cnidaria	17	2	3498.878176006266	2299	4539.37	2067
Rsp._db3_197595_2_Glu-C_67_39_4068.71138_10.93	AMP_Cnidaria	17	2	3432.7595564599615	2502	3991.5899999999997	2346
Rsp._db3_209350_0_Glu-C_34_34_3937.39448_8.62	AMP_Cnidaria	32	2	4297.831841192603	73	10340.709999999997	478
Rsp._db3_305387_6_Glu-C_94_37_4270.90788_8.18	AMP_Cnidaria	14	2	3495.4637000926787	2311	4898.23	1904
Ryuma_db3_6995_1_Glu-C_34_31_3453.87098_11.19	AMP_Cnidaria	24	2	3752.60561646977	1350	4947.219999999999	1877
Ryuma_db3_83650_4_Glu-C_56_38_3807.29718_11.03	AMP_Cnidaria	16	2	3575.459333749045	2038	3925.41	2381
Sgracillima_db3_7691_2_Glu-C_77_38_4211.71178_8.81	AMP_Cnidaria	26	2	3827.2236938411706	1076	7514.92	968
Sgracillima_db3_58503_6_Glu-C_90_28_3212.73798_9.54	AMP_Cnidaria	17	2	3659.252230229857	1695	3013.900000000001	2784
Scallimorphus_db3_106006_1_Glu-C_73_34_3959.55878_9.32	AMP_Cnidaria	25	2	3987.5764429239143	544	10484.229999999998	449
Scallimorphus_db3_161373_0_Glu-C_39_39_4529.15838_8.76	AMP_Cnidaria	17	2	3464.8541727971296	2405	7837.499999999999	889
Scallimorphus_db3_216890_1_Glu-C_67_31_3691.20158_8.55	AMP_Cnidaria	11	2	3600.517272816252	1939	3111.99	2738
Scallimorphus_db3_537409_2_Glu-C_49_33_3841.27718_8.06	AMP_Cnidaria	16	2	3810.621049632537	1141	5048.39	1821
Scallimorphus_db3_566614_1_Glu-C_40_33_3769.41848_8.78	AMP_Cnidaria	18	2	3811.4874341636787	1137	6333.399999999999	1294
Scallimorphus_db3_590532_1_Glu-C_43_40_4894.59598_9.03	AMP_Cnidaria	16	2	3309.832292668942	2811	6471.7300000000005	1249
Scaliendrum_db3_19303_2_Glu-C_59_30_3601.19208_10.27	AMP_Cnidaria	13	2	3552.8503895146687	2128	2858.81	2832
Scaliendrum_db3_19360_3_Glu-C_75_33_3616.19878_9.44	AMP_Cnidaria	17	2	3797.784595654203	1190	3279.3999999999996	2652
Scaliendrum_db3_264547_2_Glu-C_52_38_4410.89848_8.63	AMP_Cnidaria	13	2	3612.61143310029	1895	3918.32	2384
Scaliendrum_db3_312800_2_Glu-C_45_36_4020.56088_8.1	AMP_Cnidaria	20	2	3853.310469208231	976	6607.3899999999985	1217
Scaliendrum_db3_523405_2_Glu-C_49_32_3602.12778_8.46	AMP_Cnidaria	34	2	4474.98313945759	16	10602.8	435
Shelianthus_db3_121764_1_Glu-C_72_33_3618.17998_10.33	AMP_Cnidaria	26	2	4160.438050264366	196	7963.4	863
Shelianthus_db3_227880_3_Glu-C_61_38_4194.83008_11.04	AMP_Cnidaria	18	2	3410.202827132696	2553	5969.799999999999	1418
Shelianthus_db3_313072_0_Glu-C_37_37_4303.88448_8.06	AMP_Cnidaria	14	2	3631.0495049855062	1822	5110.77	1795
Xsp._db3_327046_0_Glu-C_32_32_3856.42828_10.26	AMP_Cnidaria	16	2	3599.120780600279	1945	4171.61	2258
Zsp._db3_135734_2_Glu-C_49_33_3972.58788_10.26	AMP_Cnidaria	22	2	3776.226361762557	1258	7748.180000000001	903
Zsp._db3_447385_1_Glu-C_29_26_3040.53588_8.67	AMP_Cnidaria	23	2	4145.608403472166	218	4547.19	2064
Adigitifera_db3_626505_3_Glu-C_71_39_4435.11638_8.7	AMP_Cnidaria	15	2	3513.758525262032	2261	6107.57	1366
Adigitifera_db3_677327_0_Glu-C_32_32_3612.20978_8.07	AMP_Cnidaria	38	2	4415.320337923994	28	11266.359999999999	370
Adigitifera_db3_682100_1_Glu-C_33_30_3671.19888_9.41	AMP_Cnidaria	18	2	3770.538474525796	1273	5888.53	1450
Adigitifera_db3_719356_1_Glu-C_43_39_4147.70848_8.36	AMP_Cnidaria	17	2	3577.8845467702204	2027	5307.14	1709
Agemmifera_db3_33691_0_Glu-C_32_32_3337.79538_11.49	AMP_Cnidaria	16	2	3783.65227374153	1238	3169.750000000001	2701
Agemmifera_db3_142596_1_Glu-C_82_34_4093.72418_9.59	AMP_Cnidaria	15	2	3599.8520705545034	1942	5071.05	1814
Amillepora_db3_3001_9_Glu-C_113_31_3714.25278_11.2	AMP_Cnidaria	27	2	4237.1355593230965	122	8439.149999999998	756
Amillepora_db3_61356_3_Glu-C_77_35_3981.52458_9.67	AMP_Cnidaria	17	2	3578.716460968768	2024	4897.609999999999	1905
Amillepora_db3_91418_4_Glu-C_102_34_3669.19978_10.33	AMP_Cnidaria	12	2	3538.094011760045	2185	3298.24	2644
Amillepora_db3_104271_5_Glu-C_64_34_3657.21088_8.07	AMP_Cnidaria	17	2	3696.2588617943047	1567	5802.69	1481
Amillepora_db3_199273_5_Glu-C_68_32_3730.29538_9.34	AMP_Cnidaria	22	2	3815.91934138083	1118	4096.7699999999995	2287
Amillepora_db3_361515_1_Glu-C_42_28_3039.46198_8.06	AMP_Cnidaria	45	2	4652.858117983607	2	6628.35	1209
Asolitaryensis_db3_7121_6_Glu-C_68_29_3188.61378_8.69	AMP_Cnidaria	24	2	4128.138440621682	253	3223.6999999999994	2669
Atenuis_db3_24173_2_Glu-C_59_35_4067.62788_10.25	AMP_Cnidaria	31	2	4192.688743158034	161	8923.06	669
Alamarcki_db3_313165_1_Glu-C_48_39_4199.71598_8.54	AMP_Cnidaria	24	2	3679.74588193008	1622	6533.47	1232
Alamarcki_db3_347249_3_Glu-C_80_39_4362.87868_8.5	AMP_Cnidaria	19	2	3631.6590799776955	1820	5808.620000000001	1479
Alamarcki_db3_347532_1_Glu-C_42_39_4284.81268_10.11	AMP_Cnidaria	17	2	3389.0371282172205	2615	4372.68	2151
Ajaponica_db3_28781_1_Glu-C_52_38_4564.27098_10.92	AMP_Cnidaria	13	2	3466.874791604903	2399	4904.2300000000005	1900
Ajaponica_db3_511218_1_Glu-C_50_29_3539.09548_8.88	AMP_Cnidaria	19	2	3800.3370684900515	1183	3157.7999999999997	2706
Ajaponica_db3_793335_4_Glu-C_71_29_3581.09668_8.78	AMP_Cnidaria	18	2	4001.741830529841	508	3069.1	2754
Ajaponica_db3_798973_6_Glu-C_86_33_3589.13268_9.45	AMP_Cnidaria	24	2	4174.883240370968	182	4706.23	1986
Ajaponica_db3_908939_1_Glu-C_39_34_3869.47728_9.04	AMP_Cnidaria	23	2	3770.1002263394785	1277	6817.159999999999	1152
Aelegantissima_db3_7369_1_Glu-C_37_33_3794.32288_7.46	AMP_Cnidaria	14	2	3661.8153168774447	1682	2704.33	2867
Aelegantissima_db3_8540_4_Glu-C_62_31_3663.37758_9.56	AMP_Cnidaria	25	2	4014.0632461601667	473	7702.750000000001	918
Aelegantissima_db3_69070_1_Glu-C_41_38_4015.65498_8.35	AMP_Cnidaria	15	2	3509.5812982529364	2278	2599.8	2911
Aelegantissima_db3_178548_1_Glu-C_44_29_3371.88258_9.5	AMP_Cnidaria	21	2	3851.4228963268993	983	4934.489999999999	1885
Aelegantissima_db3_259781_1_Glu-C_47_38_4096.56718_8.96	AMP_Cnidaria	17	2	3919.4545988344084	749	6012.17	1403
Aelegantissima_db3_273184_3_Glu-C_59_39_4329.15508_10.27	AMP_Cnidaria	22	2	3536.9413176259436	2190	5420.58	1654
Aelegantissima_db3_289028_1_Glu-C_32_29_3124.48988_8.95	AMP_Cnidaria	39	2	4427.536751106627	24	9182.85	629
Aelegantissima_db3_314709_2_Glu-C_57_39_4400.99668_8.33	AMP_Cnidaria	21	2	3691.4762400907325	1590	8621.75	724
Aelegantissima_db3_380972_0_Glu-C_38_38_3885.33278_10.26	AMP_Cnidaria	23	2	3754.842365466104	1341	5504.86	1597
Aelegantissima_db3_660732_0_Glu-C_28_28_3296.81768_9.07	AMP_Cnidaria	29	2	4162.39585429001	195	4203.4	2232
Acalycularis_db3_82735_1_Glu-C_44_30_3319.82568_8.29	AMP_Cnidaria	31	2	4357.882632437598	46	6908.600000000001	1122
Acalycularis_db3_200145_2_Glu-C_78_36_3876.37028_10.26	AMP_Cnidaria	10	2	3610.3564248640528	1900	3181.12	2692
Acalycularis_db3_245934_1_Glu-C_43_33_3849.52968_8.55	AMP_Cnidaria	22	2	3913.31769806968	764	7189.91	1054
Acalycularis_db3_267686_1_Glu-C_34_31_3367.88258_7.79	AMP_Cnidaria	24	2	4068.6924795036525	335	5563.25	1572
Basbestinum_db3_72143_0_Glu-C_32_32_3620.02238_11.03	AMP_Cnidaria	21	2	3668.058080841662	1656	5822.929999999999	1473
Basbestinum_db3_111791_4_Glu-C_78_39_4298.82578_8.77	AMP_Cnidaria	17	2	3764.700881219463	1303	5202.349999999999	1754
Basbestinum_db3_383342_1_Glu-C_51_34_3783.31768_8.35	AMP_Cnidaria	15	2	3804.2451471346444	1166	4633.629999999999	2024
Basbestinum_db3_438978_6_Glu-C_119_38_4347.13418_11.2	AMP_Cnidaria	14	2	3229.4328211985217	2943	4392.94	2140
Clyra_db3_64019_0_Glu-C_36_36_3966.56948_9.39	AMP_Cnidaria	16	2	3617.9533094465164	1873	5891.740000000001	1448
Clyra_db3_180297_5_Glu-C_70_33_3684.00948_8.02	AMP_Cnidaria	12	2	3715.100289955606	1495	2258.03	2998
Clyra_db3_222412_3_Glu-C_64_34_4055.71608_9.58	AMP_Cnidaria	22	2	3810.1696163513984	1143	6398.650000000001	1271
Clyra_db3_241139_1_Glu-C_44_35_4128.75608_8.07	AMP_Cnidaria	21	2	4054.3878321433585	379	8519.04	737
Clyra_db3_390201_2_Glu-C_45_29_3313.78398_8.54	AMP_Cnidaria	20	2	3918.2403094742062	755	4553.06	2059
Cstellata_db3_219231_1_Glu-C_35_32_3858.45918_9.75	AMP_Cnidaria	15	2	3533.701067688489	2203	3589.099999999999	2524
Cstellata_db3_363500_1_Glu-C_49_40_4633.26728_9.58	AMP_Cnidaria	17	2	3284.7228651670553	2856	6054.1	1392
Cstellata_db3_389633_2_Glu-C_52_40_4297.77698_9.37	AMP_Cnidaria	15	2	3413.896287421246	2547	3534.52	2560
Cstellata_db3_560180_1_Glu-C_34_33_3986.54638_10.32	AMP_Cnidaria	21	2	3565.9501468123935	2071	6501.710000000002	1238
Csp._db3_170998_1_Glu-C_41_29_3174.68268_8.26	AMP_Cnidaria	25	2	3891.923666533797	840	5293.35	1714
Csp._db3_282459_3_Glu-C_61_37_3972.59818_9.22	AMP_Cnidaria	14	2	3609.9261555317607	1903	4023.42	2320
Csp._db3_312201_3_Glu-C_71_37_4158.71058_10.27	AMP_Cnidaria	13	2	3402.3577797463254	2577	3554.5500000000006	2549
Csp._db3_322519_0_Glu-C_35_35_3871.32058_8.25	AMP_Cnidaria	16	2	3666.718892885204	1665	3894.0400000000004	2399
Csp._db3_362522_7_Glu-C_107_32_3467.91318_11.04	AMP_Cnidaria	19	2	3731.4526593177648	1431	3598.5800000000004	2518
Caustralis_db3_368_1_Glu-C_43_35_4145.79228_9.5	AMP_Cnidaria	14	2	3463.275883941883	2411	5695.050000000001	1518
Caustralis_db3_58109_3_Glu-C_79_38_4425.15178_9.25	AMP_Cnidaria	9	2	3288.6060721823737	2845	3210.3	2679
Cechinata_db3_21063_2_Glu-C_43_28_3070.58058_7.84	AMP_Cnidaria	16	2	3798.4955963504704	1189	3157.0500000000006	2707
Cechinata_db3_42079_1_Glu-C_48_35_4103.70138_9.03	AMP_Cnidaria	21	2	3832.319881054195	1054	9257.63	619
Cechinata_db3_73655_0_Glu-C_31_31_3391.96138_7.47	AMP_Cnidaria	23	2	3923.9355105928507	735	3473.4499999999994	2591
Cserailia_db3_58307_0_Glu-C_39_39_4555.20418_8.76	AMP_Cnidaria	13	2	3457.6442781570286	2429	4473.15	2096
Cserailia_db3_120543_3_Glu-C_63_31_3656.28728_10.32	AMP_Cnidaria	9	2	3183.1693597839912	3003	1800.85	3082
Cserailia_db3_183983_5_Glu-C_89_28_3405.88728_11.03	AMP_Cnidaria	25	2	4101.621595127131	290	5467.93	1623
Cserailia_db3_184110_5_Glu-C_71_39_4472.03748_8.99	AMP_Cnidaria	15	2	3395.8226828332754	2598	5011.45	1838
Erubra_db3_41509_2_Glu-C_58_27_3264.74208_9.25	AMP_Cnidaria	18	2	3605.7915387011694	1916	2955.0000000000005	2803
Erubra_db3_141135_3_Glu-C_69_38_4066.61538_10.34	AMP_Cnidaria	20	2	3609.52326135227	1905	6239.789999999998	1331
Erubra_db3_264116_6_Glu-C_75_29_3487.06318_9.36	AMP_Cnidaria	18	2	3869.268333895267	916	4043.6	2309
Fcolemani_db3_248976_8_Glu-C_60_28_2959.41328_8.05	AMP_Cnidaria	21	2	3953.4706333149097	643	5904.45	1443
Fcolemani_db3_441981_0_Glu-C_33_33_3554.11718_8.5	AMP_Cnidaria	39	2	4398.606137065819	39	9760.01	540
Fcolemani_db3_617232_5_Glu-C_71_39_4469.98138_9.18	AMP_Cnidaria	10	2	3369.016113506641	2672	4575.0	2050
Fcolemani_db3_687397_1_Glu-C_41_37_4303.07128_9.28	AMP_Cnidaria	21	2	3590.6125802553192	1978	6333.81	1293
Fancora_db3_333282_2_Glu-C_81_37_4433.09368_9.18	AMP_Cnidaria	15	2	3691.652155804259	1586	4077.25	2295
Fancora_db3_334028_2_Glu-C_70_36_3957.46318_8.43	AMP_Cnidaria	19	2	3748.6988877454114	1365	7260.630000000001	1039
Fancora_db3_435027_4_Glu-C_70_28_3371.95368_8.81	AMP_Cnidaria	33	2	4305.892149364048	68	7985.4	859
Fancora_db3_838743_1_Glu-C_43_30_3815.43378_9.37	AMP_Cnidaria	20	2	3775.2125463888706	1261	4564.9	2053
Fancora_db3_928577_4_Glu-C_56_32_3364.89168_9.5	AMP_Cnidaria	21	2	3567.2093769097783	2068	7855.909999999999	884
Gfascicularis_db3_215841_1_Glu-C_69_33_3778.26828_8.95	AMP_Cnidaria	15	2	3700.0605948694174	1556	4592.199999999999	2043
Gfascicularis_db3_259054_2_Glu-C_59_30_3684.26648_11.03	AMP_Cnidaria	18	2	3634.9843428207955	1802	3285.78	2650
Gfascicularis_db3_270551_1_Glu-C_45_32_3832.40628_11.03	AMP_Cnidaria	17	2	3772.525536780373	1267	4991.999999999999	1856
Gfascicularis_db3_362465_1_Glu-C_52_31_3373.87768_8.54	AMP_Cnidaria	31	2	4263.305136207066	99	9334.15	610
Gfascicularis_db3_493415_3_Glu-C_48_36_4316.97478_8.78	AMP_Cnidaria	17	2	3634.6415098029515	1805	6640.339999999999	1203
Gfascicularis_db3_577331_1_Glu-C_33_28_3292.82958_8.95	AMP_Cnidaria	21	2	4111.878558549822	277	5438.26	1641
Gfascicularis_db3_645780_2_Glu-C_71_40_4411.99148_10.38	AMP_Cnidaria	11	2	3225.0977316880894	2951	3946.5299999999997	2371
Gfascicularis_db3_783844_0_Glu-C_34_34_4218.98648_9.37	AMP_Cnidaria	14	2	3485.73854044526	2344	4358.250000000001	2166
Gfascicularis_db3_790162_4_Glu-C_72_29_3232.62638_8.69	AMP_Cnidaria	22	2	4120.25860374721	268	5120.1	1792
Mdigitata_db3_362342_2_Trypsin_50_35_4171.62128_8.32	AMP_Cnidaria	16	2	3812.207562755972	1133	5612.149999999998	1548
Adigitifera_db3_365823_1_Trypsin_42_36_3945.36638_7.9	AMP_Cnidaria	19	2	3821.5412894291776	1092	4179.0	2251
Pcaribaeorum_db3_16817_1_Trypsin_51_36_4044.45308_8.48	AMP_Cnidaria	19	2	3603.2499804536437	1923	4878.880000000001	1913
Psp._db3_246917_5_Trypsin_54_29_3265.77998_7.33	AMP_Cnidaria	17	2	3843.081353850097	1014	3631.7899999999995	2508
Psp._db3_320142_0_Trypsin_37_37_4251.76348_8.5	AMP_Cnidaria	16	2	3692.3270822827503	1581	6064.81	1385
Psp._db3_363030_11_Trypsin_98_29_3320.77538_8.06	AMP_Cnidaria	36	2	4416.455140239602	27	9977.289999999999	519
Rsp._db3_597864_1_Trypsin_53_32_3548.89708_8.69	AMP_Cnidaria	26	2	4026.442404099958	443	5937.240000000001	1434
Zsp._db3_197869_4_Trypsin_56_33_3862.40648_8.42	AMP_Cnidaria	22	2	4053.3333872493877	380	5182.16	1761
Asolitaryensis_db3_104399_1_Trypsin_35_30_3250.74848_7.85	AMP_Cnidaria	13	2	3597.994176611572	1951	2746.3399999999997	2854
Aelegantissima_db3_671074_2_Trypsin_51_34_3704.18208_7.94	AMP_Cnidaria	29	2	4023.554698174226	453	6065.549999999999	1383
Basbestinum_db3_274054_1_Trypsin_71_37_4183.81228_8.22	AMP_Cnidaria	24	2	3899.826065831329	813	8483.719999999998	743
Cserailia_db3_147684_3_Trypsin_59_30_3446.03298_8.07	AMP_Cnidaria	19	2	3924.212359497694	730	5105.83	1798
Ecarnea_db3_348252_0_Trypsin_27_27_3049.41258_7.06	AMP_Cnidaria	14	2	3799.2807714998453	1187	3246.34	2662
Ecarnea_db3_364288_5_Trypsin_66_39_4969.75318_8.37	AMP_Cnidaria	10	2	3140.872591457311	3034	3851.2	2422
Fcolemani_db3_29031_2_Trypsin_54_31_3481.01598_7.9	AMP_Cnidaria	20	2	3863.721590390671	936	4004.8799999999997	2334
Ccruxmelitensis_db4_46471_4_Asp-N_58_28_3037.48958_9.41	AMP_Cnidaria	26	2	3923.941429374404	734	4033.9999999999995	2315
Cquinquecirrha_db4_173735_7_Asp-N_97_34_3852.47828_11.04	AMP_Cnidaria	28	2	3907.7626312360403	790	9436.329999999998	593
Cquinquecirrha_db4_331870_1_Asp-N_50_39_4250.84488_8.07	AMP_Cnidaria	17	2	3546.804381715998	2156	5961.930000000001	1423
Cquinquecirrha_db4_332620_2_Asp-N_61_37_4123.71088_11.04	AMP_Cnidaria	25	2	3753.708448978637	1345	8725.4	709
Csivickisi_db4_45088_2_Asp-N_59_32_3648.28068_8.05	AMP_Cnidaria	17	2	3937.9890248746365	689	3706.28	2480
Csivickisi_db4_110566_2_Asp-N_50_33_3876.47438_9.41	AMP_Cnidaria	21	2	3853.5596193300894	973	7360.470000000001	1018
Dpumila_db4_185479_4_Asp-N_64_37_4262.98848_9.41	AMP_Cnidaria	21	2	3760.4932865709843	1317	9806.249999999998	533
Malcicornis_db4_93323_3_Asp-N_50_31_3797.40098_10.18	AMP_Cnidaria	28	2	3951.641501417333	653	9154.689999999999	634
Malcicornis_db4_117246_2_Asp-N_47_30_3571.08838_11.04	AMP_Cnidaria	20	2	3951.933726351775	650	5075.759999999999	1807
Mcomplanata_db4_176669_1_Asp-N_50_34_3826.35338_9.62	AMP_Cnidaria	28	2	4225.053593040496	131	5068.510000000001	1815
Mcomplanata_db4_226109_2_Asp-N_75_36_3877.48218_10.34	AMP_Cnidaria	12	2	3373.7558287561674	2661	2251.69	3003
Mcomplanata_db4_238476_1_Asp-N_32_29_2953.36688_8.93	AMP_Cnidaria	17	2	3630.39056891444	1823	2228.25	3010
Mcomplanata_db4_253747_0_Asp-N_39_39_4582.28298_8.93	AMP_Cnidaria	22	2	3639.0262604636773	1792	6960.240000000001	1104
Mcomplanata_db4_516918_3_Asp-N_63_31_3403.01518_11.49	AMP_Cnidaria	16	2	3467.2919970547923	2396	5768.38	1501
Msquarrosa_db4_29165_9_Asp-N_62_32_3820.30458_9.33	AMP_Cnidaria	23	2	3918.350400428497	754	5770.880000000001	1499
Msquarrosa_db4_53637_6_Asp-N_60_31_3514.02468_9.07	AMP_Cnidaria	37	2	4345.249267416519	53	14488.440000000004	133
Msquarrosa_db4_184518_0_Asp-N_35_35_4220.89808_11.03	AMP_Cnidaria	19	2	3482.4046420449167	2356	5079.81	1805
Msquarrosa_db4_491741_2_Asp-N_53_38_4431.05668_8.4	AMP_Cnidaria	16	2	3655.441215786539	1718	6932.569999999999	1112
Msquarrosa_db4_742800_2_Asp-N_60_36_4081.53798_9.56	AMP_Cnidaria	21	2	3595.3706298258553	1960	5357.209999999999	1683
Pcarnea_db4_163803_3_Asp-N_57_34_4336.95038_8.48	AMP_Cnidaria	18	2	3540.719487155422	2176	4422.539999999999	2121
Pcarnea_db4_321687_2_Asp-N_46_32_3847.37948_8.74	AMP_Cnidaria	17	2	3911.390440442324	770	4660.040000000001	2010
Pcarnea_db4_487351_1_Asp-N_49_40_4674.42838_8.54	AMP_Cnidaria	12	2	3263.333418969286	2897	3997.809999999999	2338
Pcarnea_db4_532465_3_Asp-N_49_32_3750.31608_8.95	AMP_Cnidaria	17	2	4047.4626766194247	391	6152.359999999999	1355
Pcarnea_db4_631325_8_Asp-N_67_32_3485.94278_8.93	AMP_Cnidaria	28	2	4316.050335793722	62	8896.35	675
Pcarnea_db4_779285_0_Asp-N_26_26_2799.18148_8.02	AMP_Cnidaria	21	2	3908.2554336969524	787	3105.45	2742
Resculentum_db4_52967_0_Asp-N_36_36_3990.54598_11.49	AMP_Cnidaria	20	2	3649.425828607785	1744	8090.360000000001	840
Resculentum_db4_86924_4_Asp-N_65_37_4132.79618_9.15	AMP_Cnidaria	13	2	3924.7595682420465	728	3294.3	2646
Resculentum_db4_164980_1_Asp-N_34_28_2973.40248_8.07	AMP_Cnidaria	34	2	4401.831195378299	33	8000.45	858
VValella_db4_288636_1_Asp-N_34_33_3925.65308_8.25	AMP_Cnidaria	18	2	3719.7125247819677	1476	6317.900000000001	1301
Ccruxmelitensis_db4_13658_8_Glu-C_79_31_3672.18368_8.69	AMP_Cnidaria	31	2	4063.2925325704987	355	9521.99	577
Candromeda_db4_44657_2_Glu-C_54_39_4483.11948_8.4	AMP_Cnidaria	19	2	3559.92422664307	2099	6366.990000000001	1280
Candromeda_db4_67279_1_Glu-C_28_26_2909.41698_8.32	AMP_Cnidaria	26	2	4100.024537054408	293	3242.18	2663
Candromeda_db4_116148_1_Glu-C_94_35_3995.58048_11.33	AMP_Cnidaria	13	2	3508.901424991203	2280	4387.31	2143
Csivickisi_db4_90177_1_Glu-C_56_39_4462.14778_8.7	AMP_Cnidaria	17	2	3629.9473624854336	1826	4496.099999999999	2085
Csivickisi_db4_259145_1_Glu-C_36_33_3678.18578_8.69	AMP_Cnidaria	22	2	3953.8327654997483	639	4856.599999999999	1926
Cconvolvulus_db4_47647_2_Glu-C_61_33_3914.50548_10.92	AMP_Cnidaria	18	2	3537.564226396275	2188	6498.029999999999	1240
Dpumila_db4_89249_6_Glu-C_72_28_3276.63878_8.46	AMP_Cnidaria	30	2	4340.435089383389	55	6608.1	1215
Mcomplanata_db4_118085_1_Glu-C_34_31_3670.24938_8.46	AMP_Cnidaria	23	2	4031.10175109173	428	4551.95	2060
Mcomplanata_db4_170725_0_Glu-C_34_34_4017.56818_11.67	AMP_Cnidaria	16	2	3597.239546772859	1956	4822.55	1937
Mcomplanata_db4_270714_0_Glu-C_39_39_4314.88778_8.24	AMP_Cnidaria	13	2	3570.990217490748	2055	5488.98	1607
Mcomplanata_db4_297237_2_Glu-C_69_38_4180.74738_11.03	AMP_Cnidaria	13	2	3441.96276998259	2476	4362.279999999999	2161
Mcomplanata_db4_391751_4_Glu-C_73_39_4139.76648_10.33	AMP_Cnidaria	19	2	3571.44515421066	2053	5042.099999999999	1825
Mcomplanata_db4_443449_1_Glu-C_52_39_4435.07518_10.37	AMP_Cnidaria	15	2	3373.877609440504	2660	3620.5599999999995	2513
Mcomplanata_db4_453294_2_Glu-C_53_33_3663.16678_8.61	AMP_Cnidaria	31	2	4236.662175002586	123	9466.22	584
Mcomplanata_db4_556979_0_Glu-C_33_33_3730.19948_7.81	AMP_Cnidaria	20	2	3911.287766063379	772	7887.76	876
Msquarrosa_db4_295894_1_Glu-C_46_34_3853.37348_9.37	AMP_Cnidaria	20	2	3702.0724061357246	1551	5322.799999999999	1701
Msquarrosa_db4_313796_1_Glu-C_42_37_4256.95948_10.27	AMP_Cnidaria	13	2	3400.015792962577	2586	5457.79	1629
Msquarrosa_db4_329118_4_Glu-C_63_34_3860.42958_10.32	AMP_Cnidaria	16	2	3693.64347542968	1575	3723.74	2475
Msquarrosa_db4_502519_0_Glu-C_34_34_3891.47988_8.06	AMP_Cnidaria	22	2	4065.5616980414343	346	6655.049999999998	1199
Msquarrosa_db4_586385_5_Glu-C_71_31_3469.04258_9.5	AMP_Cnidaria	17	2	3828.164189910382	1072	6673.040000000001	1193
Msquarrosa_db4_596989_1_Glu-C_47_33_4078.58488_8.55	AMP_Cnidaria	13	2	3617.5536618030774	1875	4604.24	2037
Msquarrosa_db4_596995_1_Glu-C_47_33_4034.57508_8.95	AMP_Cnidaria	9	2	3400.0667595646087	2585	3202.8	2681
Msquarrosa_db4_637563_1_Glu-C_51_37_4237.85148_9.3	AMP_Cnidaria	20	2	3749.1778680165244	1361	5411.119999999999	1656
Mvirulenta_db4_14737_1_Glu-C_55_37_4172.85668_8.91	AMP_Cnidaria	13	2	3508.7808068185604	2282	5432.69	1645
Mvirulenta_db4_40009_1_Glu-C_44_37_4332.06888_8.77	AMP_Cnidaria	20	2	3815.016821532036	1120	8390.479999999998	773
Mvirulenta_db4_67453_5_Glu-C_100_30_3452.95618_8.93	AMP_Cnidaria	22	2	3954.069875819841	638	5435.089999999999	1642
Mvirulenta_db4_68377_2_Glu-C_51_31_3530.10778_8.89	AMP_Cnidaria	26	2	4269.102394302035	95	3759.75	2463
Mvirulenta_db4_123718_2_Glu-C_72_33_3660.18248_8.59	AMP_Cnidaria	31	2	4143.925297531785	219	7382.79	1011
Mvirulenta_db4_180982_1_Glu-C_61_34_3935.43358_7.44	AMP_Cnidaria	15	2	3813.71013804264	1127	5105.47	1799
Pphysalis_db4_23298_3_Glu-C_58_36_4265.91718_8.29	AMP_Cnidaria	12	2	3566.363128293903	2070	5007.57	1843
Pcarnea_db4_60624_0_Glu-C_33_33_3829.37928_11.19	AMP_Cnidaria	12	2	3407.0283458067393	2562	4378.99	2145
Pcarnea_db4_581642_1_Glu-C_54_33_3533.08068_7.83	AMP_Cnidaria	25	2	4192.972413832541	160	6917.899999999999	1118
Pcarnea_db4_600962_1_Glu-C_44_32_3429.88158_8.07	AMP_Cnidaria	19	2	3856.163049072284	963	4668.67	2006
Pcarnea_db4_640413_2_Glu-C_60_28_3266.66908_9.89	AMP_Cnidaria	37	2	4360.325019116202	44	9808.0	532
Resculentum_db4_77649_0_Glu-C_32_32_3903.41588_9.06	AMP_Cnidaria	26	2	4018.497532218537	464	5836.920000000001	1467
Tsp._db4_196418_6_Glu-C_69_40_4615.20218_8.25	AMP_Cnidaria	16	2	3453.1735110610834	2444	5707.879999999999	1515
Cconvolvulus_db4_119630_0_Trypsin_30_30_3630.16108_7.99	AMP_Cnidaria	23	2	3908.6470703899427	781	6326.36	1298
Lquadricornis_db4_267925_3_Trypsin_42_33_3558.09288_7.42	AMP_Cnidaria	22	2	4006.064625345136	493	7026.449999999998	1092
Avirdis_db5_165868_2_Asp-N_52_32_3776.14988_9.19	AMP_Cnidaria	20	2	3659.1911926740004	1696	3588.7700000000004	2525
Avirdis_db5_218971_10_Asp-N_82_30_3378.82238_11.33	AMP_Cnidaria	22	2	4012.773210437961	475	5150.27	1779
Avirdis_db5_245913_4_Asp-N_49_34_4033.67208_11.04	AMP_Cnidaria	23	2	3807.648534649517	1155	9604.080000000002	561
Cjardinei_db5_216315_0_Asp-N_36_36_4157.66248_10.04	AMP_Cnidaria	18	2	3542.8948610832845	2168	7551.499999999999	960
Cjardinei_db5_287816_2_Asp-N_40_29_3379.90848_10.34	AMP_Cnidaria	37	2	4266.725342817724	97	8241.750000000002	809
Cbrasiliensis_db5_22464_1_Asp-N_41_40_4714.40428_7.8	AMP_Cnidaria	17	2	3580.7442792498746	2014	6275.050000000001	1315
Darmata_db5_98317_4_Asp-N_73_36_4140.83968_9.15	AMP_Cnidaria	25	2	3817.3948726589333	1111	7950.17	865
Darmata_db5_175976_3_Asp-N_61_40_4561.33418_10.92	AMP_Cnidaria	9	2	3080.8667230673973	3079	2274.33	2993
Darmata_db5_229713_2_Asp-N_54_38_4174.76298_8.31	AMP_Cnidaria	17	2	3726.816632493256	1451	4136.06	2274
Equadricolor_db5_171719_2_Asp-N_57_40_4787.38298_9.52	AMP_Cnidaria	18	2	3409.3230349526248	2555	5243.879999999999	1737
Equadricolor_db5_215103_2_Asp-N_54_33_3775.30818_11.04	AMP_Cnidaria	24	2	3810.494657075841	1142	6900.48	1129
Equadricolor_db5_274094_8_Asp-N_102_36_4168.96258_10.92	AMP_Cnidaria	20	2	3525.2178876240346	2225	6340.880000000001	1290
Ediaphana_db5_142680_5_Asp-N_62_29_3402.92708_9.32	AMP_Cnidaria	16	2	3593.758808157754	1964	3889.76	2403
Ediaphana_db5_168620_14_Asp-N_141_37_4281.80588_8.96	AMP_Cnidaria	19	2	3817.5093372159695	1110	6442.079999999999	1258
Ediaphana_db5_188837_1_Asp-N_50_35_3994.64148_11.04	AMP_Cnidaria	15	2	3528.7164465536825	2215	4613.84	2030
Ediaphana_db5_684692_5_Asp-N_99_36_4119.72788_11.2	AMP_Cnidaria	18	2	3649.6942695401654	1742	7968.75	862
Ediaphana_db5_1018363_8_Asp-N_84_31_3823.45368_9.3	AMP_Cnidaria	20	2	3796.5721599807744	1196	6378.86	1273
Ediaphana_db5_1060491_5_Asp-N_56_38_4394.04218_10.26	AMP_Cnidaria	20	2	3517.105680044112	2253	5504.870000000001	1596
Ediaphana_db5_1213981_2_Asp-N_60_39_4576.26388_10.26	AMP_Cnidaria	13	2	3406.6275280509585	2563	5420.21	1655
Gnorfolkensis_db5_362074_1_Asp-N_42_31_3413.90468_8.7	AMP_Cnidaria	24	2	3766.675862778044	1295	5837.170000000001	1466
Gnorfolkensis_db5_369494_1_Asp-N_39_37_4320.93818_8.73	AMP_Cnidaria	18	2	3694.679181817862	1572	6831.57	1147
Gnorfolkensis_db5_394541_4_Asp-N_57_32_3753.24908_8.03	AMP_Cnidaria	19	2	3995.18640483839	529	4625.56	2027
Gnorfolkensis_db5_403243_2_Asp-N_42_33_3645.13088_8.02	AMP_Cnidaria	25	2	4007.307175425686	491	5026.100000000001	1833
Gnorfolkensis_db5_418397_1_Asp-N_41_36_4374.15798_8.39	AMP_Cnidaria	16	2	3254.57136387028	2905	5176.37	1765
Gnorfolkensis_db5_548269_0_Asp-N_33_33_4083.67018_11.01	AMP_Cnidaria	17	2	3655.040477801823	1719	3650.5200000000004	2499
Gnorfolkensis_db5_557289_1_Asp-N_51_30_3594.11388_10.33	AMP_Cnidaria	20	2	3974.6565450582852	576	5491.35	1604
Gnorfolkensis_db5_578752_6_Asp-N_46_31_3379.80348_8.95	AMP_Cnidaria	29	2	4149.903007674817	212	9213.22	622
Gnorfolkensis_db5_645513_4_Asp-N_46_31_3361.91368_11.2	AMP_Cnidaria	15	2	3687.8398031169145	1598	4535.050000000001	2069
Gnorfolkensis_db5_693337_2_Asp-N_36_31_3543.03178_11.67	AMP_Cnidaria	18	2	3558.0574114030437	2103	3981.61	2350
Gnorfolkensis_db5_707783_2_Asp-N_40_32_3439.89368_8.67	AMP_Cnidaria	16	2	3571.651455144705	2051	2697.35	2870
Gnorfolkensis_db5_716530_4_Asp-N_72_29_3599.13548_9.32	AMP_Cnidaria	22	2	4269.238366882812	94	6063.66	1386
Gnorfolkensis_db5_763093_0_Asp-N_36_36_4078.77878_10.26	AMP_Cnidaria	13	2	3331.5914296082983	2761	2190.7799999999997	3019
Gplanulata_db5_123028_1_Asp-N_65_29_3446.97658_8.42	AMP_Cnidaria	12	2	3839.875069280212	1026	2368.48	2966
Gplanulata_db5_248224_7_Asp-N_55_29_3476.94458_8.4	AMP_Cnidaria	14	2	3786.1924460406726	1230	3214.15	2675
Gplanulata_db5_408808_2_Asp-N_64_32_3747.25188_10.33	AMP_Cnidaria	25	2	3885.617621475075	856	5590.91	1560
Gplanulata_db5_556195_5_Asp-N_74_32_3663.18258_11.2	AMP_Cnidaria	25	2	3995.416977125107	528	7742.16	905
Gplanulata_db5_619610_9_Asp-N_90_31_3685.22008_8.54	AMP_Cnidaria	18	2	3673.905705358537	1642	5178.82	1764
Gplanulata_db5_721321_1_Asp-N_30_27_3169.69978_8.07	AMP_Cnidaria	25	2	4064.030577139589	351	4566.1	2052
Gplanulata_db5_739653_3_Asp-N_87_34_3710.10628_9.07	AMP_Cnidaria	28	2	4136.5159241415395	232	6424.380000000002	1266
Globata_db5_268545_1_Asp-N_37_36_4317.85968_9.0	AMP_Cnidaria	20	2	3908.160522867757	788	6948.51	1106
Globata_db5_417399_1_Asp-N_64_37_4330.10028_9.48	AMP_Cnidaria	26	2	3824.951902955654	1083	10485.530000000002	448
Globata_db5_627233_0_Asp-N_39_39_4334.92188_8.03	AMP_Cnidaria	15	2	3449.9984734335317	2457	3134.2599999999993	2718
Globata_db5_664655_0_Asp-N_34_34_4312.98628_8.21	AMP_Cnidaria	21	2	3768.8595610206708	1284	6587.6	1222
Globata_db5_751461_2_Asp-N_51_37_4510.10818_7.83	AMP_Cnidaria	14	2	3269.1240970723666	2888	5451.159999999999	1635
Globata_db5_799351_11_Asp-N_151_35_3978.59338_10.93	AMP_Cnidaria	17	2	3631.7551898141073	1819	5908.58	1441
Hluciae_db5_761_2_Asp-N_65_35_4036.62888_8.51	AMP_Cnidaria	25	2	4005.670572152059	495	10150.080000000002	501
Hluciae_db5_18291_2_Asp-N_74_38_4141.86858_10.38	AMP_Cnidaria	18	2	3631.2086477089674	1821	4965.21	1868
Hluciae_db5_34601_1_Asp-N_40_34_3897.51558_9.6	AMP_Cnidaria	22	2	3962.6653725265824	615	5428.5199999999995	1648
Haurora_db5_6811_10_Asp-N_100_35_3825.40338_9.62	AMP_Cnidaria	22	2	3841.498472105957	1020	4916.669999999999	1894
Haurora_db5_379061_2_Asp-N_46_28_3198.61208_9.32	AMP_Cnidaria	27	2	4045.576167940707	399	5489.450000000001	1605
Haurora_db5_402777_4_Asp-N_62_37_4240.89838_9.22	AMP_Cnidaria	19	2	3715.85920281802	1493	8931.25	667
Hcrispa_db5_52245_0_Asp-N_29_29_3320.80668_8.42	AMP_Cnidaria	23	2	3957.0535578220397	630	6319.15	1299
Hcrispa_db5_94911_5_Asp-N_110_37_4146.59998_8.02	AMP_Cnidaria	13	2	3460.8036118958066	2419	3041.24	2771
Hcrispa_db5_177563_1_Asp-N_47_40_4555.19328_8.4	AMP_Cnidaria	10	2	3243.852169400558	2921	3888.96	2404
Hmagnifica_db5_317819_1_Asp-N_43_32_3424.96588_8.06	AMP_Cnidaria	24	2	4069.83044792712	332	3645.76	2500
Hhemprichii_db5_40221_2_Asp-N_53_37_4151.86658_11.33	AMP_Cnidaria	25	2	3666.927688223363	1663	6007.47	1405
Hhemprichii_db5_159391_2_Asp-N_56_31_3470.95698_10.33	AMP_Cnidaria	25	2	4052.1912596876746	384	7288.35	1033
Hhemprichii_db5_254465_6_Asp-N_101_34_3993.65078_11.33	AMP_Cnidaria	12	2	3370.351551811895	2669	2768.55	2851
Hhemprichii_db5_470221_2_Asp-N_69_33_3687.38508_9.48	AMP_Cnidaria	21	2	3541.386674198147	2174	4303.66	2187
Inocturnos_db5_48776_3_Asp-N_38_31_3519.00738_10.32	AMP_Cnidaria	24	2	3985.2092226421023	546	5071.249999999999	1813
Inocturnos_db5_103474_3_Asp-N_43_32_3595.18568_8.96	AMP_Cnidaria	28	2	4401.303520848434	35	9292.710000000001	615
Inocturnos_db5_108442_1_Asp-N_43_40_4334.92288_9.6	AMP_Cnidaria	22	2	3898.3558695260676	818	5459.6900000000005	1627
Inocturnos_db5_153208_3_Asp-N_53_31_3511.91898_9.33	AMP_Cnidaria	19	2	3809.6348708034902	1146	5712.389999999999	1513
Inocturnos_db5_155450_9_Asp-N_100_37_4304.99738_7.94	AMP_Cnidaria	25	2	3975.840809950297	570	11001.56	400
Mdoreensins_db5_52854_4_Asp-N_55_33_3732.29548_8.37	AMP_Cnidaria	17	2	3836.3865826979504	1038	4933.68	1886
Mdoreensins_db5_125101_4_Asp-N_48_36_3744.37288_11.2	AMP_Cnidaria	22	2	3561.117293229991	2096	4754.920000000001	1965
Mdoreensins_db5_157182_4_Asp-N_69_37_4013.64078_8.72	AMP_Cnidaria	16	2	3665.8659781257625	1668	3560.07	2543
Osp._db5_109648_9_Asp-N_101_34_3851.48738_8.46	AMP_Cnidaria	21	2	3584.8377009512274	1999	5685.909999999999	1522
Osp._db5_208634_1_Asp-N_65_35_4278.92888_8.91	AMP_Cnidaria	20	2	3831.6084715623833	1056	8895.21	676
Osp._db5_208642_1_Asp-N_62_32_3949.61358_8.91	AMP_Cnidaria	17	2	3697.5159869407858	1562	4900.28	1902
Pborealis_db5_255028_1_Asp-N_51_32_3780.21638_7.68	AMP_Cnidaria	18	2	3960.3043973363256	619	6533.28	1233
Pmaua_db5_217081_15_Asp-N_190_31_3600.16198_9.06	AMP_Cnidaria	14	2	3139.2728368373537	3035	3286.91	2649
Psemoni_db5_58009_2_Asp-N_46_30_3546.09078_11.49	AMP_Cnidaria	19	2	3932.557680180137	706	4085.010000000001	2292
Psemoni_db5_101690_6_Asp-N_103_36_4132.69568_11.49	AMP_Cnidaria	14	2	3279.5981244309273	2868	2312.77	2982
Psemoni_db5_170502_2_Asp-N_75_40_4259.73168_11.04	AMP_Cnidaria	23	2	3677.304267423625	1633	6672.840000000001	1194
Psemoni_db5_179388_3_Asp-N_55_34_3980.52378_8.69	AMP_Cnidaria	18	2	3899.8747741868838	812	7863.999999999999	882
Psemoni_db5_446787_3_Asp-N_45_27_3274.79918_8.95	AMP_Cnidaria	21	2	4036.25254028674	421	2730.02	2861
Psemoni_db5_476681_8_Asp-N_106_32_3975.54748_9.15	AMP_Cnidaria	31	2	4271.506275264661	91	7454.200000000001	981
Psemoni_db5_499808_2_Asp-N_42_35_4036.58008_8.76	AMP_Cnidaria	26	2	3891.951387500725	838	6378.65	1274
Rkoellikeri_db5_26886_5_Asp-N_70_38_4484.07968_9.37	AMP_Cnidaria	15	2	3438.4236825192884	2488	5903.750000000001	1444
Sgigantea_db5_154596_0_Asp-N_33_33_4017.56128_8.24	AMP_Cnidaria	18	2	3716.4066151387833	1491	6282.950000000001	1311
Sgigantea_db5_169169_1_Asp-N_44_40_4598.04298_8.31	AMP_Cnidaria	12	2	3286.4926609287345	2853	3514.4399999999996	2570
Sgigantea_db5_533811_2_Asp-N_40_35_4024.57198_8.83	AMP_Cnidaria	27	2	3975.6786614104567	571	7658.890000000001	926
Shaddoni_db5_22673_3_Asp-N_74_31_3625.08738_10.33	AMP_Cnidaria	24	2	3846.8204475490634	1004	8854.669999999998	688
Shaddoni_db5_85903_4_Asp-N_60_35_3853.39408_10.33	AMP_Cnidaria	29	2	4088.9689141035633	304	9729.77	544
Shaddoni_db5_198936_0_Asp-N_39_39_4599.31068_8.24	AMP_Cnidaria	13	2	3436.9564508257563	2491	5981.25	1414
Shaddoni_db5_226184_4_Asp-N_71_27_3084.60388_8.02	AMP_Cnidaria	16	2	3822.151533959886	1091	2275.55	2992
Shaddoni_db5_353294_2_Asp-N_46_28_3158.62808_9.06	AMP_Cnidaria	22	2	3663.295085900775	1675	3742.9	2470
Smertensii_db5_108800_1_Asp-N_47_32_3588.14478_10.23	AMP_Cnidaria	17	2	3784.403744603887	1235	3953.97	2365
Smertensii_db5_327545_1_Asp-N_38_34_3841.36258_8.76	AMP_Cnidaria	24	2	3875.7718522063324	884	5948.339999999999	1429
Avirdis_db5_58948_1_Glu-C_45_39_4804.48818_8.32	AMP_Cnidaria	10	2	3335.894880424636	2753	4063.52	2305
Avirdis_db5_156226_0_Glu-C_28_28_3228.73908_8.1	AMP_Cnidaria	26	2	4131.327702258047	247	4192.5	2243
Avirdis_db5_161069_0_Glu-C_38_38_3941.45788_9.45	AMP_Cnidaria	24	2	3800.5407066162797	1182	5458.84	1628
Cjardinei_db5_399562_4_Glu-C_71_39_4583.08208_9.41	AMP_Cnidaria	5	2	3274.5804418282564	2878	1913.9399999999998	3069
Cbrasiliensis_db5_29768_1_Glu-C_42_30_3375.81508_8.95	AMP_Cnidaria	19	2	3662.2986513084343	1680	3455.5200000000004	2603
Equadricolor_db5_181878_1_Glu-C_33_30_3516.04308_8.69	AMP_Cnidaria	29	2	4246.567855986741	112	6978.659999999999	1098
Equadricolor_db5_247284_3_Glu-C_49_37_4465.29328_9.43	AMP_Cnidaria	17	2	3202.5198316002047	2976	3689.7299999999996	2486
Equadricolor_db5_438762_2_Glu-C_45_34_3861.42048_10.33	AMP_Cnidaria	28	2	3620.4183417686063	1862	8208.950000000003	816
Ediaphana_db5_513825_2_Glu-C_56_38_4443.16048_8.2	AMP_Cnidaria	11	2	3412.260872536453	2550	4893.749999999999	1907
Gnorfolkensis_db5_95902_5_Glu-C_56_31_3451.86348_8.36	AMP_Cnidaria	17	2	4012.5372744355022	476	5680.5	1524
Gnorfolkensis_db5_277340_3_Glu-C_65_35_3894.41648_8.46	AMP_Cnidaria	17	2	3853.342110216279	975	5438.550000000001	1640
Gnorfolkensis_db5_293347_2_Glu-C_48_38_4377.05768_11.03	AMP_Cnidaria	8	2	3453.8375142718983	2442	3176.46	2698
Gnorfolkensis_db5_661007_1_Glu-C_37_35_3907.57378_8.54	AMP_Cnidaria	15	2	3528.709967687033	2216	4039.8	2311
Gnorfolkensis_db5_683407_0_Glu-C_36_36_4158.79688_9.15	AMP_Cnidaria	12	2	3367.8805494490985	2676	5349.999999999999	1688
Gnorfolkensis_db5_897407_3_Glu-C_106_37_4462.13158_8.25	AMP_Cnidaria	19	2	3702.27607624982	1549	7087.400000000001	1076
Gplanulata_db5_123028_5_Glu-C_66_29_3446.97658_8.42	AMP_Cnidaria	18	2	3890.2336304790547	843	3709.09	2479
Gplanulata_db5_335448_3_Glu-C_39_31_3445.90288_8.03	AMP_Cnidaria	15	2	3805.9177081983726	1159	4657.71	2011
Gplanulata_db5_357195_1_Glu-C_49_39_3824.22948_8.66	AMP_Cnidaria	16	2	3579.6626399778734	2020	2998.76	2789
Gplanulata_db5_435081_1_Glu-C_53_37_4631.27668_9.65	AMP_Cnidaria	13	2	3071.828678832896	3081	5475.0	1615
Gplanulata_db5_731526_0_Glu-C_33_33_3972.58218_8.1	AMP_Cnidaria	13	2	3612.5045180118477	1896	2802.44	2844
Gplanulata_db5_823635_2_Glu-C_57_36_3914.42498_8.02	AMP_Cnidaria	8	2	3489.4601707503584	2328	3288.9000000000005	2648
Globata_db5_41763_2_Glu-C_44_31_3735.40638_9.52	AMP_Cnidaria	20	2	3537.7999804525243	2186	5553.6	1576
Globata_db5_80664_1_Glu-C_42_40_4743.29428_8.24	AMP_Cnidaria	8	2	3089.3911359607387	3074	3556.2499999999995	2545
Globata_db5_155514_0_Glu-C_28_28_3249.79578_8.48	AMP_Cnidaria	20	2	3999.2824823250817	514	3584.28	2529
Globata_db5_248323_6_Glu-C_83_38_4328.91798_8.55	AMP_Cnidaria	15	2	3540.900973077746	2175	6818.75	1150
Globata_db5_278341_5_Glu-C_80_30_3518.05658_10.12	AMP_Cnidaria	36	2	4155.721616411024	203	7667.340000000002	923
Globata_db5_451331_1_Glu-C_52_28_3365.94938_8.69	AMP_Cnidaria	23	2	4176.436629236594	180	4591.39	2044
Globata_db5_490197_3_Glu-C_39_31_3341.83508_8.03	AMP_Cnidaria	19	2	4036.1037850625826	423	4708.099999999999	1985
Globata_db5_545011_0_Glu-C_38_38_4429.18328_8.96	AMP_Cnidaria	15	2	3390.67714938352	2610	6301.280000000001	1304
Globata_db5_638559_2_Glu-C_59_38_4591.20978_8.63	AMP_Cnidaria	23	2	3737.1386886218584	1405	9560.48	568
Globata_db5_669687_0_Glu-C_27_27_3217.72668_10.08	AMP_Cnidaria	28	2	4179.260580543892	178	4508.5	2079
Globata_db5_810733_3_Glu-C_75_27_3056.53518_8.05	AMP_Cnidaria	28	2	4196.10276744789	156	4639.55	2020
Globata_db5_812675_1_Glu-C_47_40_4863.53828_9.0	AMP_Cnidaria	9	2	3206.338064572943	2974	3620.19	2514
Globata_db5_813493_2_Glu-C_57_39_4391.10328_11.5	AMP_Cnidaria	14	2	3352.095204212518	2714	3518.7	2568
Haurora_db5_175223_2_Glu-C_36_29_3233.65168_8.95	AMP_Cnidaria	30	2	4344.667225744108	54	7463.250000000001	979
Haurora_db5_195140_5_Glu-C_77_33_3700.18608_8.07	AMP_Cnidaria	15	2	3820.741962359495	1100	5485.69	1608
Haurora_db5_333135_1_Glu-C_45_37_4506.00108_8.55	AMP_Cnidaria	17	2	3563.0924220301695	2088	7176.3	1059
Haurora_db5_408971_1_Glu-C_49_40_4691.30548_8.4	AMP_Cnidaria	16	2	3343.2447251058093	2736	6607.589999999999	1216
Haurora_db5_440380_8_Glu-C_125_28_3360.82828_8.33	AMP_Cnidaria	19	2	3753.2154575068116	1348	4065.2600000000007	2303
Hcrispa_db5_184937_6_Glu-C_107_40_4383.03178_10.32	AMP_Cnidaria	14	2	3646.5533812354493	1758	6493.75	1243
Hcrispa_db5_184941_6_Glu-C_105_38_4183.82228_10.32	AMP_Cnidaria	22	2	3796.538683019691	1197	8346.05	783
Hcrispa_db5_213544_0_Glu-C_27_27_3068.63058_8.81	AMP_Cnidaria	23	2	3908.3635131247984	784	4984.36	1861
Hcrispa_db5_346819_3_Glu-C_66_27_2787.28548_8.02	AMP_Cnidaria	18	2	3628.950164070961	1829	3344.9799999999996	2632
Hcrispa_db5_355502_0_Glu-C_31_31_3776.35398_8.88	AMP_Cnidaria	19	2	3782.617017167154	1243	3605.6800000000003	2516
Hmagnifica_db5_72006_2_Glu-C_41_30_3278.79148_8.59	AMP_Cnidaria	26	2	4063.492733414369	353	4991.0	1858
Hmagnifica_db5_462909_3_Glu-C_59_37_4400.01688_8.83	AMP_Cnidaria	20	2	3754.5597333459386	1343	8327.879999999997	790
Inocturnos_db5_133189_1_Glu-C_62_34_3742.22038_11.2	AMP_Cnidaria	33	2	4249.697565565827	110	7727.810000000001	909
Mdoreensins_db5_278313_4_Glu-C_68_31_3789.33448_10.23	AMP_Cnidaria	18	2	3626.3710191402574	1838	7177.86	1057
Mdoreensins_db5_447893_0_Glu-C_31_31_3751.19888_9.06	AMP_Cnidaria	18	2	3755.3396376132782	1339	5569.209999999999	1566
Osp._db5_27870_1_Glu-C_58_36_4090.53458_8.58	AMP_Cnidaria	13	2	3402.387386227214	2576	3068.61	2755
Pmaua_db5_122838_2_Glu-C_54_36_4222.83968_9.22	AMP_Cnidaria	13	2	3399.2870653760338	2589	5276.300000000001	1727
Pmaua_db5_146302_1_Glu-C_37_30_3488.05548_8.73	AMP_Cnidaria	15	2	3738.7535074490656	1398	4083.499999999999	2293
Pmaua_db5_201482_3_Glu-C_63_37_4251.83518_9.15	AMP_Cnidaria	34	2	4133.660177428587	239	8683.300000000001	715
Pmaua_db5_263372_0_Glu-C_28_28_3187.57308_10.08	AMP_Cnidaria	18	2	3757.24863429151	1331	3974.8	2354
Psemoni_db5_136603_0_Glu-C_34_34_3656.16428_7.46	AMP_Cnidaria	17	2	3865.5741947384295	926	4551.249999999999	2061
Psemoni_db5_297284_2_Glu-C_81_34_3919.47908_9.41	AMP_Cnidaria	21	2	3762.8371127055907	1312	5331.890000000001	1692
Psemoni_db5_681336_0_Glu-C_35_35_3953.59848_9.6	AMP_Cnidaria	26	2	3662.4358299098535	1678	6610.689999999999	1214
Psemoni_db5_700530_1_Glu-C_60_33_3692.14378_8.37	AMP_Cnidaria	19	2	3936.7297090538004	696	5501.21	1598
Psemoni_db5_881996_1_Glu-C_38_35_3839.34118_9.41	AMP_Cnidaria	17	2	3689.383343803702	1595	3493.19	2583
Psemoni_db5_884462_0_Glu-C_28_28_3437.05358_11.19	AMP_Cnidaria	15	2	3455.6192279335705	2435	3345.32	2631
Psemoni_db5_961525_1_Glu-C_56_39_4624.38218_8.74	AMP_Cnidaria	14	2	3334.7963483011463	2755	4104.58	2284
Psemoni_db5_1162211_0_Glu-C_31_31_3258.65008_10.12	AMP_Cnidaria	26	2	3982.007837410549	557	5304.85	1711
Psemoni_db5_1176184_1_Glu-C_36_34_3903.39828_11.03	AMP_Cnidaria	13	2	3409.699026161603	2554	3127.3499999999995	2729
Rkoellikeri_db5_152539_2_Glu-C_54_36_3772.33898_8.02	AMP_Cnidaria	19	2	3899.04958239603	817	5003.8	1847
Shaddoni_db5_238213_5_Glu-C_76_34_3757.28408_8.11	AMP_Cnidaria	23	2	3968.261259781143	594	9977.979999999998	518
Shaddoni_db5_615504_2_Glu-C_46_39_4289.87568_8.22	AMP_Cnidaria	25	2	3876.471588340758	880	7457.529999999999	980
Smertensii_db5_47901_1_Glu-C_46_34_3716.12008_8.29	AMP_Cnidaria	22	2	3908.6393089250437	782	5925.76	1436
Smertensii_db5_85685_6_Glu-C_66_35_4021.36008_9.33	AMP_Cnidaria	17	2	3638.488827989258	1793	5745.989999999999	1506
Smertensii_db5_263556_3_Glu-C_63_38_4199.69108_9.52	AMP_Cnidaria	17	2	3711.3116085783754	1513	6291.660000000002	1307
Smertensii_db5_276565_1_Glu-C_65_39_4304.93318_9.24	AMP_Cnidaria	13	2	3513.593075735817	2264	5800.0	1484
Darmata_db5_158447_2_Trypsin_46_40_4546.12538_8.47	AMP_Cnidaria	15	2	3598.700104099878	1947	4650.91	2013
Ediaphana_db5_2411_3_Trypsin_56_33_3440.08808_8.03	AMP_Cnidaria	22	2	3728.4593894526	1442	3394.33	2619
Gnorfolkensis_db5_423306_7_Trypsin_90_36_4058.41868_8.33	AMP_Cnidaria	19	2	3798.817401839572	1188	6939.8	1109
Gplanulata_db5_314985_2_Trypsin_48_37_4039.49868_7.24	AMP_Cnidaria	10	2	3528.5079997597927	2218	2357.2	2970
Gplanulata_db5_449075_1_Trypsin_55_28_3198.65518_9.33	AMP_Cnidaria	32	2	4368.448551598788	42	6025.75	1399
Globata_db5_531430_5_Trypsin_64_35_4298.01738_10.26	AMP_Cnidaria	10	2	3169.4834702676185	3011	2899.27	2819
Hhemprichii_db5_226344_0_Trypsin_31_31_3913.47858_8.72	AMP_Cnidaria	23	2	3758.703366610729	1326	6124.000000000001	1362
Pborealis_db5_61809_1_Trypsin_72_35_4086.60808_7.72	AMP_Cnidaria	16	2	3634.832644117078	1803	3567.49	2539
Pborealis_db5_135209_0_Trypsin_33_33_3857.23058_7.79	AMP_Cnidaria	29	2	4045.6872342128154	398	6527.08	1235
Pborealis_db5_197790_0_Trypsin_40_40_4424.93738_7.33	AMP_Cnidaria	10	2	3216.3311684893524	2960	3191.64	2685
Shaddoni_db5_639057_1_Trypsin_49_32_3621.09308_8.48	AMP_Cnidaria	18	2	3875.724519529871	885	3653.5199999999995	2497
Aaurita_db6_50818_11_Asp-N_111_29_3468.92808_9.29	AMP_Cnidaria	19	2	3945.8349967244626	666	4092.0999999999995	2289
Aaurita_db6_74725_1_Asp-N_33_32_3690.17798_8.5	AMP_Cnidaria	33	2	4149.91894466272	211	9188.200000000003	626
Cfleckeri_db6_51465_1_Asp-N_44_31_3300.70188_9.07	AMP_Cnidaria	26	2	4059.3297752052626	364	7265.320000000001	1038
Cfleckeri_db6_155988_0_Asp-N_33_33_3751.26218_8.84	AMP_Cnidaria	26	2	4198.372217923088	152	8373.2	778
Cyamaguchii_db6_240082_5_Asp-N_62_38_4554.30448_10.33	AMP_Cnidaria	11	2	3364.316063332771	2687	4015.04	2325
Cfuscescens_db6_20851_2_Asp-N_55_36_3898.36198_8.67	AMP_Cnidaria	22	2	3924.010049882011	731	5428.36	1649
Cfuscescens_db6_30551_4_Asp-N_69_35_3934.74078_11.2	AMP_Cnidaria	14	2	3452.7348809689656	2446	2645.1499999999996	2893
Cfuscescens_db6_109938_3_Asp-N_55_33_3824.34318_11.04	AMP_Cnidaria	17	2	3692.361765768211	1580	4906.409999999999	1898
Nnomurai_db6_129728_3_Asp-N_44_27_3053.49418_8.95	AMP_Cnidaria	27	2	4306.688302477839	67	4654.8	2012
Smalayensis_db6_31502_0_Asp-N_27_27_3055.44548_9.93	AMP_Cnidaria	28	2	4023.313378700324	455	4575.449999999999	2049
Smalayensis_db6_113162_1_Asp-N_37_32_3647.13428_9.06	AMP_Cnidaria	24	2	3918.9966849198454	753	8579.609999999999	728
Tcystophora_db6_39424_2_Asp-N_44_30_3403.90918_8.69	AMP_Cnidaria	33	2	4261.617773841382	101	13330.55	195
Tcystophora_db6_207906_4_Asp-N_55_28_3127.61418_10.34	AMP_Cnidaria	18	2	3606.086668431163	1915	3458.61	2600
Tcystophora_db6_228064_3_Asp-N_42_31_3615.30048_9.22	AMP_Cnidaria	14	2	3392.935689680108	2605	4756.12	1962
Aaurita_db6_192447_0_Glu-C_36_36_3995.68548_10.93	AMP_Cnidaria	13	2	3279.545384290735	2869	3628.95	2510
Cfleckeri_db6_143858_5_Glu-C_160_28_2956.35748_10.22	AMP_Cnidaria	16	2	3873.0802723094585	898	2684.45	2878
Cyamaguchii_db6_55795_1_Glu-C_47_36_4342.03248_11.37	AMP_Cnidaria	13	2	3233.045313822759	2937	4423.01	2120
Smalayensis_db6_106212_1_Glu-C_49_37_4256.89558_7.65	AMP_Cnidaria	11	2	3554.221715215992	2124	4520.13	2073
Tcystophora_db6_89895_2_Glu-C_62_38_4200.93918_10.33	AMP_Cnidaria	18	2	3474.6389022582575	2377	8149.999999999999	830
Tcystophora_db6_138603_3_Glu-C_42_33_3803.24938_8.26	AMP_Cnidaria	21	2	3689.451738518452	1594	3945.62	2373
Aaurita_db6_111130_2_Trypsin_49_39_4330.91348_8.4	AMP_Cnidaria	17	2	3653.5466952412266	1726	7413.96	1001
Cadhaesivum_db7_13724_4_Asp-N_65_37_4168.79738_10.92	AMP_Cnidaria	16	2	3467.823315847976	2394	3119.6499999999996	2733
Cadhaesivum_db7_65947_0_Asp-N_35_35_4048.49428_8.74	AMP_Cnidaria	24	2	3765.739483211517	1299	4996.38	1855
Cadhaesivum_db7_144621_1_Asp-N_38_37_4002.65618_11.49	AMP_Cnidaria	23	2	3871.236811752486	907	7787.540000000002	897
Cadhaesivum_db7_358986_3_Asp-N_59_34_3663.31998_11.2	AMP_Cnidaria	19	2	3869.721891375148	913	5386.85	1674
Cadhaesivum_db7_400230_1_Asp-N_41_30_3483.99828_11.49	AMP_Cnidaria	25	2	4045.0885331611125	400	3995.88	2341
Cadhaesivum_db7_624620_3_Asp-N_58_37_4365.99688_11.79	AMP_Cnidaria	12	2	3427.181293156014	2515	4255.97	2217
Cadhaesivum_db7_827915_1_Asp-N_33_28_3260.72898_11.2	AMP_Cnidaria	21	2	4163.273951064779	193	4687.009999999999	1996
Hhemprichii_db7_100914_1_Asp-N_41_32_3701.23148_10.25	AMP_Cnidaria	20	2	3963.771405550076	611	7389.740000000002	1008
Hhemprichii_db7_107667_1_Asp-N_38_31_3385.91238_9.07	AMP_Cnidaria	33	2	4401.378409581431	34	7985.3	860
Hhemprichii_db7_262402_3_Asp-N_48_37_4596.25688_9.36	AMP_Cnidaria	14	2	3315.2329661553345	2797	3894.25	2398
Hhemprichii_db7_268655_0_Asp-N_39_39_5138.05128_7.99	AMP_Cnidaria	15	2	2992.801694490979	3109	4647.86	2017
Cadhaesivum_db7_44150_1_Glu-C_38_36_3795.34298_11.03	AMP_Cnidaria	11	2	3330.082535258231	2766	2607.24	2909
Cadhaesivum_db7_136898_1_Glu-C_63_33_3907.45088_10.32	AMP_Cnidaria	23	2	3691.5839645050996	1588	8007.670000000001	857
Cadhaesivum_db7_325445_5_Glu-C_72_38_4193.77948_10.93	AMP_Cnidaria	19	2	3659.447070873949	1693	4575.720000000001	2048
Cadhaesivum_db7_472017_0_Glu-C_36_36_4333.01978_10.32	AMP_Cnidaria	12	2	3125.7594945030896	3051	4969.99	1865
Cadhaesivum_db7_581178_3_Glu-C_59_27_3034.44798_9.37	AMP_Cnidaria	26	2	4237.407836162291	121	4545.1	2065
Cadhaesivum_db7_746973_1_Glu-C_41_31_3502.11598_9.65	AMP_Cnidaria	21	2	3665.9494850279243	1667	4782.93	1949
Cadhaesivum_db7_867805_1_Glu-C_41_35_3845.33258_9.78	AMP_Cnidaria	27	2	3990.9135661137466	540	11340.26	360
Hhemprichii_db7_15703_7_Glu-C_67_27_3082.47708_10.21	AMP_Cnidaria	20	2	3633.4882491006715	1808	3094.6	2746
Hhemprichii_db7_43236_4_Glu-C_78_35_4062.79758_11.04	AMP_Cnidaria	11	2	3480.6724267554623	2362	3133.13	2720
Hhemprichii_db7_152968_2_Glu-C_46_29_3381.90548_8.95	AMP_Cnidaria	22	2	3915.301930274439	761	5768.590000000001	1500
Dpertusum_db1_32929_7_Glu-C_163_38_3920.35258_9.65	AMP_Cnidaria	14	3	3624.767594486202	1847	3145.02	2715
Gfascicularis_db3_824965_1_Asp-N_47_39_3873.35918_10.36	AMP_Cnidaria	22	3	3792.2347549483175	1209	6353.6	1285
Gfascicularis_db3_840360_1_Asp-N_56_33_3397.85658_10.33	AMP_Cnidaria	22	3	3635.905012744155	1799	5465.48	1624
Hcoerulea_db3_37520_1_Asp-N_31_28_3020.37238_8.7	AMP_Cnidaria	21	3	3769.3076948987878	1283	3935.4	2378
Hcoerulea_db3_167578_8_Asp-N_132_30_3041.29188_8.03	AMP_Cnidaria	14	3	3649.966753897202	1741	4356.580000000001	2167
Mdigitata_db3_308_2_Asp-N_64_39_4362.00308_11.79	AMP_Cnidaria	18	3	3330.6475234535205	2762	3828.69	2436
Mdigitata_db3_8675_0_Asp-N_36_36_3556.83028_7.98	AMP_Cnidaria	13	3	3021.8163517256407	3097	4833.0	1935
Mdigitata_db3_135974_3_Asp-N_75_36_3651.03968_11.03	AMP_Cnidaria	18	3	3547.6985754639823	2154	5794.679999999999	1488
Mdigitata_db3_158961_0_Asp-N_38_38_3887.42888_7.79	AMP_Cnidaria	9	3	3235.217166942878	2934	1242.03	3125
Mdigitata_db3_188741_5_Asp-N_71_36_3842.33148_8.59	AMP_Cnidaria	16	3	3387.0581910914802	2622	6188.400000000001	1348
Mdigitata_db3_355476_3_Asp-N_46_33_3789.34728_10.25	AMP_Cnidaria	12	3	3481.4627988023694	2357	2279.5200000000004	2991
Aaspera_db3_27091_0_Asp-N_37_37_3890.37288_10.04	AMP_Cnidaria	19	3	3748.896906439564	1364	3666.63	2492
Acervicornis_db3_53631_2_Asp-N_75_38_4405.12658_9.21	AMP_Cnidaria	17	3	3494.413513667483	2315	4431.400000000001	2114
Acervicornis_db3_736070_2_Asp-N_76_32_3562.95468_8.62	AMP_Cnidaria	26	3	3780.681866850418	1248	8618.56	725
Acervicornis_db3_1134567_1_Asp-N_41_37_4161.75408_9.44	AMP_Cnidaria	17	3	3649.971120097381	1740	2655.99	2888
Acervicornis_db3_1253807_2_Asp-N_52_29_3550.08098_10.33	AMP_Cnidaria	24	3	3893.530532435338	834	3214.8400000000006	2674
Adigitifera_db3_2561_1_Asp-N_84_35_4004.51838_9.37	AMP_Cnidaria	25	3	3723.736885155012	1465	4687.889999999999	1995
Adigitifera_db3_255426_0_Asp-N_31_31_3271.68908_9.89	AMP_Cnidaria	15	3	3354.934453777125	2711	4916.780000000001	1892
Adigitifera_db3_310171_3_Asp-N_56_32_3391.08188_8.72	AMP_Cnidaria	13	3	3402.709928600839	2575	1775.3000000000002	3087
Adigitifera_db3_315950_1_Asp-N_48_34_3415.95898_11.2	AMP_Cnidaria	14	3	3179.4870211195107	3004	3893.4899999999993	2400
Mdigitata_db3_433309_2_Asp-N_45_37_4259.88158_11.04	AMP_Cnidaria	18	3	3606.4296864603552	1913	4329.240000000001	2175
Pcaribaeorum_db3_92686_4_Asp-N_94_33_3478.97728_9.18	AMP_Cnidaria	19	3	3409.082832216319	2557	5675.0	1528
Pcaribaeorum_db3_229944_1_Asp-N_47_38_4170.63648_8.95	AMP_Cnidaria	19	3	3724.139754566252	1461	6693.5	1188
Pcaribaeorum_db3_418057_0_Asp-N_31_31_3271.70688_11.49	AMP_Cnidaria	31	3	3788.9027816038365	1221	8916.18	671
Pcaribaeorum_db3_422477_1_Asp-N_42_37_3875.31008_8.61	AMP_Cnidaria	12	3	3149.032303781305	3024	3128.36	2728
Psp._db3_19580_1_Asp-N_45_38_4469.16048_8.07	AMP_Cnidaria	13	3	3559.787754280294	2101	2745.09	2855
Psp._db3_82864_3_Asp-N_55_33_3743.32558_11.33	AMP_Cnidaria	33	3	3866.719946620697	924	9516.939999999999	578
Psp._db3_280594_5_Asp-N_67_35_3859.21168_8.02	AMP_Cnidaria	19	3	3531.8356067037475	2208	5045.159999999999	1822
Psp._db3_282734_3_Asp-N_61_37_4044.52228_10.33	AMP_Cnidaria	28	3	3908.8129230753175	779	6630.84	1207
Psp._db3_292840_4_Asp-N_54_40_4244.74508_9.88	AMP_Cnidaria	12	3	3395.9924332905853	2597	4299.62	2191
Psp._db3_316089_1_Asp-N_36_35_3774.25318_9.89	AMP_Cnidaria	14	3	3609.8729315936744	1904	3075.74	2752
Psp._db3_372599_4_Asp-N_80_37_3986.51198_11.01	AMP_Cnidaria	16	3	3563.5541427903454	2083	4189.11	2246
Pverrucosa_db3_75384_4_Asp-N_54_36_3816.36508_11.67	AMP_Cnidaria	19	3	3522.960851350683	2231	5142.87	1781
Pverrucosa_db3_104609_2_Asp-N_42_31_3563.96008_9.06	AMP_Cnidaria	38	3	4288.046931440498	82	7620.719999999999	938
Pverrucosa_db3_174876_11_Asp-N_84_25_3064.34018_9.7	AMP_Cnidaria	14	3	3413.066968719776	2548	2236.2800000000007	3007
Pverrucosa_db3_245994_3_Asp-N_47_29_2923.33978_8.29	AMP_Cnidaria	24	3	4067.5651739519867	339	3954.8	2363
Pwellsi_db3_54364_3_Asp-N_49_33_3693.20948_10.92	AMP_Cnidaria	35	3	4051.959331347702	386	7730.789999999998	907
Pwellsi_db3_160876_0_Asp-N_31_31_3416.89018_11.79	AMP_Cnidaria	31	3	3997.4627020288876	523	4064.5999999999995	2304
Pwellsi_db3_172475_1_Asp-N_47_37_3617.09698_8.09	AMP_Cnidaria	11	3	3196.084609644035	2988	4163.4	2263
Pwellsi_db3_239065_1_Asp-N_42_35_4026.59668_9.71	AMP_Cnidaria	21	3	3601.9722490913496	1931	4303.68	2186
Pwellsi_db3_312985_5_Asp-N_65_33_3596.96898_9.25	AMP_Cnidaria	20	3	3521.1163176935124	2239	4116.120000000001	2281
Pwellsi_db3_321605_0_Asp-N_40_40_4349.94618_11.2	AMP_Cnidaria	19	3	3539.9917575308004	2178	4772.79	1955
Pwellsi_db3_335339_0_Asp-N_31_31_3458.84888_11.97	AMP_Cnidaria	19	3	3639.483299937792	1791	3279.5000000000005	2651
Plutea_db3_178_1_Asp-N_38_36_3741.32378_9.44	AMP_Cnidaria	10	3	3170.300947000155	3010	2281.86	2989
Pvariabilis_db3_2661_4_Asp-N_62_38_4250.66418_8.62	AMP_Cnidaria	19	3	3606.830931125034	1911	5262.979999999999	1730
Pvariabilis_db3_73211_6_Asp-N_94_33_3578.11288_9.63	AMP_Cnidaria	17	3	3358.3381836278113	2701	5398.740000000001	1669
Pvariabilis_db3_102166_2_Asp-N_39_32_3669.22418_10.25	AMP_Cnidaria	19	3	3336.3709974723793	2751	3554.45	2550
Pvariabilis_db3_169538_5_Asp-N_68_32_3696.16668_10.9	AMP_Cnidaria	21	3	3821.52782529484	1093	4266.03	2210
Pvariabilis_db3_359047_3_Asp-N_55_37_3822.12748_8.55	AMP_Cnidaria	17	3	3535.21370161348	2197	5000.699999999999	1851
Rsp._db3_160_0_Asp-N_33_33_3692.21528_8.81	AMP_Cnidaria	25	3	3876.7782914899585	878	5632.04	1541
Rsp._db3_257590_1_Asp-N_63_37_3899.50718_10.34	AMP_Cnidaria	18	3	3688.1765810128213	1597	3594.0300000000007	2522
Ryuma_db3_13973_1_Asp-N_41_36_3875.23078_8.54	AMP_Cnidaria	14	3	3310.739624724458	2805	4963.899999999999	1869
Ryuma_db3_63994_0_Asp-N_30_30_3375.76808_8.02	AMP_Cnidaria	12	3	3418.282200394905	2534	1538.4	3114
Sgracillima_db3_56452_5_Asp-N_79_31_3531.89788_10.11	AMP_Cnidaria	18	3	3771.6967026360103	1272	4313.490000000001	2181
Scallimorphus_db3_48576_4_Asp-N_52_38_4259.78858_8.06	AMP_Cnidaria	14	3	3337.1117452384688	2749	4409.099999999999	2129
Scallimorphus_db3_85964_4_Asp-N_64_35_3667.14048_10.23	AMP_Cnidaria	15	3	3639.783342998812	1789	4740.18	1972
Scallimorphus_db3_126133_2_Asp-N_45_32_3655.16008_10.27	AMP_Cnidaria	19	3	3645.156425802227	1764	4310.1	2182
Scallimorphus_db3_146840_4_Asp-N_64_30_3502.77168_8.5	AMP_Cnidaria	30	3	4044.4241154459937	402	5043.8	1823
Scallimorphus_db3_337667_1_Asp-N_49_40_4186.54098_6.99	AMP_Cnidaria	17	3	3424.617612915352	2518	5942.96	1430
Scallimorphus_db3_356101_0_Asp-N_28_28_3111.55898_11.03	AMP_Cnidaria	11	3	3366.797404038426	2682	3031.8400000000006	2773
Scaliendrum_db3_112026_0_Asp-N_31_31_3362.66528_7.84	AMP_Cnidaria	19	3	3825.3970588552547	1081	3586.38	2526
Scaliendrum_db3_519167_1_Asp-N_38_35_3487.88498_7.83	AMP_Cnidaria	17	3	3731.566833005682	1430	3087.359999999999	2747
Shelianthus_db3_156033_2_Asp-N_32_29_3236.66408_9.58	AMP_Cnidaria	24	3	3885.426717538039	857	3112.7499999999995	2737
Xsp._db3_46180_2_Asp-N_50_34_3629.03338_11.03	AMP_Cnidaria	13	3	3477.7133244248307	2371	3412.9999999999995	2614
Xsp._db3_73042_2_Asp-N_49_36_3733.10128_11.33	AMP_Cnidaria	13	3	3383.412392435657	2638	4973.400000000001	1864
Xsp._db3_327766_5_Asp-N_76_33_3276.72408_11.49	AMP_Cnidaria	12	3	3136.072448481463	3038	2569.98	2920
Xsp._db3_385575_1_Asp-N_41_35_3873.27388_8.93	AMP_Cnidaria	16	3	3413.9930577441155	2546	4484.82	2089
Xsp._db3_428299_0_Asp-N_40_40_4183.69898_9.7	AMP_Cnidaria	15	3	3445.7879365226363	2465	2710.68	2865
Xsp._db3_437033_3_Asp-N_45_36_4375.03808_10.27	AMP_Cnidaria	20	3	3579.6289864856753	2022	3458.2799999999997	2601
Zsp._db3_105466_2_Asp-N_64_34_3891.34898_8.48	AMP_Cnidaria	17	3	3530.93487309878	2211	6425.999999999999	1265
Zsp._db3_205361_5_Asp-N_71_36_3816.25028_8.59	AMP_Cnidaria	13	3	3302.1453527957206	2823	4951.8	1874
Zsp._db3_394926_3_Asp-N_42_34_3741.26578_10.15	AMP_Cnidaria	12	3	3485.048727936131	2346	2691.8	2873
Zsp._db3_487007_0_Asp-N_27_27_2892.29398_11.97	AMP_Cnidaria	23	3	3428.2036037413473	2512	5857.08	1458
Zsp._db3_499961_2_Asp-N_36_29_3362.83708_11.01	AMP_Cnidaria	15	3	3287.888745720619	2847	4513.18	2076
Zsp._db3_522650_0_Asp-N_29_29_3292.79298_10.21	AMP_Cnidaria	18	3	3344.8027852634677	2734	3905.96	2388
Agemmifera_db3_85886_4_Asp-N_59_23_2686.06668_9.32	AMP_Cnidaria	15	3	3354.8040924518555	2712	2897.43	2821
Agemmifera_db3_146172_0_Asp-N_37_37_3978.44778_11.19	AMP_Cnidaria	19	3	3453.233660320689	2443	6227.010000000001	1333
Agemmifera_db3_193567_0_Asp-N_33_33_3673.14508_8.33	AMP_Cnidaria	18	3	3680.2691524637007	1619	2783.1899999999996	2847
Agemmifera_db3_253591_2_Asp-N_44_35_4051.53858_8.33	AMP_Cnidaria	15	3	3421.7120154287627	2526	2668.23	2881
Ahyacinthus_db3_56223_2_Asp-N_67_34_3642.23728_11.04	AMP_Cnidaria	8	3	3146.669955431416	3028	1172.5200000000002	3128
Ahyacinthus_db3_63438_0_Asp-N_37_37_4157.65978_8.32	AMP_Cnidaria	17	3	3531.158791871855	2210	3450.76	2605
Amillepora_db3_249432_0_Asp-N_37_37_4046.56648_11.49	AMP_Cnidaria	20	3	3565.3368466536426	2077	7770.599999999999	902
Amillepora_db3_400346_2_Asp-N_51_38_4109.59988_11.03	AMP_Cnidaria	15	3	3389.7525004634354	2614	5563.539999999999	1571
Amillepora_db3_437671_1_Asp-N_49_37_3783.27978_9.89	AMP_Cnidaria	16	3	3417.1422801324425	2537	4457.1900000000005	2101
Amillepora_db3_575960_6_Asp-N_71_38_3955.27488_8.32	AMP_Cnidaria	15	3	3390.8850370138116	2609	5406.719999999999	1659
Amillepora_db3_600894_0_Asp-N_33_33_3425.81428_10.18	AMP_Cnidaria	19	3	3509.7888020809787	2277	5258.82	1731
Amillepora_db3_648285_3_Asp-N_45_32_3666.11908_11.19	AMP_Cnidaria	28	3	3933.891347314835	704	8636.939999999999	720
Alamarcki_db3_98796_1_Asp-N_35_32_3768.37778_11.04	AMP_Cnidaria	23	3	3683.5133581741015	1610	3910.500000000001	2386
Alamarcki_db3_170688_2_Asp-N_46_38_4169.74518_11.79	AMP_Cnidaria	12	3	3325.314011598894	2776	3132.2999999999993	2721
Alamarcki_db3_195454_7_Asp-N_106_29_2798.07628_9.78	AMP_Cnidaria	14	3	3455.552505818483	2437	4077.7799999999997	2294
Alamarcki_db3_207186_3_Asp-N_42_35_3711.26268_10.34	AMP_Cnidaria	34	3	4183.718830707199	172	5961.120000000002	1424
Alamarcki_db3_234858_1_Asp-N_41_36_3629.06538_8.05	AMP_Cnidaria	16	3	3551.7506079345953	2132	3116.7599999999998	2735
Alamarcki_db3_379506_0_Asp-N_28_28_3242.60598_8.74	AMP_Cnidaria	14	3	3579.754878413929	2019	1851.04	3078
Ajaponica_db3_45832_7_Asp-N_74_38_4176.87658_11.67	AMP_Cnidaria	17	3	3461.4813212574254	2418	3767.8800000000006	2460
Ajaponica_db3_67941_0_Asp-N_33_33_3619.15248_11.97	AMP_Cnidaria	16	3	3561.6155556080744	2094	3492.27	2584
Ajaponica_db3_76387_2_Asp-N_57_32_3465.87938_11.49	AMP_Cnidaria	17	3	3438.6801426263023	2487	5006.0199999999995	1844
Ajaponica_db3_141705_3_Asp-N_47_30_3341.82218_11.49	AMP_Cnidaria	28	3	3823.502118149833	1088	6967.040000000002	1102
Ajaponica_db3_165186_0_Asp-N_35_35_3901.45218_11.31	AMP_Cnidaria	16	3	3511.1280912877583	2272	4395.48	2137
Ajaponica_db3_466741_2_Asp-N_49_31_3378.77838_8.37	AMP_Cnidaria	33	3	4179.513116613919	176	7876.850000000001	879
Ajaponica_db3_728800_1_Asp-N_49_30_3263.64008_9.33	AMP_Cnidaria	25	3	3728.4534441388087	1443	6083.640000000002	1376
Ajaponica_db3_746001_1_Asp-N_40_37_4151.69538_10.33	AMP_Cnidaria	17	3	3435.67339940522	2494	6205.919999999999	1344
Ajaponica_db3_768746_3_Asp-N_59_39_4330.05298_11.67	AMP_Cnidaria	15	3	3350.8447732665954	2721	3478.53	2589
Ajaponica_db3_843795_0_Asp-N_24_24_2711.09348_8.93	AMP_Cnidaria	20	3	3583.280903522226	2006	2932.0	2812
Ajaponica_db3_943819_4_Asp-N_45_34_3638.89488_8.81	AMP_Cnidaria	18	3	3824.7594489718576	1084	5254.259999999999	1733
Aelegantissima_db3_75741_4_Asp-N_53_24_2729.16348_11.49	AMP_Cnidaria	10	3	3060.054121741578	3087	2130.0000000000005	3029
Aelegantissima_db3_79377_6_Asp-N_76_30_3377.75568_11.03	AMP_Cnidaria	23	3	3858.7988588381613	951	5190.679999999999	1756
Aelegantissima_db3_87986_5_Asp-N_59_36_4151.69848_11.04	AMP_Cnidaria	19	3	3618.596263134016	1871	5818.89	1474
Aelegantissima_db3_92070_5_Asp-N_80_37_4253.86028_10.85	AMP_Cnidaria	16	3	3493.922046765466	2316	3960.57	2359
Aelegantissima_db3_100595_3_Asp-N_46_36_4013.52358_10.34	AMP_Cnidaria	40	3	4215.510326450836	135	9077.130000000001	642
Aelegantissima_db3_153288_5_Asp-N_55_34_3474.79028_8.39	AMP_Cnidaria	20	3	3769.7062643167415	1281	4387.92	2142
Aelegantissima_db3_166153_0_Asp-N_38_38_4150.70158_8.8	AMP_Cnidaria	20	3	3439.1601377501765	2485	7905.600000000002	872
Aelegantissima_db3_250431_1_Asp-N_43_31_3451.02758_9.28	AMP_Cnidaria	24	3	3758.926136903407	1325	6286.98	1310
Aelegantissima_db3_311762_0_Asp-N_35_35_4055.67828_11.67	AMP_Cnidaria	16	3	3719.111555906522	1479	2301.88	2986
Aelegantissima_db3_651680_1_Asp-N_44_30_3425.89578_9.07	AMP_Cnidaria	26	3	4149.037123306056	214	4840.6	1931
Aelegantissima_db3_710541_2_Asp-N_48_37_4170.75238_10.89	AMP_Cnidaria	21	3	3484.3468460200615	2348	7166.729999999999	1061
Aelegantissima_db3_734635_2_Asp-N_55_37_4246.76438_10.04	AMP_Cnidaria	12	3	3090.7851741274717	3073	3528.7800000000007	2561
Aelegantissima_db3_760548_0_Asp-N_31_31_3374.77538_8.58	AMP_Cnidaria	18	3	3451.964182205063	2450	4019.84	2322
Aelegantissima_db3_777729_6_Asp-N_99_30_3476.79578_10.01	AMP_Cnidaria	9	3	3012.5993096792267	3099	2519.85	2933
Acalycularis_db3_217905_2_Asp-N_56_37_4020.53778_8.54	AMP_Cnidaria	21	3	3482.6255593315295	2354	6964.92	1103
Acalycularis_db3_358010_1_Asp-N_48_39_4055.60808_8.43	AMP_Cnidaria	8	3	2891.335267880057	3120	2163.75	3024
Acalycularis_db3_548993_5_Asp-N_55_36_3813.17838_7.95	AMP_Cnidaria	22	3	3921.8383560184852	742	5611.36	1550
Basbestinum_db3_121610_3_Asp-N_44_33_3315.79528_10.34	AMP_Cnidaria	23	3	3869.651319194572	914	5060.959999999999	1818
Basbestinum_db3_158190_2_Asp-N_70_40_4580.20958_10.92	AMP_Cnidaria	11	3	3286.962525336555	2851	3174.0600000000004	2699
Basbestinum_db3_196255_1_Asp-N_39_37_4034.43768_9.4	AMP_Cnidaria	13	3	3247.677321568755	2914	3747.7200000000003	2468
Basbestinum_db3_233482_0_Asp-N_31_31_3405.90418_8.59	AMP_Cnidaria	15	3	3667.7749172411864	1660	2690.2	2875
Basbestinum_db3_249489_0_Asp-N_38_38_3950.36548_8.1	AMP_Cnidaria	18	3	3664.4851209657913	1671	2763.84	2853
Basbestinum_db3_251478_0_Asp-N_37_37_3874.29618_8.84	AMP_Cnidaria	13	3	3496.3538450989536	2310	5049.0	1820
Basbestinum_db3_412329_2_Asp-N_48_39_4214.79258_9.41	AMP_Cnidaria	14	3	3466.795317364749	2400	2579.9	2915
Basbestinum_db3_429350_1_Asp-N_38_36_4019.54988_8.99	AMP_Cnidaria	32	3	3937.777966058074	690	8945.25	665
Basbestinum_db3_464932_8_Asp-N_64_35_3681.08238_8.5	AMP_Cnidaria	25	3	3651.3435012848804	1734	8543.640000000001	733
Clyra_db3_6735_14_Asp-N_149_29_3234.54038_8.74	AMP_Cnidaria	23	3	3837.6394463084384	1034	6213.760000000001	1339
Clyra_db3_230868_1_Asp-N_45_38_3952.47848_9.41	AMP_Cnidaria	25	3	3653.3002342434615	1728	9015.300000000001	652
Clyra_db3_456968_2_Asp-N_56_38_4055.60518_9.59	AMP_Cnidaria	13	3	2958.37733031632	3112	3760.82	2462
Cstellata_db3_51647_4_Asp-N_57_31_3530.91548_8.74	AMP_Cnidaria	25	3	3952.1951119620758	649	7447.759999999998	985
Cstellata_db3_55877_2_Asp-N_41_31_3606.02568_8.29	AMP_Cnidaria	13	3	3707.434424121913	1527	1570.2999999999997	3111
Cstellata_db3_264937_2_Asp-N_38_34_3449.84918_8.83	AMP_Cnidaria	23	3	3507.1190519865627	2286	5958.359999999999	1427
Csp._db3_116614_0_Asp-N_37_37_4105.59638_11.49	AMP_Cnidaria	10	3	3102.8929335110265	3065	3839.399999999999	2428
Csp._db3_426727_3_Asp-N_51_36_4094.62908_11.31	AMP_Cnidaria	15	3	3457.150334141985	2432	3631.1399999999994	2509
Csp._db3_556256_3_Asp-N_70_39_4042.45228_11.61	AMP_Cnidaria	20	3	3366.822488601909	2681	7447.9800000000005	984
Cserailia_db3_49320_2_Asp-N_55_35_3916.43458_8.1	AMP_Cnidaria	18	3	3564.2010491414067	2081	3154.4799999999996	2709
Cserailia_db3_65152_4_Asp-N_88_28_3283.57168_8.5	AMP_Cnidaria	13	3	3563.220827291456	2086	2367.0	2967
Cserailia_db3_108907_4_Asp-N_60_38_4319.81558_9.69	AMP_Cnidaria	10	3	3246.3918150567715	2917	2262.7200000000003	2997
Cserailia_db3_110759_0_Asp-N_31_31_3290.83638_7.47	AMP_Cnidaria	28	3	4028.1802332601455	439	4306.0	2184
Cserailia_db3_134616_0_Asp-N_40_40_4725.33288_11.19	AMP_Cnidaria	18	3	3194.202877516221	2992	4059.6399999999994	2306
Ecarnea_db3_16885_2_Asp-N_48_40_4327.04198_11.61	AMP_Cnidaria	9	3	3218.874987783239	2956	2333.7599999999998	2976
Ecarnea_db3_263331_1_Asp-N_49_26_2795.17098_8.67	AMP_Cnidaria	21	3	3704.6277621251998	1541	3069.55	2753
Ecarnea_db3_321735_6_Asp-N_65_32_3634.17858_9.86	AMP_Cnidaria	16	3	3449.7450072894644	2458	3469.7999999999997	2593
Ecarnea_db3_371396_0_Asp-N_31_31_3394.71358_9.25	AMP_Cnidaria	18	3	3601.8117998408366	1934	4300.449999999999	2190
Erubra_db3_11825_5_Asp-N_86_32_3428.87858_8.93	AMP_Cnidaria	20	3	3640.328361458368	1786	3490.229999999999	2586
Erubra_db3_278621_6_Asp-N_59_40_4148.68738_11.67	AMP_Cnidaria	11	3	3148.615621637688	3025	3678.8999999999996	2490
Fcolemani_db3_509016_0_Asp-N_31_31_3552.01178_8.32	AMP_Cnidaria	16	3	3471.5499318628777	2385	4860.75	1923
Fcolemani_db3_532061_6_Asp-N_66_40_4535.96108_8.33	AMP_Cnidaria	16	3	3312.502889832838	2802	2232.44	3008
Fcolemani_db3_536681_5_Asp-N_66_32_3770.24868_10.26	AMP_Cnidaria	20	3	3775.222658847483	1260	5929.05	1435
Fcolemani_db3_541533_0_Asp-N_38_38_3873.40208_7.79	AMP_Cnidaria	11	3	3262.9225564152357	2899	2196.57	3018
Fcolemani_db3_671101_3_Asp-N_58_40_4443.93458_11.2	AMP_Cnidaria	12	3	3451.612629293934	2453	3097.11	2745
Fancora_db3_35799_3_Asp-N_71_31_3107.54088_11.2	AMP_Cnidaria	16	3	3479.29828812312	2369	3712.8999999999996	2478
Fancora_db3_44824_1_Asp-N_36_33_3429.86138_10.33	AMP_Cnidaria	16	3	3637.140523919086	1795	4227.389999999999	2226
Fancora_db3_74270_0_Asp-N_32_32_3471.83988_8.5	AMP_Cnidaria	30	3	4078.6892187768462	317	8201.7	819
Fancora_db3_408345_6_Asp-N_52_34_4043.45338_9.08	AMP_Cnidaria	18	3	3598.4342815239993	1949	5375.82	1678
Fancora_db3_624434_6_Asp-N_62_36_4349.81398_8.39	AMP_Cnidaria	13	3	3445.7052683890834	2466	3507.1800000000003	2577
Fancora_db3_660224_1_Asp-N_53_30_3278.69528_9.11	AMP_Cnidaria	18	3	3726.434416635673	1453	4176.95	2255
Gfascicularis_db3_169630_4_Asp-N_60_39_4274.74588_9.06	AMP_Cnidaria	14	3	3518.4263921187335	2248	3086.36	2748
Gfascicularis_db3_188709_2_Asp-N_40_34_3360.72058_11.2	AMP_Cnidaria	18	3	3326.5451469347518	2771	5791.479999999999	1490
Gfascicularis_db3_275903_0_Asp-N_40_40_4268.74108_8.81	AMP_Cnidaria	9	3	3261.038269287746	2901	3510.0	2573
Gfascicularis_db3_344722_0_Asp-N_30_30_3415.82118_8.35	AMP_Cnidaria	24	3	4029.929783119742	434	4749.519999999999	1968
Gfascicularis_db3_512115_0_Asp-N_37_37_4141.62318_9.7	AMP_Cnidaria	22	3	3569.0412350469987	2059	4555.639999999999	2058
Gfascicularis_db3_534677_4_Asp-N_45_33_3703.16088_10.92	AMP_Cnidaria	25	3	3736.995586650926	1407	7213.799999999999	1049
Gfascicularis_db3_651443_4_Asp-N_52_38_3989.33828_7.85	AMP_Cnidaria	20	3	3567.2496112234703	2067	7723.439999999998	911
Gfascicularis_db3_690026_3_Asp-N_44_36_3921.49498_11.04	AMP_Cnidaria	11	3	3380.4510144036913	2645	2404.96	2956
Gfascicularis_db3_703542_4_Asp-N_50_37_3860.45568_11.49	AMP_Cnidaria	20	3	3673.6266154181762	1644	4263.42	2214
Gfascicularis_db3_771325_1_Asp-N_48_39_4137.64168_9.07	AMP_Cnidaria	22	3	3658.8751294505632	1699	5088.799999999999	1802
Gfascicularis_db3_799261_3_Asp-N_62_31_3608.08118_9.78	AMP_Cnidaria	13	3	3544.2422525094953	2165	2696.43	2871
Gfascicularis_db3_805291_2_Asp-N_45_37_4132.72098_10.92	AMP_Cnidaria	19	3	3594.741473029137	1962	4697.22	1991
Acervicornis_db3_992774_0_Chymotrypsin-low_33_33_3613.17738_9.8	AMP_Cnidaria	17	3	3652.706433826343	1729	2735.15	2859
Adigitifera_db3_253798_7_Chymotrypsin-low_54_38_3851.27818_10.82	AMP_Cnidaria	16	3	3097.006763368676	3070	4461.72	2099
Pwellsi_db3_241656_10_Chymotrypsin-low_67_37_3685.21978_8.83	AMP_Cnidaria	9	3	2994.7228335950213	3107	2181.5699999999997	3020
Scaliendrum_db3_415901_9_Chymotrypsin-low_60_31_3203.60498_8.11	AMP_Cnidaria	17	3	3324.2216328382174	2779	3695.7599999999998	2484
Agemmifera_db3_131352_8_Chymotrypsin-low_51_32_3372.89678_11.03	AMP_Cnidaria	24	3	3549.3203136706816	2142	4634.459999999999	2023
Amillepora_db3_271107_6_Chymotrypsin-low_58_33_3415.77298_10.11	AMP_Cnidaria	12	3	3290.438928809932	2839	3514.18	2571
Amillepora_db3_652491_9_Chymotrypsin-low_89_39_3750.18458_9.69	AMP_Cnidaria	14	3	3103.186979856472	3064	5032.8	1830
Ajaponica_db3_69895_5_Chymotrypsin-low_52_35_3607.21018_9.63	AMP_Cnidaria	10	3	3083.7513591901475	3078	2176.44	3022
Aelegantissima_db3_766608_7_Chymotrypsin-low_64_36_3557.00168_8.4	AMP_Cnidaria	20	3	3447.895035918855	2462	5001.54	1850
Fcolemani_db3_639923_3_Chymotrypsin-low_40_36_3632.14928_8.28	AMP_Cnidaria	16	3	3705.927918217325	1535	3867.4	2418
Gfascicularis_db3_867402_0_Glu-C_37_37_4422.17988_10.22	AMP_Cnidaria	14	3	3457.5520273170628	2430	2703.9600000000005	2868
Gfascicularis_db3_969277_9_Glu-C_123_35_3818.35898_11.2	AMP_Cnidaria	21	3	3712.511451582104	1505	5316.88	1704
Gfascicularis_db3_981661_0_Glu-C_37_37_4103.73218_9.52	AMP_Cnidaria	13	3	3507.9308448392558	2284	3020.52	2779
Hcoerulea_db3_167578_8_Glu-C_133_30_3041.29188_8.03	AMP_Cnidaria	5	3	3636.234500418451	1797	2170.8	3023
Hcoerulea_db3_241244_8_Glu-C_113_33_3420.05458_9.28	AMP_Cnidaria	23	3	3857.5179207069223	955	3842.6	2425
Msenile_db3_35019_1_Glu-C_63_33_3747.06528_8.61	AMP_Cnidaria	24	3	3646.943035508021	1751	8208.630000000001	817
Mdigitata_db3_184687_5_Glu-C_73_33_3513.89778_10.22	AMP_Cnidaria	18	3	3853.5211672805017	974	3524.5600000000004	2566
Mdigitata_db3_320100_4_Glu-C_91_33_3495.84908_8.48	AMP_Cnidaria	23	3	3760.6851138308944	1315	5800.1100000000015	1483
Aaspera_db3_13062_4_Glu-C_134_37_4146.64068_9.51	AMP_Cnidaria	21	3	3784.8233229326192	1234	3895.229999999999	2395
Acervicornis_db3_1237471_2_Glu-C_85_34_3714.39928_11.79	AMP_Cnidaria	21	3	3444.4958386521107	2470	3045.42	2769
Adigitifera_db3_70356_3_Glu-C_64_29_3535.00818_11.33	AMP_Cnidaria	11	3	3451.8632623247663	2452	1549.02	3112
Adigitifera_db3_164113_1_Glu-C_39_34_3682.15468_11.03	AMP_Cnidaria	22	3	3452.1668039640194	2449	7558.71	955
Adigitifera_db3_365823_2_Glu-C_48_34_3769.20698_7.9	AMP_Cnidaria	15	3	3788.4604892165125	1222	2337.32	2975
Adigitifera_db3_465452_1_Glu-C_36_28_3298.73838_11.2	AMP_Cnidaria	13	3	3145.254590257712	3031	2546.0399999999995	2927
Mdigitata_db3_541908_1_Glu-C_39_34_3917.40758_10.21	AMP_Cnidaria	23	3	3726.4869893204846	1452	7444.41	986
Pcaribaeorum_db3_116847_4_Glu-C_51_28_2932.25698_11.49	AMP_Cnidaria	18	3	3215.8530181785286	2961	4845.04	1929
Pcaribaeorum_db3_297977_0_Glu-C_40_40_4236.68868_8.72	AMP_Cnidaria	9	3	3133.2503053987853	3039	3526.2000000000003	2564
Psp._db3_14074_2_Glu-C_45_30_3428.91878_8.36	AMP_Cnidaria	17	3	3803.992813328102	1169	2372.3999999999996	2965
Psp._db3_247234_1_Glu-C_54_32_3146.44698_8.06	AMP_Cnidaria	32	3	4003.772483898478	501	8431.679999999997	759
Psp._db3_311190_5_Glu-C_87_35_3699.99818_8.5	AMP_Cnidaria	14	3	3313.7248393265722	2800	4529.1900000000005	2070
Pacuta_db3_73001_2_Glu-C_46_34_3688.15998_8.5	AMP_Cnidaria	23	3	3789.8313529798966	1215	7014.24	1094
Pverrucosa_db3_100071_2_Glu-C_61_35_3816.31488_9.59	AMP_Cnidaria	16	3	3440.4296792403948	2481	4603.379999999998	2038
Pverrucosa_db3_281052_1_Glu-C_31_28_2814.12768_8.05	AMP_Cnidaria	24	3	3704.9715515978605	1537	6221.49	1335
Pwellsi_db3_1452_0_Glu-C_34_34_3890.25118_8.22	AMP_Cnidaria	19	3	3578.3756643219226	2025	4288.039999999999	2200
Pwellsi_db3_64389_0_Glu-C_35_35_3837.21858_8.55	AMP_Cnidaria	17	3	3706.9360385790255	1531	2366.0	2968
Pwellsi_db3_84164_1_Glu-C_52_39_4094.52388_8.95	AMP_Cnidaria	17	3	3419.5049578756743	2531	5555.460000000001	1575
Pwellsi_db3_122211_2_Glu-C_46_36_3763.10588_8.93	AMP_Cnidaria	25	3	3564.5124288226016	2080	9946.800000000001	521
Plutea_db3_133324_3_Glu-C_50_34_3578.98208_8.62	AMP_Cnidaria	10	3	3662.613968491994	1677	2487.24	2945
Pvariabilis_db3_365033_6_Glu-C_82_38_4171.85368_9.51	AMP_Cnidaria	15	3	3658.843246571018	1700	3979.6800000000003	2352
Pvariabilis_db3_370299_1_Glu-C_40_31_3033.34348_8.32	AMP_Cnidaria	23	3	3819.4553366223586	1104	3842.92	2424
Pvariabilis_db3_375158_1_Glu-C_53_37_4115.81188_8.84	AMP_Cnidaria	17	3	3541.4738200300167	2173	5135.780000000001	1785
Pvariabilis_db3_400971_1_Glu-C_48_28_2910.39178_8.06	AMP_Cnidaria	25	3	4012.501530252143	477	4016.45	2324
Rindosinensis_db3_14214_1_Glu-C_52_38_4259.83278_9.22	AMP_Cnidaria	25	3	3824.552868383856	1087	6434.550000000001	1262
Rindosinensis_db3_115085_0_Glu-C_31_31_3362.75468_7.85	AMP_Cnidaria	16	3	3666.902036736699	1664	3491.3599999999997	2585
Ryuma_db3_4959_3_Glu-C_44_27_2883.30258_8.13	AMP_Cnidaria	18	3	3677.3956293763044	1631	3953.2499999999995	2366
Ryuma_db3_6272_2_Glu-C_74_37_4016.48498_8.43	AMP_Cnidaria	19	3	3693.613709470369	1576	4535.42	2068
Ryuma_db3_50813_4_Glu-C_73_39_4447.28088_9.59	AMP_Cnidaria	13	3	3232.7786942003204	2939	2631.69	2901
Scallimorphus_db3_18988_5_Glu-C_49_26_2770.24808_9.07	AMP_Cnidaria	20	3	3759.738757837328	1322	3840.959999999999	2427
Scallimorphus_db3_54409_1_Glu-C_37_33_3486.81748_8.05	AMP_Cnidaria	18	3	3738.484775727279	1401	5673.390000000001	1531
Scallimorphus_db3_119989_3_Glu-C_66_39_4363.90118_9.04	AMP_Cnidaria	13	3	3611.9044540390937	1898	2504.98	2938
Scallimorphus_db3_119994_3_Glu-C_66_39_4308.86218_8.77	AMP_Cnidaria	25	3	3828.633682021084	1068	5734.800000000001	1510
Scallimorphus_db3_294629_0_Glu-C_38_38_4035.37828_7.81	AMP_Cnidaria	16	3	3508.0089849428164	2283	4265.490000000001	2211
Scallimorphus_db3_317435_2_Glu-C_61_29_3004.37318_8.93	AMP_Cnidaria	16	3	3479.7282056310237	2367	3312.44	2640
Scallimorphus_db3_372683_1_Glu-C_40_37_3974.39378_7.76	AMP_Cnidaria	13	3	3334.1864235215253	2756	4667.1	2008
Scallimorphus_db3_405154_5_Glu-C_97_34_3659.18038_10.32	AMP_Cnidaria	26	3	3974.3648260415725	578	8797.320000000002	695
Scallimorphus_db3_407222_3_Glu-C_68_31_3368.79568_9.75	AMP_Cnidaria	20	3	3579.1007589375686	2023	3881.91	2410
Scallimorphus_db3_420632_0_Glu-C_35_35_4014.53288_9.32	AMP_Cnidaria	32	3	3993.3663792260954	533	7599.030000000001	945
Scallimorphus_db3_526011_3_Glu-C_54_33_3664.26708_11.03	AMP_Cnidaria	18	3	3676.464314402258	1634	3213.3300000000004	2676
Scallimorphus_db3_593964_4_Glu-C_67_34_3751.21578_8.2	AMP_Cnidaria	28	3	3919.326034005832	750	7922.880000000001	868
Scaliendrum_db3_119764_1_Glu-C_35_32_3789.41868_9.32	AMP_Cnidaria	19	3	3983.9064291889044	547	3212.84	2677
Scaliendrum_db3_158971_1_Glu-C_56_34_3484.98728_11.49	AMP_Cnidaria	14	3	3193.896455106438	2993	4393.1	2139
Scaliendrum_db3_388063_4_Glu-C_55_36_3527.89638_9.5	AMP_Cnidaria	20	3	3278.6902778829867	2870	6853.8	1140
Scaliendrum_db3_571948_3_Glu-C_59_36_3583.94918_11.03	AMP_Cnidaria	19	3	3351.3150644905777	2718	6054.029999999999	1393
Scaliendrum_db3_617316_4_Glu-C_85_38_3632.96058_11.79	AMP_Cnidaria	12	3	3401.4269457472014	2580	3908.3399999999997	2387
Scaliendrum_db3_650806_8_Glu-C_131_33_3482.95108_8.03	AMP_Cnidaria	21	3	3871.371511347989	905	4024.7999999999997	2317
Shelianthus_db3_122854_4_Glu-C_75_39_3922.41858_11.5	AMP_Cnidaria	21	3	3376.816963712059	2653	4069.9499999999994	2301
Xsp._db3_57787_1_Glu-C_43_34_3729.24828_8.05	AMP_Cnidaria	25	3	3899.2821313037907	815	6708.18	1181
Xsp._db3_59810_3_Glu-C_55_36_3579.97078_9.66	AMP_Cnidaria	26	3	3468.704522088808	2393	7490.97	972
Zsp._db3_521783_1_Glu-C_71_36_4003.54018_11.79	AMP_Cnidaria	19	3	3698.670596897934	1559	5351.16	1687
Adigitifera_db3_655735_1_Glu-C_43_40_4457.03658_10.15	AMP_Cnidaria	24	3	3442.605143845116	2473	7323.9800000000005	1024
Adigitifera_db3_728907_1_Glu-C_54_40_4170.66738_8.66	AMP_Cnidaria	17	3	3419.8385199943145	2530	4586.119999999999	2045
Agemmifera_db3_128175_0_Glu-C_28_28_3050.46608_9.5	AMP_Cnidaria	21	3	3828.427240451862	1069	3805.2	2442
Amillepora_db3_316722_19_Glu-C_184_34_3856.44418_11.2	AMP_Cnidaria	24	3	4057.646397646026	365	5621.490000000001	1544
Amillepora_db3_403729_3_Glu-C_56_38_4070.62508_11.33	AMP_Cnidaria	32	3	3858.328962580498	953	11473.959999999997	345
Asolitaryensis_db3_16712_1_Glu-C_55_38_4171.64378_8.93	AMP_Cnidaria	25	3	3703.5361532567563	1545	8923.6	668
Asolitaryensis_db3_20287_1_Glu-C_72_37_3928.52128_8.46	AMP_Cnidaria	18	3	3713.03457625496	1501	3116.04	2736
Atenuis_db3_355668_2_Glu-C_55_33_3417.66688_11.19	AMP_Cnidaria	12	3	3128.3113871928163	3045	4121.28	2278
Alamarcki_db3_60949_0_Glu-C_39_39_3856.16688_10.25	AMP_Cnidaria	13	3	3485.79069392568	2343	4796.500000000001	1943
Alamarcki_db3_184002_1_Glu-C_41_36_3715.01528_8.42	AMP_Cnidaria	23	3	3842.4045001062746	1017	4951.830000000001	1873
Alamarcki_db3_238360_3_Glu-C_62_37_4320.80518_11.67	AMP_Cnidaria	14	3	3409.315983581271	2556	3858.81	2420
Alamarcki_db3_277321_0_Glu-C_39_39_4301.93138_9.37	AMP_Cnidaria	14	3	3562.1578420078545	2090	3130.100000000001	2726
Alamarcki_db3_407061_2_Glu-C_45_23_2623.97758_11.19	AMP_Cnidaria	20	3	3405.716306521483	2567	3637.89	2504
Alamarcki_db3_419979_0_Glu-C_36_36_3915.38148_9.66	AMP_Cnidaria	22	3	3624.1575045892723	1850	6260.7300000000005	1321
Ajaponica_db3_254375_1_Glu-C_39_28_3011.37118_11.03	AMP_Cnidaria	21	3	3556.3739158027684	2114	4909.469999999999	1897
Ajaponica_db3_328347_1_Glu-C_42_40_4278.72458_10.11	AMP_Cnidaria	13	3	3261.050789544982	2900	3789.86	2447
Ajaponica_db3_640130_11_Glu-C_118_35_3896.31068_8.46	AMP_Cnidaria	12	3	3312.2412025370377	2803	4164.620000000001	2262
Aelegantissima_db3_41663_2_Glu-C_52_35_3702.14248_8.77	AMP_Cnidaria	19	3	3642.6759028014494	1779	5826.700000000001	1472
Aelegantissima_db3_83374_1_Glu-C_34_32_3709.24168_10.32	AMP_Cnidaria	25	3	3958.5627623808746	625	5592.12	1559
Aelegantissima_db3_87488_2_Glu-C_36_31_3270.63538_9.07	AMP_Cnidaria	28	3	4043.1944907415623	405	5484.239999999999	1609
Aelegantissima_db3_706192_2_Glu-C_38_31_3113.39528_8.77	AMP_Cnidaria	17	3	3356.550963647704	2706	4786.95	1948
Aelegantissima_db3_729013_3_Glu-C_89_36_3772.27808_11.33	AMP_Cnidaria	6	3	2961.878453062081	3111	1499.8799999999999	3116
Basbestinum_db3_32989_1_Glu-C_36_32_3274.70428_7.47	AMP_Cnidaria	17	3	3847.8928302653876	1000	2766.7999999999997	2852
Basbestinum_db3_35503_1_Glu-C_52_37_4064.58148_11.19	AMP_Cnidaria	24	3	3799.937899145695	1185	4374.839999999999	2150
Basbestinum_db3_40059_2_Glu-C_47_37_4144.68358_11.19	AMP_Cnidaria	22	3	3542.256404540519	2171	4497.150000000001	2084
Basbestinum_db3_77797_5_Glu-C_80_33_3809.45188_11.2	AMP_Cnidaria	15	3	3275.333936810421	2877	3774.2699999999995	2457
Basbestinum_db3_158190_2_Glu-C_71_40_4580.20958_10.92	AMP_Cnidaria	12	3	3267.006022118179	2890	2823.5399999999995	2840
Basbestinum_db3_247608_3_Glu-C_59_33_3589.04118_8.93	AMP_Cnidaria	12	3	3190.681027243124	2997	4395.599999999999	2136
Basbestinum_db3_335353_3_Glu-C_60_38_3974.40618_9.65	AMP_Cnidaria	19	3	3509.096559180029	2279	6257.5199999999995	1324
Clyra_db3_220200_0_Glu-C_33_33_3603.02638_8.28	AMP_Cnidaria	20	3	3634.7656999536584	1804	6312.800000000001	1302
Clyra_db3_313201_0_Glu-C_37_37_3804.22648_10.92	AMP_Cnidaria	13	3	3303.742971589754	2821	3838.0599999999995	2430
Cstellata_db3_5281_2_Glu-C_57_36_3663.16458_9.47	AMP_Cnidaria	30	3	3921.400658732769	743	8629.960000000003	722
Cstellata_db3_322958_1_Glu-C_38_32_3541.00988_11.03	AMP_Cnidaria	23	3	3793.360607043133	1207	3044.6399999999994	2770
Csp._db3_31079_0_Glu-C_39_39_3981.38368_10.92	AMP_Cnidaria	20	3	3512.901047487202	2268	5166.27	1772
Csp._db3_556256_2_Glu-C_72_40_4159.61798_11.37	AMP_Cnidaria	5	3	3229.8118222939215	2942	1821.1399999999999	3080
Csp._db3_569000_1_Glu-C_47_31_3413.82108_10.23	AMP_Cnidaria	22	3	3890.0738383509497	845	3874.04	2414
Caustralis_db3_100230_0_Glu-C_35_35_3614.94168_10.08	AMP_Cnidaria	18	3	3552.642110768276	2130	5798.44	1485
Cserailia_db3_68259_7_Glu-C_58_28_2892.33158_9.96	AMP_Cnidaria	12	3	3521.9756132380785	2236	2618.7599999999998	2905
Ecarnea_db3_113546_0_Glu-C_29_29_3386.84718_11.33	AMP_Cnidaria	11	3	3394.51257463423	2601	3098.32	2744
Ecarnea_db3_467955_0_Glu-C_31_31_3395.80878_11.03	AMP_Cnidaria	25	3	3694.313126736419	1573	5042.219999999999	1824
Erubra_db3_7625_6_Glu-C_62_34_3606.93428_9.06	AMP_Cnidaria	19	3	3829.1632665654356	1065	4037.3199999999997	2314
Erubra_db3_124269_1_Glu-C_46_35_3640.12438_9.18	AMP_Cnidaria	22	3	3720.8714112619095	1471	4194.08	2240
Erubra_db3_141302_0_Glu-C_32_32_3632.16608_10.26	AMP_Cnidaria	23	3	3881.131317815245	866	4911.3	1896
Erubra_db3_280547_2_Glu-C_36_34_3544.92448_8.95	AMP_Cnidaria	17	3	3711.905296779966	1508	4697.46	1990
Fcolemani_db3_183547_1_Glu-C_44_37_4136.68118_9.15	AMP_Cnidaria	16	3	3386.846421233563	2624	5182.820000000001	1759
Fcolemani_db3_192499_5_Glu-C_68_32_3260.75188_9.5	AMP_Cnidaria	23	3	3979.1030420979955	564	4365.720000000001	2158
Fcolemani_db3_262583_0_Glu-C_35_35_3247.61698_10.22	AMP_Cnidaria	17	3	3118.3951842784445	3056	5752.099999999999	1505
Fcolemani_db3_310478_2_Glu-C_59_36_3721.21628_7.85	AMP_Cnidaria	23	3	3979.0828606436967	565	4748.759999999999	1969
Fancora_db3_38525_4_Glu-C_73_35_3656.14578_8.72	AMP_Cnidaria	20	3	3719.8934740073655	1475	3900.1999999999994	2394
Fancora_db3_73737_4_Glu-C_63_38_3920.41358_9.74	AMP_Cnidaria	21	3	3560.4678095462596	2098	5279.879999999999	1724
Fancora_db3_648452_1_Glu-C_48_38_4108.60368_8.66	AMP_Cnidaria	20	3	3622.014317202029	1857	5543.54	1579
Fancora_db3_812904_0_Glu-C_38_38_4339.95618_8.51	AMP_Cnidaria	14	3	3164.90527311704	3014	3676.2	2491
Fancora_db3_823646_4_Glu-C_105_35_3761.34048_11.49	AMP_Cnidaria	22	3	3463.158317868419	2413	6490.319999999999	1245
Fancora_db3_909178_1_Glu-C_45_34_3434.83378_8.11	AMP_Cnidaria	16	3	3459.7741218637148	2421	5033.73	1828
Gfascicularis_db3_58269_8_Glu-C_72_31_3282.68378_8.67	AMP_Cnidaria	38	3	4293.93658809295	76	7557.849999999999	958
Gfascicularis_db3_329177_1_Glu-C_29_27_3053.53448_8.93	AMP_Cnidaria	19	3	3625.2821537599884	1840	4191.04	2244
Gfascicularis_db3_601548_5_Glu-C_74_28_3118.54798_11.19	AMP_Cnidaria	17	3	3584.679860084303	2000	3859.95	2419
Gfascicularis_db3_939850_3_Trypsin_46_36_3718.07238_7.4	AMP_Cnidaria	13	3	3614.2156571755268	1889	3196.7399999999993	2683
Adigitifera_db3_201705_3_Trypsin_53_40_4146.81418_8.11	AMP_Cnidaria	10	3	3294.8304223993596	2835	2666.58	2883
Psp._db3_72034_0_Trypsin_39_39_3974.36068_8.03	AMP_Cnidaria	14	3	3361.995197360234	2692	4255.83	2218
Psp._db3_304100_6_Trypsin_61_29_3081.39368_7.24	AMP_Cnidaria	10	3	3298.4592989844655	2827	2230.28	3009
Ajaponica_db3_73139_4_Trypsin_61_35_3863.31238_11.79	AMP_Cnidaria	16	3	3581.9574507506995	2009	4368.78	2156
Aelegantissima_db3_166562_6_Trypsin_60_29_3150.57258_8.72	AMP_Cnidaria	16	3	3756.911022962879	1332	4701.089999999999	1988
Aelegantissima_db3_178791_8_Trypsin_92_37_4135.55388_11.49	AMP_Cnidaria	13	3	3693.572162705082	1577	1987.8000000000002	3057
Ecarnea_db3_107546_0_Trypsin_35_35_3999.41388_7.5	AMP_Cnidaria	11	3	3374.5110732376766	2657	2719.41	2864
Gfascicularis_db3_438340_2_Trypsin_53_34_3323.63498_8.59	AMP_Cnidaria	13	3	3326.323928195852	2773	2592.6	2914
Cquinquecirrha_db4_29515_1_Asp-N_59_29_3280.69648_8.93	AMP_Cnidaria	18	3	3546.9128802155474	2155	2969.4	2798
Cquinquecirrha_db4_162218_8_Asp-N_93_40_4380.96868_11.37	AMP_Cnidaria	8	3	2916.6659885598656	3115	2625.68	2902
Csivickisi_db4_127145_2_Asp-N_60_35_3972.37448_9.24	AMP_Cnidaria	20	3	3616.961824870032	1879	6716.4400000000005	1178
Csivickisi_db4_323732_1_Asp-N_42_33_3498.81908_8.61	AMP_Cnidaria	17	3	3342.704561772857	2737	5661.959999999999	1533
Csivickisi_db4_386174_10_Asp-N_101_31_3279.59398_8.54	AMP_Cnidaria	25	3	3811.8073318709316	1136	5512.4	1592
Cconvolvulus_db4_33066_5_Asp-N_101_34_3857.33238_10.9	AMP_Cnidaria	9	3	3296.838443784896	2831	3160.36	2705
Cconvolvulus_db4_33068_5_Asp-N_101_34_3871.35918_10.9	AMP_Cnidaria	13	3	3359.8326051855006	2696	4378.199999999999	2146
Cconvolvulus_db4_59653_4_Asp-N_83_38_4025.52808_8.11	AMP_Cnidaria	13	3	3351.4364403965355	2717	3117.44	2734
Dpumila_db4_193400_3_Asp-N_60_40_4255.71728_8.83	AMP_Cnidaria	17	3	3423.212097347389	2521	3946.3799999999997	2372
Hsymbiolongicarpus_db4_134705_2_Asp-N_43_29_3228.70428_9.89	AMP_Cnidaria	28	3	3951.7826886849257	651	6738.440000000001	1174
Hsymbiolongicarpus_db4_188173_0_Asp-N_33_33_3315.69598_8.73	AMP_Cnidaria	16	3	3453.1387644459537	2445	5611.979999999999	1549
Lquadricornis_db4_7187_2_Asp-N_45_37_4035.46508_8.72	AMP_Cnidaria	14	3	3357.3698450697952	2704	5071.88	1811
Lquadricornis_db4_35075_2_Asp-N_49_33_3947.45188_11.04	AMP_Cnidaria	14	3	3201.4155659884987	2981	2329.7400000000002	2978
Lquadricornis_db4_264914_1_Asp-N_36_35_3973.59188_10.27	AMP_Cnidaria	17	3	3653.9828892587116	1724	5235.869999999999	1739
Mcomplanata_db4_101617_1_Asp-N_50_34_3566.95568_8.36	AMP_Cnidaria	28	3	4042.4315651101338	407	5468.479999999999	1622
Mcomplanata_db4_149859_4_Asp-N_49_34_3759.31248_11.49	AMP_Cnidaria	9	3	3168.180132908667	3012	1903.38	3070
Mcomplanata_db4_165103_1_Asp-N_49_33_3636.11108_10.33	AMP_Cnidaria	25	3	3727.626403874944	1448	6664.170000000001	1197
Mcomplanata_db4_171641_4_Asp-N_83_39_4056.56638_9.78	AMP_Cnidaria	11	3	3327.8748892016843	2770	4276.799999999999	2205
Mcomplanata_db4_205861_4_Asp-N_72_34_3860.32998_10.25	AMP_Cnidaria	27	3	4070.061838416411	331	4778.920000000001	1953
Mcomplanata_db4_226027_4_Asp-N_49_26_2904.26398_10.22	AMP_Cnidaria	40	3	4180.682976580663	174	8225.52	815
Mcomplanata_db4_326916_0_Asp-N_28_28_3242.64938_8.83	AMP_Cnidaria	13	3	3392.1144821249527	2608	3369.6800000000003	2624
Mcomplanata_db4_350694_1_Asp-N_37_32_3491.87708_11.03	AMP_Cnidaria	24	3	3960.87262825321	618	6057.36	1389
Mcomplanata_db4_394111_1_Asp-N_40_31_3259.59178_10.06	AMP_Cnidaria	22	3	3465.4863188882377	2403	6909.4800000000005	1121
Mcomplanata_db4_405979_0_Asp-N_33_33_3625.00648_11.49	AMP_Cnidaria	16	3	3226.6047941487104	2947	4669.38	2005
Mcomplanata_db4_463404_1_Asp-N_35_34_3688.20538_11.33	AMP_Cnidaria	20	3	3694.8420825873613	1569	5026.23	1832
Mcomplanata_db4_500293_2_Asp-N_42_37_3933.31128_8.22	AMP_Cnidaria	17	3	3649.623486270257	1743	3952.0199999999995	2367
Msquarrosa_db4_72531_4_Asp-N_59_36_4035.62248_8.93	AMP_Cnidaria	20	3	3776.074991347087	1259	4435.820000000001	2110
Msquarrosa_db4_210003_2_Asp-N_39_34_3865.32838_9.89	AMP_Cnidaria	28	3	3982.5476377166856	555	4870.000000000001	1919
Msquarrosa_db4_517981_2_Asp-N_45_32_3563.01658_11.49	AMP_Cnidaria	19	3	3861.9940339517702	943	2347.6800000000003	2972
Msquarrosa_db4_738618_1_Asp-N_38_37_3674.06548_9.07	AMP_Cnidaria	14	3	3518.6713393989553	2246	5017.9400000000005	1835
Msquarrosa_db4_778171_6_Asp-N_62_27_3249.66208_10.33	AMP_Cnidaria	26	3	4022.2860016711215	457	3950.48	2368
Pcarnea_db4_7143_10_Asp-N_154_40_4377.86098_11.37	AMP_Cnidaria	14	3	3150.3298292419663	3023	3555.3900000000003	2547
Pcarnea_db4_636627_4_Asp-N_60_31_3014.38148_9.06	AMP_Cnidaria	22	3	3603.0803665425988	1925	3584.3599999999997	2528
Pcarnea_db4_651132_1_Asp-N_35_31_3236.62128_11.03	AMP_Cnidaria	22	3	3574.3115451711806	2043	6474.42	1248
Pcarnea_db4_747138_3_Asp-N_59_33_3542.83778_11.03	AMP_Cnidaria	18	3	3577.3851133256576	2029	4576.38	2047
Resculentum_db4_67043_1_Asp-N_33_31_3094.45818_10.33	AMP_Cnidaria	20	3	3962.771807384965	614	2841.6299999999997	2837
Resculentum_db4_109886_2_Asp-N_51_37_4135.67198_8.31	AMP_Cnidaria	36	3	3849.5975732599077	991	10764.879999999997	419
Resculentum_db4_181766_1_Asp-N_32_31_3333.79188_8.59	AMP_Cnidaria	37	3	4196.648687261476	154	6753.360000000001	1171
Tsp._db4_227915_6_Asp-N_64_38_3981.54428_8.62	AMP_Cnidaria	15	3	3423.354230412279	2520	5116.8	1793
VValella_db4_87856_5_Asp-N_73_38_3611.06568_9.78	AMP_Cnidaria	10	3	3258.995203929352	2903	2524.32	2931
VValella_db4_114610_1_Asp-N_42_38_3877.30628_10.22	AMP_Cnidaria	27	3	3640.656984301253	1784	9535.24	575
VValella_db4_243890_0_Asp-N_39_39_4029.53298_7.42	AMP_Cnidaria	11	3	3201.715545443851	2978	3017.3999999999996	2782
VValella_db4_269913_1_Asp-N_45_34_3574.92028_8.13	AMP_Cnidaria	22	3	3792.92827027437	1208	6630.99	1206
Ccruxmelitensis_db4_276115_0_Glu-C_33_33_3660.15628_11.03	AMP_Cnidaria	30	3	4128.625604766172	251	4491.629999999999	2087
Cquinquecirrha_db4_112656_0_Glu-C_31_31_3349.77718_8.89	AMP_Cnidaria	21	3	3729.1161232233717	1439	6545.120000000001	1230
Cquinquecirrha_db4_186191_2_Glu-C_45_36_4142.73808_8.84	AMP_Cnidaria	20	3	3751.5328179178196	1353	6221.28	1336
Hauricula_db4_66728_0_Glu-C_38_38_4031.61978_8.59	AMP_Cnidaria	22	3	3618.8539476504493	1869	6904.59	1127
Hsymbiolongicarpus_db4_209853_0_Glu-C_28_28_3059.44328_11.49	AMP_Cnidaria	19	3	3603.633680389805	1922	3440.9199999999996	2608
Hsymbiolongicarpus_db4_212531_3_Glu-C_52_31_3307.79548_8.76	AMP_Cnidaria	8	3	3537.0859411876686	2189	1601.52	3108
Mcomplanata_db4_97340_1_Glu-C_47_37_4281.86678_11.03	AMP_Cnidaria	21	3	3620.8596824485503	1860	3779.58	2454
Mcomplanata_db4_213188_2_Glu-C_58_33_3427.67758_10.22	AMP_Cnidaria	28	3	3861.3847562217957	946	7444.360000000002	987
[truncated: 1,131 more rows]

## Sheet: 1505_Harmonic_35identity
Name	Degree	Cluster	Label	Harmonic Centrality (HC)	Ranking by HC	Hub-Bridge Centrality (HB)	Ranking by HB
Dpertusum_db1_32463_6_Asp-N_59_30_3410.96298_10.33	12	0	AMP_Cnidaria	3851.9805728965684	981	4963.0199999999995	1870
Dpertusum_db1_32929_7_Glu-C_163_38_3920.35258_9.65	8	3	AMP_Cnidaria	3624.767594486202	1847	3145.02	2715
Gfascicularis_db3_815451_5_Asp-N_68_37_4377.09218_9.3	9	2	AMP_Cnidaria	3757.6340917400407	1330	7637.009999999998	936
Gfascicularis_db3_824965_1_Asp-N_47_39_3873.35918_10.36	12	3	AMP_Cnidaria	3792.2347549483175	1209	6353.6	1285
Gfascicularis_db3_886354_0_Asp-N_21_21_2779.33638_11.31	6	0	AMP_Cnidaria	3007.181259973191	3103	4291.0599999999995	2198
Gfascicularis_db3_909402_5_Asp-N_63_27_3045.57108_10.26	13	0	AMP_Cnidaria	3718.4193636551104	1482	9042.19	647
Hcoerulea_db3_37520_1_Asp-N_31_28_3020.37238_8.7	13	3	AMP_Cnidaria	3769.3076948987878	1283	3935.4	2378
Hcoerulea_db3_140561_1_Asp-N_32_23_2544.07538_11.03	6	0	AMP_Cnidaria	3218.1308850355063	2958	3886.62	2406
Hcoerulea_db3_160714_2_Asp-N_44_34_3807.38888_10.33	13	2	AMP_Cnidaria	3633.0993065289067	1809	5223.54	1744
Hcoerulea_db3_167578_8_Asp-N_132_30_3041.29188_8.03	7	3	AMP_Cnidaria	3649.966753897202	1741	4356.580000000001	2167
Hcoerulea_db3_198566_4_Asp-N_55_26_2822.36718_8.06	19	4	AMP_Cnidaria	4030.8879976356375	431	15236.32	101
Hcoerulea_db3_212923_0_Asp-N_32_32_3481.01778_10.26	19	0	AMP_Cnidaria	3936.0360905624325	701	5568.620000000001	1567
Hcoerulea_db3_219998_5_Asp-N_70_23_2431.96528_8.69	12	4	AMP_Cnidaria	3439.0500519900593	2486	7229.630000000001	1046
Hcoerulea_db3_221430_6_Asp-N_51_24_2891.30478_8.95	9	1	AMP_Cnidaria	3712.709345160077	1503	2268.7100000000005	2994
Hcoerulea_db3_234786_3_Asp-N_58_33_3877.45308_9.07	10	2	AMP_Cnidaria	3876.747141356677	879	5942.77	1431
Msenile_db3_97943_0_Asp-N_40_40_4319.85508_8.42	6	2	AMP_Cnidaria	3687.4622835022433	1600	5968.359999999999	1419
Msenile_db3_111023_7_Asp-N_80_29_3303.97518_9.48	24	0	AMP_Cnidaria	4186.312968957906	166	12305.090000000002	278
Msenile_db3_118165_9_Asp-N_84_37_4068.53608_7.95	14	2	AMP_Cnidaria	4016.2279276857726	468	8750.41	704
Msenile_db3_126357_2_Asp-N_55_23_2782.39228_11.33	10	0	AMP_Cnidaria	3593.0332870789557	1967	6991.31	1095
Mcapitata_db3_58094_1_Asp-N_62_23_2763.21568_10.34	9	0	AMP_Cnidaria	3943.998548300706	673	5405.079999999999	1662
Mdigitata_db3_308_2_Asp-N_64_39_4362.00308_11.79	6	3	AMP_Cnidaria	3330.6475234535205	2762	3828.69	2436
Mdigitata_db3_13375_2_Asp-N_53_29_3105.56578_11.03	16	0	AMP_Cnidaria	3600.0108774725895	1940	10279.8	487
Mdigitata_db3_96256_5_Asp-N_59_26_2994.46338_7.99	16	4	AMP_Cnidaria	4139.187163091214	228	12931.489999999998	213
Mdigitata_db3_135974_3_Asp-N_75_36_3651.03968_11.03	10	3	AMP_Cnidaria	3547.6985754639823	2154	5794.679999999999	1488
Mdigitata_db3_143995_1_Asp-N_38_31_3458.09448_11.67	18	0	AMP_Cnidaria	3740.830705457237	1391	9277.960000000001	618
Mdigitata_db3_145916_3_Asp-N_53_33_3698.17618_8.69	16	2	AMP_Cnidaria	4156.074942132121	201	8446.0	752
Mdigitata_db3_188741_5_Asp-N_71_36_3842.33148_8.59	7	3	AMP_Cnidaria	3387.0581910914802	2622	6188.400000000001	1348
Mdigitata_db3_258621_5_Asp-N_55_24_2932.47918_10.33	8	4	AMP_Cnidaria	3624.7382822839218	1848	5211.239999999999	1750
Mdigitata_db3_355476_3_Asp-N_46_33_3789.34728_10.25	8	3	AMP_Cnidaria	3481.4627988023694	2357	2279.5200000000004	2991
Mdigitata_db3_391171_3_Asp-N_59_32_3692.21568_8.93	22	2	AMP_Cnidaria	4213.2500074914215	137	5997.6900000000005	1411
Aaspera_db3_27091_0_Asp-N_37_37_3890.37288_10.04	10	3	AMP_Cnidaria	3748.896906439564	1364	3666.63	2492
Aaspera_db3_44780_0_Asp-N_25_25_3195.84688_8.5	11	0	AMP_Cnidaria	3580.165534788389	2016	6055.67	1390
Acervicornis_db3_559138_4_Asp-N_47_23_2650.13998_11.2	9	0	AMP_Cnidaria	3674.8320278835463	1640	8599.930000000002	727
Acervicornis_db3_907302_0_Asp-N_28_28_3193.78968_10.9	11	0	AMP_Cnidaria	3355.776020144154	2707	5674.4400000000005	1529
Acervicornis_db3_1060571_4_Asp-N_68_27_3388.02908_10.81	6	0	AMP_Cnidaria	3007.2818728715793	3102	2872.33	2827
Acervicornis_db3_1079624_2_Asp-N_32_26_2995.49538_9.41	11	0	AMP_Cnidaria	3914.0872991177935	762	7388.180000000001	1009
Acervicornis_db3_1081598_0_Asp-N_29_29_3425.03778_11.03	6	0	AMP_Cnidaria	3200.767256572646	2983	2205.68	3016
Acervicornis_db3_1102465_1_Asp-N_37_23_2875.32578_8.83	9	0	AMP_Cnidaria	3777.406690685449	1254	5846.460000000001	1462
Acervicornis_db3_1122496_3_Asp-N_58_26_2755.10358_10.32	12	1	AMP_Cnidaria	3896.6767938284634	827	3505.34	2578
Acervicornis_db3_1134567_1_Asp-N_41_37_4161.75408_9.44	12	3	AMP_Cnidaria	3649.971120097381	1740	2655.99	2888
Acervicornis_db3_1156322_0_Asp-N_27_27_3120.56338_9.95	11	1	AMP_Cnidaria	3979.795506483798	563	2934.44	2811
Acervicornis_db3_1253807_2_Asp-N_52_29_3550.08098_10.33	17	3	AMP_Cnidaria	3893.530532435338	834	3214.8400000000006	2674
Acervicornis_db3_1260063_3_Asp-N_69_23_2810.32958_8.72	10	4	AMP_Cnidaria	3908.6131518222214	783	11315.7	365
Adigitifera_db3_187198_0_Asp-N_28_28_3185.64148_11.2	21	0	AMP_Cnidaria	4111.036698257935	279	8083.66	842
Adigitifera_db3_214351_4_Asp-N_50_24_2776.25478_8.06	10	4	AMP_Cnidaria	3956.6216301997997	633	10405.99	460
Adigitifera_db3_285790_0_Asp-N_26_26_3014.44208_11.49	17	1	AMP_Cnidaria	4162.66498750074	194	2142.5800000000004	3027
Adigitifera_db3_363287_6_Asp-N_74_28_3157.64628_11.2	11	2	AMP_Cnidaria	3567.504906785171	2065	5174.24	1766
Adigitifera_db3_365823_1_Asp-N_34_33_3710.09058_7.43	13	2	AMP_Cnidaria	3961.266279333216	617	6128.6	1360
Adigitifera_db3_498868_4_Asp-N_51_29_3429.04298_8.76	31	0	AMP_Cnidaria	4508.068899132406	13	7816.360000000001	892
Adigitifera_db3_524640_4_Asp-N_62_26_2871.22848_9.0	18	1	AMP_Cnidaria	3974.588913707218	577	3482.19	2588
Mdigitata_db3_433309_2_Asp-N_45_37_4259.88158_11.04	9	3	AMP_Cnidaria	3606.4296864603552	1913	4329.240000000001	2175
Mdigitata_db3_474058_3_Asp-N_56_29_3341.83718_8.46	14	1	AMP_Cnidaria	4083.6474954916534	311	2354.87	2971
Mdigitata_db3_480058_3_Asp-N_47_30_3262.65278_9.07	12	2	AMP_Cnidaria	3964.1853310216525	609	4188.94	2247
Mdigitata_db3_487713_1_Asp-N_28_23_2715.18658_11.2	6	0	AMP_Cnidaria	3513.8375238358035	2260	4703.07	1987
Mdigitata_db3_545889_1_Asp-N_46_31_3384.92278_11.2	21	2	AMP_Cnidaria	4060.8334467585423	362	5111.8	1794
Mdigitata_db3_568633_5_Asp-N_48_29_3445.00498_8.81	14	2	AMP_Cnidaria	4054.588386424243	378	5527.56	1583
Mdigitata_db3_603822_5_Asp-N_55_35_4262.84288_8.54	14	2	AMP_Cnidaria	3870.317594180384	911	6362.949999999999	1281
Pcaribaeorum_db3_182900_7_Asp-N_61_26_3091.58298_9.89	9	0	AMP_Cnidaria	3678.7693266555375	1624	3918.6799999999994	2383
Pcaribaeorum_db3_411784_0_Asp-N_34_34_3761.35088_8.59	12	2	AMP_Cnidaria	3654.075423614996	1723	5327.8	1695
Pcaribaeorum_db3_418057_0_Asp-N_31_31_3271.70688_11.49	18	3	AMP_Cnidaria	3788.9027816038365	1221	8916.18	671
Pcaribaeorum_db3_422477_1_Asp-N_42_37_3875.31008_8.61	6	3	AMP_Cnidaria	3149.032303781305	3024	3128.36	2728
Pcaribaeorum_db3_450267_2_Asp-N_84_39_4189.67758_10.34	8	2	AMP_Cnidaria	3568.1524911592555	2063	6565.46	1228
Psp._db3_25872_1_Asp-N_41_36_4350.91398_8.1	7	2	AMP_Cnidaria	3504.985923041215	2290	6181.470000000002	1350
Psp._db3_82864_3_Asp-N_55_33_3743.32558_11.33	17	3	AMP_Cnidaria	3866.719946620697	924	9516.939999999999	578
Psp._db3_282734_3_Asp-N_61_37_4044.52228_10.33	18	3	AMP_Cnidaria	3908.8129230753175	779	6630.84	1207
Psp._db3_315989_2_Asp-N_46_33_3357.84118_11.2	11	2	AMP_Cnidaria	3734.5552612401525	1414	3510.2	2572
Psp._db3_372599_4_Asp-N_80_37_3986.51198_11.01	6	3	AMP_Cnidaria	3563.5541427903454	2083	4189.11	2246
Psp._db3_391983_4_Asp-N_52_32_3365.85788_8.89	17	2	AMP_Cnidaria	3854.8059050773977	971	3548.6499999999996	2554
Psp._db3_450153_0_Asp-N_28_28_3080.52078_11.97	10	0	AMP_Cnidaria	3589.0788391033475	1984	7167.800000000001	1060
Psp._db3_457398_0_Asp-N_38_38_4251.75458_11.19	6	2	AMP_Cnidaria	3675.644421585778	1636	8486.849999999999	742
Psp._db3_460867_5_Asp-N_67_34_3529.93758_8.95	15	2	AMP_Cnidaria	3953.813292414441	640	5512.41	1591
Psp._db3_493007_2_Asp-N_51_24_2821.42288_10.25	10	0	AMP_Cnidaria	3619.348057929235	1865	9068.43	645
Pacuta_db3_34930_3_Asp-N_47_27_2960.40738_11.04	17	0	AMP_Cnidaria	3812.1611924154336	1134	10233.59	497
Pverrucosa_db3_41781_4_Asp-N_51_31_3574.03008_8.54	12	1	AMP_Cnidaria	3821.4332009347227	1094	2397.33	2959
Pverrucosa_db3_80516_0_Asp-N_31_31_3649.05248_11.79	15	0	AMP_Cnidaria	3588.306891091116	1987	3191.15	2686
Pverrucosa_db3_104609_2_Asp-N_42_31_3563.96008_9.06	21	3	AMP_Cnidaria	4288.046931440498	82	7620.719999999999	938
Pverrucosa_db3_108966_2_Asp-N_46_37_4184.92438_11.67	4	2	AMP_Cnidaria	3310.100377152753	2808	3062.5400000000004	2758
Pverrucosa_db3_127579_6_Asp-N_112_31_3540.14388_8.02	7	2	AMP_Cnidaria	3866.0876291967934	925	5766.749999999998	1503
Pverrucosa_db3_142751_0_Asp-N_38_38_4648.45788_10.27	6	2	AMP_Cnidaria	3399.1210460307907	2591	4524.999999999999	2072
Pverrucosa_db3_175567_1_Asp-N_43_32_3666.39208_10.92	15	0	AMP_Cnidaria	3458.518904936794	2427	6115.94	1364
Pverrucosa_db3_208084_0_Asp-N_29_29_3231.81578_8.43	11	4	AMP_Cnidaria	3650.1971078563624	1736	5688.800000000001	1520
Pverrucosa_db3_230216_1_Asp-N_46_33_3737.34338_11.2	41	2	AMP_Cnidaria	4565.3890529903665	3	21301.990000000005	16
Pverrucosa_db3_245994_3_Asp-N_47_29_2923.33978_8.29	17	3	AMP_Cnidaria	4067.5651739519867	339	3954.8	2363
Pverrucosa_db3_351194_2_Asp-N_57_33_3883.49178_10.33	17	2	AMP_Cnidaria	4128.565984553531	252	4615.549999999999	2029
Pverrucosa_db3_352206_0_Asp-N_27_27_2897.32678_9.95	10	4	AMP_Cnidaria	3874.479078861953	890	8365.879999999997	780
Pwellsi_db3_32454_3_Asp-N_41_29_3310.86438_8.36	21	4	AMP_Cnidaria	4404.710679886013	32	10873.809999999998	410
Pwellsi_db3_54364_3_Asp-N_49_33_3693.20948_10.92	21	3	AMP_Cnidaria	4051.959331347702	386	7730.789999999998	907
Pwellsi_db3_56623_2_Asp-N_53_31_3502.01328_11.2	14	2	AMP_Cnidaria	3936.8660372236304	694	4071.600000000001	2300
Pwellsi_db3_142647_5_Asp-N_94_33_4095.66178_10.27	7	2	AMP_Cnidaria	3452.237858559523	2448	5281.42	1723
Pwellsi_db3_151905_0_Asp-N_39_39_4388.01718_11.67	4	2	AMP_Cnidaria	3448.6111335174933	2460	2739.4999999999995	2857
Pwellsi_db3_157034_3_Asp-N_44_26_2849.26288_10.22	40	1	AMP_Cnidaria	4526.2678932385	9	5469.799999999999	1621
Pwellsi_db3_167675_4_Asp-N_47_23_2878.33478_8.93	13	0	AMP_Cnidaria	3557.9119526992936	2105	5339.18	1690
Pwellsi_db3_172475_1_Asp-N_47_37_3617.09698_8.09	5	3	AMP_Cnidaria	3196.084609644035	2988	4163.4	2263
Pwellsi_db3_239065_1_Asp-N_42_35_4026.59668_9.71	9	3	AMP_Cnidaria	3601.9722490913496	1931	4303.68	2186
Pwellsi_db3_308082_0_Asp-N_27_27_3084.53748_10.92	5	0	AMP_Cnidaria	3374.8262476370874	2656	2898.92	2820
Pwellsi_db3_319073_0_Asp-N_28_28_2967.46548_11.01	9	0	AMP_Cnidaria	3381.918706006443	2641	4217.74	2229
Pwellsi_db3_322200_2_Asp-N_48_26_3049.58658_8.89	29	0	AMP_Cnidaria	4519.233984811385	11	7309.820000000001	1028
Pwellsi_db3_335339_0_Asp-N_31_31_3458.84888_11.97	9	3	AMP_Cnidaria	3639.483299937792	1791	3279.5000000000005	2651
Pwellsi_db3_385765_3_Asp-N_62_26_2914.50758_7.84	5	4	AMP_Cnidaria	3479.960266937162	2366	6371.179999999999	1278
Plutea_db3_178_1_Asp-N_38_36_3741.32378_9.44	2	3	AMP_Cnidaria	3170.300947000155	3010	2281.86	2989
Plutea_db3_296450_2_Asp-N_56_23_2494.93178_7.77	9	4	AMP_Cnidaria	3565.9021058156745	2072	6876.78	1136
Pvariabilis_db3_101250_5_Asp-N_48_24_2868.31158_11.19	16	0	AMP_Cnidaria	3837.7722517913307	1031	8069.630000000002	845
Pvariabilis_db3_204817_1_Asp-N_39_36_3818.45278_10.33	21	2	AMP_Cnidaria	3980.552190569994	560	8903.26	673
Pvariabilis_db3_318900_1_Asp-N_38_36_4024.75188_11.67	14	2	AMP_Cnidaria	3870.1261148964018	912	8321.05	793
Pvariabilis_db3_359047_3_Asp-N_55_37_3822.12748_8.55	11	3	AMP_Cnidaria	3535.21370161348	2197	5000.699999999999	1851
Pvariabilis_db3_406655_0_Asp-N_37_37_4162.71998_8.26	6	2	AMP_Cnidaria	3717.5205632213515	1486	6577.389999999999	1223
Rmuelleri_db3_37960_2_Asp-N_43_23_2779.21768_8.99	8	0	AMP_Cnidaria	3521.699070706878	2237	6844.099999999999	1141
Rmuelleri_db3_47634_6_Asp-N_60_26_3013.46928_8.73	10	1	AMP_Cnidaria	3903.5793819819028	805	2986.7899999999995	2793
Rmuelleri_db3_117475_3_Asp-N_47_26_3029.42828_8.69	14	1	AMP_Cnidaria	4158.995199344159	198	2403.52	2957
Rindosinensis_db3_3682_5_Asp-N_54_34_4229.98258_10.92	18	2	AMP_Cnidaria	3937.0016003132823	692	7903.239999999998	874
Rindosinensis_db3_38849_5_Asp-N_68_28_3301.86228_9.89	12	2	AMP_Cnidaria	3867.853538054164	919	5509.740000000001	1594
Rindosinensis_db3_102125_0_Asp-N_32_32_3702.16118_8.07	10	2	AMP_Cnidaria	3894.5660424826183	832	4127.71	2275
Rindosinensis_db3_113846_2_Asp-N_48_27_3141.76448_8.1	15	4	AMP_Cnidaria	3977.8561360275007	567	10380.639999999998	471
Rindosinensis_db3_141693_1_Asp-N_35_34_3807.43138_8.36	10	2	AMP_Cnidaria	3725.293333680285	1456	4424.68	2119
Rindosinensis_db3_162115_3_Asp-N_44_26_3120.59008_10.23	19	0	AMP_Cnidaria	4241.9765581129495	117	9544.79	572
Rsp._db3_857_2_Asp-N_41_26_3191.71288_8.58	6	1	AMP_Cnidaria	3852.434750081614	980	2913.8299999999995	2817
Rsp._db3_9561_11_Asp-N_61_27_3230.74058_8.81	14	0	AMP_Cnidaria	4083.548422807347	312	5404.819999999999	1663
Rsp._db3_11149_1_Asp-N_44_40_4602.12268_8.55	13	2	AMP_Cnidaria	3750.482753501739	1359	10651.28	430
Rsp._db3_45586_4_Asp-N_55_25_3302.83168_9.29	9	0	AMP_Cnidaria	3278.2000517986294	2873	3642.649999999999	2503
Rsp._db3_49536_0_Asp-N_25_25_2814.15538_7.85	24	1	AMP_Cnidaria	4327.336191075448	57	5410.349999999999	1657
Rsp._db3_128632_1_Asp-N_30_24_2905.32878_9.07	15	4	AMP_Cnidaria	3941.2479222444263	680	8654.939999999999	719
Rsp._db3_144543_5_Asp-N_58_30_3300.86988_10.23	15	0	AMP_Cnidaria	4057.14102358954	370	4943.100000000001	1881
Rsp._db3_257590_1_Asp-N_63_37_3899.50718_10.34	10	3	AMP_Cnidaria	3688.1765810128213	1597	3594.0300000000007	2522
Rsp._db3_375024_1_Asp-N_45_23_2482.96108_7.99	10	4	AMP_Cnidaria	3626.036286288838	1839	12403.500000000002	271
Rsp._db3_484764_1_Asp-N_60_34_4162.79008_11.33	1	2	AMP_Cnidaria	3117.7713223646906	3058	2635.06	2896
Rsp._db3_510201_2_Asp-N_51_26_2912.24128_10.26	12	0	AMP_Cnidaria	3598.8373632647895	1946	7895.14	875
Rsp._db3_534459_1_Asp-N_36_23_2649.14868_8.06	10	1	AMP_Cnidaria	3910.7170764562125	773	2704.3399999999997	2866
Ryuma_db3_19121_5_Asp-N_65_30_3401.98088_11.04	14	0	AMP_Cnidaria	3847.5725278791833	1001	5844.56	1463
Ryuma_db3_19345_2_Asp-N_38_23_2694.19608_10.33	13	4	AMP_Cnidaria	4128.639591425821	250	11058.650000000001	394
Ryuma_db3_32896_10_Asp-N_86_23_2498.92528_8.43	9	1	AMP_Cnidaria	3368.478494576515	2673	1704.4600000000003	3101
Ryuma_db3_41763_2_Asp-N_35_28_3252.70278_8.46	31	4	AMP_Cnidaria	4413.909379968709	30	17947.87	43
Ryuma_db3_68136_1_Asp-N_38_30_3518.10278_9.6	21	0	AMP_Cnidaria	4124.448450772052	260	7089.780000000001	1074
Ryuma_db3_72475_1_Asp-N_33_25_2944.49378_10.23	23	0	AMP_Cnidaria	4186.21826167285	167	13461.119999999997	185
Ryuma_db3_72893_6_Asp-N_81_36_4047.73988_9.62	10	2	AMP_Cnidaria	3727.358744590641	1450	6371.009999999999	1279
Ryuma_db3_97432_1_Asp-N_35_27_3123.66618_8.36	19	4	AMP_Cnidaria	4134.368585573383	237	9881.980000000001	526
Sgracillima_db3_48398_1_Asp-N_51_38_4176.87328_10.37	10	2	AMP_Cnidaria	3394.883002247139	2600	3474.53	2590
Scallimorphus_db3_7624_1_Asp-N_39_28_3144.64468_9.41	17	0	AMP_Cnidaria	4272.484855277228	90	9617.28	560
Scallimorphus_db3_9933_0_Asp-N_37_37_4397.00128_8.51	6	2	AMP_Cnidaria	3624.794214235137	1846	5134.089999999999	1787
Scallimorphus_db3_31478_2_Asp-N_32_23_2802.29248_8.69	12	4	AMP_Cnidaria	4075.8730660761507	324	18079.88	41
Scallimorphus_db3_96647_4_Asp-N_60_27_3480.00958_9.1	17	0	AMP_Cnidaria	4154.707844872868	204	7211.9	1050
Scallimorphus_db3_146840_4_Asp-N_64_30_3502.77168_8.5	15	3	AMP_Cnidaria	4044.4241154459937	402	5043.8	1823
Scallimorphus_db3_183067_4_Asp-N_41_27_3120.55618_8.95	11	4	AMP_Cnidaria	3970.377015798225	588	5673.86	1530
Scallimorphus_db3_204651_8_Asp-N_81_26_3113.65098_8.73	6	4	AMP_Cnidaria	3882.7352049076317	864	10712.980000000001	426
Scallimorphus_db3_213985_1_Asp-N_28_27_3343.98668_10.18	7	0	AMP_Cnidaria	3441.37104357202	2479	3515.04	2569
Scallimorphus_db3_268902_2_Asp-N_76_33_3894.49098_8.62	8	2	AMP_Cnidaria	3741.631402966821	1390	4922.85	1890
Scallimorphus_db3_337667_1_Asp-N_49_40_4186.54098_6.99	5	3	AMP_Cnidaria	3424.617612915352	2518	5942.96	1430
Scallimorphus_db3_382551_5_Asp-N_53_32_3792.33268_8.81	21	2	AMP_Cnidaria	4064.2703416828667	349	10593.420000000002	436
Scallimorphus_db3_386170_5_Asp-N_62_23_2617.10208_8.36	13	4	AMP_Cnidaria	3841.237608568607	1021	9693.370000000004	548
Scaliendrum_db3_112026_0_Asp-N_31_31_3362.66528_7.84	13	3	AMP_Cnidaria	3825.3970588552547	1081	3586.38	2526
Scaliendrum_db3_297540_1_Asp-N_41_30_3360.88418_8.69	22	2	AMP_Cnidaria	4302.490211581302	70	7275.71	1037
Scaliendrum_db3_342954_0_Asp-N_29_29_3447.98738_8.83	18	0	AMP_Cnidaria	4077.8887375173267	321	4513.98	2075
Scaliendrum_db3_366953_1_Asp-N_38_35_4100.79738_8.11	6	2	AMP_Cnidaria	3238.102795243264	2932	3388.86	2620
Scaliendrum_db3_380772_2_Asp-N_53_23_2623.06808_7.83	14	4	AMP_Cnidaria	4103.296413400119	287	16404.279999999995	69
Scaliendrum_db3_394483_1_Asp-N_53_31_3394.89568_8.02	12	4	AMP_Cnidaria	4043.868822889784	404	7130.439999999999	1067
Scaliendrum_db3_519167_1_Asp-N_38_35_3487.88498_7.83	13	3	AMP_Cnidaria	3731.566833005682	1430	3087.359999999999	2747
Scaliendrum_db3_548197_2_Asp-N_51_24_2499.87338_8.73	8	4	AMP_Cnidaria	3586.897165733432	1990	5548.97	1577
Scaliendrum_db3_574614_1_Asp-N_42_28_3258.66728_10.32	13	0	AMP_Cnidaria	4082.757917015031	314	6675.220000000001	1191
Scaliendrum_db3_651857_6_Asp-N_72_29_3207.61358_7.84	27	1	AMP_Cnidaria	4314.485828494199	63	6065.23	1384
Shelianthus_db3_132870_3_Asp-N_56_26_3068.54868_11.2	12	4	AMP_Cnidaria	3959.813378288799	620	8252.639999999998	805
Shelianthus_db3_156033_2_Asp-N_32_29_3236.66408_9.58	10	3	AMP_Cnidaria	3885.426717538039	857	3112.7499999999995	2737
Shelianthus_db3_178465_3_Asp-N_50_30_3376.88358_8.81	19	2	AMP_Cnidaria	4208.352726518242	141	8316.539999999999	797
Shelianthus_db3_220766_1_Asp-N_38_37_4350.98978_8.21	7	2	AMP_Cnidaria	3764.303861168397	1305	5516.599999999999	1589
Shelianthus_db3_237662_1_Asp-N_32_29_3315.94528_8.1	18	4	AMP_Cnidaria	4065.152176839019	348	17645.76	50
Shelianthus_db3_240042_1_Asp-N_42_29_3343.82508_8.46	21	2	AMP_Cnidaria	4132.755369778855	243	5893.15	1446
Shelianthus_db3_262707_0_Asp-N_28_28_3033.50098_7.47	9	4	AMP_Cnidaria	3783.3621980017315	1239	6757.46	1169
Shelianthus_db3_273517_1_Asp-N_37_31_3857.53718_9.15	16	2	AMP_Cnidaria	3879.8607445741727	869	5315.439999999999	1707
Shelianthus_db3_356190_8_Asp-N_67_31_3659.18838_11.03	11	0	AMP_Cnidaria	3796.1675210085104	1199	5370.929999999999	1679
Xsp._db3_1215_2_Asp-N_37_18_2116.55238_8.7	0	4	AMP_Cnidaria	3127.502140268481	3047	5405.499999999999	1661
Xsp._db3_155875_1_Asp-N_30_23_2688.14518_8.95	16	4	AMP_Cnidaria	4169.838171922317	187	15470.200000000003	99
Xsp._db3_207879_0_Asp-N_27_27_3151.71128_11.01	12	0	AMP_Cnidaria	3580.8286061027884	2013	4987.360000000001	1860
Xsp._db3_224488_4_Asp-N_70_23_2647.08748_9.07	13	0	AMP_Cnidaria	3811.0244899052504	1139	4850.78	1927
Xsp._db3_327766_5_Asp-N_76_33_3276.72408_11.49	8	3	AMP_Cnidaria	3136.072448481463	3038	2569.98	2920
Xsp._db3_398052_1_Asp-N_32_28_3289.80778_8.46	27	4	AMP_Cnidaria	4411.441635006734	31	20532.52	19
Zsp._db3_195730_3_Asp-N_58_31_3419.92038_8.29	21	1	AMP_Cnidaria	4244.491437810839	115	4539.82	2066
Zsp._db3_199354_4_Asp-N_61_21_2331.82238_8.07	3	4	AMP_Cnidaria	3264.516639509631	2894	5561.46	1573
Zsp._db3_259808_1_Asp-N_27_24_2976.54568_8.1	2	4	AMP_Cnidaria	3417.056705431039	2538	9168.260000000002	632
Zsp._db3_262019_8_Asp-N_71_23_2451.80368_8.06	9	1	AMP_Cnidaria	3704.874596438003	1539	2609.2599999999998	2908
Zsp._db3_307582_4_Asp-N_49_27_3026.55298_11.03	11	0	AMP_Cnidaria	3658.585680537249	1701	7470.199999999999	977
Zsp._db3_499961_2_Asp-N_36_29_3362.83708_11.01	7	3	AMP_Cnidaria	3287.888745720619	2847	4513.18	2076
Zsp._db3_569886_4_Asp-N_69_26_3164.67758_8.54	13	4	AMP_Cnidaria	3872.823042814001	900	8784.46	697
Adigitifera_db3_595129_3_Asp-N_47_28_3086.52028_7.4	13	1	AMP_Cnidaria	3905.7963013427284	798	4764.969999999999	1957
Adigitifera_db3_654233_5_Asp-N_60_36_3784.12118_8.1	15	2	AMP_Cnidaria	3864.2906214732943	931	5173.7	1767
Adigitifera_db3_682039_1_Asp-N_27_26_3017.45178_8.02	16	1	AMP_Cnidaria	3904.276215548139	804	5766.8	1502
Adigitifera_db3_694903_2_Asp-N_53_32_3656.33038_10.36	14	2	AMP_Cnidaria	3770.330837107542	1275	5422.119999999999	1652
Adigitifera_db3_711554_6_Asp-N_53_23_2727.07958_8.43	10	0	AMP_Cnidaria	3734.8162914091654	1413	5189.94	1758
Adigitifera_db3_717239_0_Asp-N_24_24_2693.15018_11.79	18	0	AMP_Cnidaria	4030.5236722889654	432	8557.65	732
Adigitifera_db3_718525_0_Asp-N_37_37_4287.84948_8.62	9	2	AMP_Cnidaria	3764.906693249789	1302	6099.1500000000015	1371
Adigitifera_db3_718671_2_Asp-N_31_24_3001.54438_8.44	13	4	AMP_Cnidaria	3983.30559066223	549	11780.359999999999	319
Agemmifera_db3_87121_3_Asp-N_59_34_4010.82348_11.04	24	2	AMP_Cnidaria	4129.60270077527	249	9776.19	536
Agemmifera_db3_109689_0_Asp-N_23_23_2761.18698_10.11	9	0	AMP_Cnidaria	3657.0339159673817	1709	3878.7400000000002	2413
Agemmifera_db3_146925_1_Asp-N_29_23_2668.19548_8.36	21	4	AMP_Cnidaria	4360.400594338532	43	20982.96	17
Agemmifera_db3_193567_0_Asp-N_33_33_3673.14508_8.33	10	3	AMP_Cnidaria	3680.2691524637007	1619	2783.1899999999996	2847
Agemmifera_db3_259991_2_Asp-N_36_29_3445.05138_10.33	22	2	AMP_Cnidaria	4300.101533922446	72	8439.38	755
Ahyacinthus_db3_21441_1_Asp-N_58_29_3466.02598_8.81	19	0	AMP_Cnidaria	3967.3548040026394	601	4309.969999999999	2183
Ahyacinthus_db3_29951_2_Asp-N_47_39_4459.12008_11.37	7	2	AMP_Cnidaria	3281.088202765872	2865	2694.06	2872
Ahyacinthus_db3_63438_0_Asp-N_37_37_4157.65978_8.32	8	3	AMP_Cnidaria	3531.158791871855	2210	3450.76	2605
Amillepora_db3_20557_5_Asp-N_54_23_2803.32038_8.02	12	4	AMP_Cnidaria	3738.068258274405	1403	8191.919999999999	821
Amillepora_db3_32987_0_Asp-N_28_28_2873.28238_8.54	14	0	AMP_Cnidaria	4040.3678127296753	411	5849.349999999999	1460
Amillepora_db3_74585_1_Asp-N_27_23_2569.96118_8.95	16	1	AMP_Cnidaria	4285.545998992277	84	5182.54	1760
Amillepora_db3_248129_4_Asp-N_57_28_3087.49768_8.46	10	1	AMP_Cnidaria	3556.090745042459	2117	2498.19	2941
Amillepora_db3_249432_0_Asp-N_37_37_4046.56648_11.49	12	3	AMP_Cnidaria	3565.3368466536426	2077	7770.599999999999	902
Amillepora_db3_400346_2_Asp-N_51_38_4109.59988_11.03	9	3	AMP_Cnidaria	3389.7525004634354	2614	5563.539999999999	1571
Amillepora_db3_545475_5_Asp-N_56_21_2254.69618_8.06	15	4	AMP_Cnidaria	3601.0286228751697	1938	8518.760000000002	738
Amillepora_db3_575960_6_Asp-N_71_38_3955.27488_8.32	10	3	AMP_Cnidaria	3390.8850370138116	2609	5406.719999999999	1659
Amillepora_db3_601362_6_Asp-N_73_26_2782.20978_8.93	12	1	AMP_Cnidaria	3992.9898742219966	536	2948.8	2805
Amillepora_db3_608508_1_Asp-N_31_28_3120.62578_11.04	21	2	AMP_Cnidaria	4067.1124150869045	341	5472.33	1619
Amillepora_db3_648285_3_Asp-N_45_32_3666.11908_11.19	15	3	AMP_Cnidaria	3933.891347314835	704	8636.939999999999	720
Amillepora_db3_662312_5_Asp-N_69_26_2998.49528_8.06	21	4	AMP_Cnidaria	4358.730418118898	45	14972.419999999998	110
Amillepora_db3_711419_1_Asp-N_57_36_4161.82388_9.06	12	2	AMP_Cnidaria	3466.9743168493296	2398	5362.719999999999	1681
Atenuis_db3_65998_0_Asp-N_27_27_3201.80698_6.87	3	4	AMP_Cnidaria	3416.429872790337	2541	8734.1	708
Atenuis_db3_82806_7_Asp-N_75_34_4074.72758_11.67	9	2	AMP_Cnidaria	3673.8274631782024	1643	7581.410000000001	947
Atenuis_db3_187039_3_Asp-N_71_29_3392.89188_9.55	10	2	AMP_Cnidaria	3942.902651866834	677	3248.65	2660
Atenuis_db3_225250_5_Asp-N_65_29_3331.75838_8.07	19	2	AMP_Cnidaria	4143.446092952947	222	7350.1	1020
Alamarcki_db3_98796_1_Asp-N_35_32_3768.37778_11.04	13	3	AMP_Cnidaria	3683.5133581741015	1610	3910.500000000001	2386
Alamarcki_db3_163786_8_Asp-N_71_23_2657.21558_8.06	15	4	AMP_Cnidaria	3623.8747470052986	1851	11596.240000000002	336
Alamarcki_db3_195454_7_Asp-N_106_29_2798.07628_9.78	8	3	AMP_Cnidaria	3455.552505818483	2437	4077.7799999999997	2294
Alamarcki_db3_230879_0_Asp-N_23_23_2963.47938_7.35	10	4	AMP_Cnidaria	3899.402307000898	814	14234.040000000003	142
Alamarcki_db3_234858_1_Asp-N_41_36_3629.06538_8.05	7	3	AMP_Cnidaria	3551.7506079345953	2132	3116.7599999999998	2735
Alamarcki_db3_254209_1_Asp-N_36_24_2858.39688_7.33	10	4	AMP_Cnidaria	3926.233579939457	720	15022.219999999996	107
Alamarcki_db3_348340_3_Asp-N_61_30_3027.32098_8.36	9	1	AMP_Cnidaria	3844.8484495461425	1011	1756.8199999999997	3088
Alamarcki_db3_350595_1_Asp-N_26_21_2371.86638_7.77	14	4	AMP_Cnidaria	4008.589846690184	487	17389.66	55
Ajaponica_db3_28781_3_Asp-N_46_33_3957.53358_11.67	10	2	AMP_Cnidaria	3627.9626687736	1831	2312.45	2983
Ajaponica_db3_84648_1_Asp-N_43_29_3193.63948_11.2	20	2	AMP_Cnidaria	4154.346003295271	206	3276.4500000000003	2653
Ajaponica_db3_293859_6_Asp-N_74_33_3558.04448_11.33	11	0	AMP_Cnidaria	3802.322593373552	1175	4419.839999999999	2123
Ajaponica_db3_305574_9_Asp-N_149_29_3193.63968_10.22	27	0	AMP_Cnidaria	4451.82513214324	19	6362.4	1282
Ajaponica_db3_306141_4_Asp-N_67_25_2686.16158_8.02	18	1	AMP_Cnidaria	3983.8150766303925	548	3879.0800000000004	2412
Ajaponica_db3_319280_4_Asp-N_54_29_3326.82968_9.4	13	0	AMP_Cnidaria	3742.954170704461	1384	6880.860000000001	1134
Ajaponica_db3_331429_2_Asp-N_72_36_4363.88798_8.89	11	2	AMP_Cnidaria	3997.508007451903	522	9385.449999999999	602
Ajaponica_db3_411294_1_Asp-N_30_25_2894.45168_8.1	11	4	AMP_Cnidaria	4040.0443749258034	413	13344.3	193
Ajaponica_db3_435866_4_Asp-N_43_24_2566.95508_8.43	14	1	AMP_Cnidaria	3834.1586702306804	1048	4647.88	2016
Ajaponica_db3_454136_3_Asp-N_42_29_3448.85398_9.48	15	0	AMP_Cnidaria	3981.2590981839403	559	4026.5	2316
Ajaponica_db3_512537_3_Asp-N_46_23_2686.18198_7.8	14	1	AMP_Cnidaria	4019.175981003529	462	3584.83	2527
Ajaponica_db3_596078_7_Asp-N_52_26_3079.62188_11.03	27	0	AMP_Cnidaria	4279.765468787973	88	9978.179999999998	517
Ajaponica_db3_677691_2_Asp-N_31_23_2583.95018_8.72	25	1	AMP_Cnidaria	4371.640837736152	41	7556.709999999998	959
Ajaponica_db3_701087_4_Asp-N_39_24_2749.22918_9.07	30	0	AMP_Cnidaria	4536.708765746967	6	10994.699999999999	401
Ajaponica_db3_730458_4_Asp-N_52_26_3036.42308_8.69	22	1	AMP_Cnidaria	4061.7290830504007	360	3150.4399999999996	2710
Ajaponica_db3_793335_7_Asp-N_70_29_3581.09668_8.78	22	0	AMP_Cnidaria	4258.9481452988375	103	6203.700000000001	1346
Ajaponica_db3_896419_1_Asp-N_30_23_2634.13138_7.98	13	1	AMP_Cnidaria	3982.5135154456893	556	2651.08	2890
Ajaponica_db3_906913_1_Asp-N_48_28_3024.38678_8.11	11	1	AMP_Cnidaria	3965.0168012028175	607	4024.2099999999996	2318
Ajaponica_db3_909039_4_Asp-N_43_27_2729.10578_7.98	11	1	AMP_Cnidaria	3627.1739826516873	1836	2559.1399999999994	2924
Ajaponica_db3_910261_2_Asp-N_56_23_2675.23038_8.93	16	4	AMP_Cnidaria	3882.2107596227597	865	7245.65	1043
Ajaponica_db3_935365_0_Asp-N_32_32_3470.95678_7.85	23	2	AMP_Cnidaria	4084.156397007505	310	6827.7	1149
Ajaponica_db3_943819_4_Asp-N_45_34_3638.89488_8.81	11	3	AMP_Cnidaria	3824.7594489718576	1084	5254.259999999999	1733
Aelegantissima_db3_12897_5_Asp-N_58_30_3526.98588_11.04	14	0	AMP_Cnidaria	3851.194363381435	985	4458.58	2100
Aelegantissima_db3_40930_0_Asp-N_28_28_3205.75338_9.89	18	0	AMP_Cnidaria	4038.6540055929736	416	7657.980000000001	927
Aelegantissima_db3_61270_4_Asp-N_62_30_3425.05838_9.36	18	4	AMP_Cnidaria	3451.872394482549	2451	8195.06	820
Aelegantissima_db3_79377_6_Asp-N_76_30_3377.75568_11.03	12	3	AMP_Cnidaria	3858.7988588381613	951	5190.679999999999	1756
Aelegantissima_db3_92070_5_Asp-N_80_37_4253.86028_10.85	7	3	AMP_Cnidaria	3493.922046765466	2316	3960.57	2359
Aelegantissima_db3_100595_3_Asp-N_46_36_4013.52358_10.34	26	3	AMP_Cnidaria	4215.510326450836	135	9077.130000000001	642
Aelegantissima_db3_153288_5_Asp-N_55_34_3474.79028_8.39	12	3	AMP_Cnidaria	3769.7062643167415	1281	4387.92	2142
Aelegantissima_db3_166153_0_Asp-N_38_38_4150.70158_8.8	9	3	AMP_Cnidaria	3439.1601377501765	2485	7905.600000000002	872
Aelegantissima_db3_250431_1_Asp-N_43_31_3451.02758_9.28	12	3	AMP_Cnidaria	3758.926136903407	1325	6286.98	1310
Aelegantissima_db3_251176_1_Asp-N_34_23_2601.92518_11.2	13	1	AMP_Cnidaria	3848.8273132766667	994	3697.22	2483
Aelegantissima_db3_311762_0_Asp-N_35_35_4055.67828_11.67	9	3	AMP_Cnidaria	3719.111555906522	1479	2301.88	2986
Aelegantissima_db3_395380_3_Asp-N_52_31_3379.07388_11.49	15	0	AMP_Cnidaria	3687.4983245711373	1599	7239.190000000001	1045
Aelegantissima_db3_490842_1_Asp-N_49_29_3095.59168_8.31	14	0	AMP_Cnidaria	3768.5398930683973	1287	6895.800000000001	1131
Aelegantissima_db3_568801_1_Asp-N_29_26_2863.30748_7.84	17	4	AMP_Cnidaria	4117.77611556818	272	11432.900000000001	350
Aelegantissima_db3_642183_2_Asp-N_31_28_3143.69768_8.54	16	0	AMP_Cnidaria	4180.19087977431	175	4169.76	2260
Aelegantissima_db3_651680_1_Asp-N_44_30_3425.89578_9.07	16	3	AMP_Cnidaria	4149.037123306056	214	4840.6	1931
Aelegantissima_db3_658439_2_Asp-N_45_28_2941.27698_8.69	20	1	AMP_Cnidaria	4086.798299316177	306	4177.87	2253
Aelegantissima_db3_694889_1_Asp-N_31_26_2941.47958_8.29	16	4	AMP_Cnidaria	3810.1148710753014	1144	4880.64	1912
Aelegantissima_db3_694998_3_Asp-N_53_38_4487.25168_9.81	7	2	AMP_Cnidaria	3601.672043741825	1935	5166.7300000000005	1771
Aelegantissima_db3_703181_1_Asp-N_38_23_2473.87548_8.1	27	4	AMP_Cnidaria	4493.171011304214	14	16149.05	76
Aelegantissima_db3_734635_2_Asp-N_55_37_4246.76438_10.04	7	3	AMP_Cnidaria	3090.7851741274717	3073	3528.7800000000007	2561
Aelegantissima_db3_760548_0_Asp-N_31_31_3374.77538_8.58	10	3	AMP_Cnidaria	3451.964182205063	2450	4019.84	2322
Acalycularis_db3_4173_1_Asp-N_42_25_2809.28468_8.95	17	0	AMP_Cnidaria	4182.94559232298	173	7129.04	1068
Acalycularis_db3_52058_5_Asp-N_51_26_3238.70398_10.08	13	4	AMP_Cnidaria	4024.644787877598	449	11774.220000000001	321
Acalycularis_db3_76786_0_Asp-N_29_29_3316.81018_8.62	20	0	AMP_Cnidaria	4288.498353498463	80	4556.330000000001	2057
Acalycularis_db3_122004_2_Asp-N_53_31_3534.18638_11.04	16	0	AMP_Cnidaria	3738.6121173963043	1400	8382.909999999998	776
Acalycularis_db3_189948_1_Asp-N_28_23_2650.15788_10.34	23	0	AMP_Cnidaria	4270.272762630351	92	15862.419999999998	79
Acalycularis_db3_197366_4_Asp-N_51_23_2839.31048_8.89	15	4	AMP_Cnidaria	4089.893429195295	303	11643.08	333
Acalycularis_db3_217905_2_Asp-N_56_37_4020.53778_8.54	8	3	AMP_Cnidaria	3482.6255593315295	2354	6964.92	1103
Acalycularis_db3_358010_1_Asp-N_48_39_4055.60808_8.43	0	3	AMP_Cnidaria	2891.335267880057	3120	2163.75	3024
Acalycularis_db3_458160_1_Asp-N_30_25_2742.10718_8.95	19	1	AMP_Cnidaria	4082.8575945261186	313	4997.3	1854
Acalycularis_db3_477099_0_Asp-N_23_23_2647.04078_11.97	11	0	AMP_Cnidaria	3729.534866716665	1438	7239.369999999999	1044
Acalycularis_db3_548993_5_Asp-N_55_36_3813.17838_7.95	11	3	AMP_Cnidaria	3921.8383560184852	742	5611.36	1550
Basbestinum_db3_2705_4_Asp-N_38_26_3009.64938_9.15	9	0	AMP_Cnidaria	3704.674212253902	1540	5321.72	1702
Basbestinum_db3_121349_4_Asp-N_50_28_3041.51508_8.67	10	1	AMP_Cnidaria	3861.387779832224	945	2413.37	2954
Basbestinum_db3_121610_3_Asp-N_44_33_3315.79528_10.34	11	3	AMP_Cnidaria	3869.651319194572	914	5060.959999999999	1818
Basbestinum_db3_202771_0_Asp-N_38_38_4077.58658_8.43	7	2	AMP_Cnidaria	3503.281786908664	2293	3177.6199999999994	2696
Basbestinum_db3_233482_0_Asp-N_31_31_3405.90418_8.59	9	3	AMP_Cnidaria	3667.7749172411864	1660	2690.2	2875
Basbestinum_db3_251478_0_Asp-N_37_37_3874.29618_8.84	8	3	AMP_Cnidaria	3496.3538450989536	2310	5049.0	1820
Basbestinum_db3_274743_3_Asp-N_33_26_3079.59598_7.08	9	4	AMP_Cnidaria	3908.15998924993	789	17661.900000000005	49
Basbestinum_db3_289805_0_Asp-N_31_31_3209.54878_8.13	10	1	AMP_Cnidaria	3715.3826732255525	1494	3748.0399999999995	2466
Basbestinum_db3_291112_4_Asp-N_44_27_3021.57978_10.25	9	0	AMP_Cnidaria	3755.5510671495076	1338	4917.06	1891
Basbestinum_db3_335551_3_Asp-N_48_23_2724.18098_7.47	14	1	AMP_Cnidaria	3941.183739817378	681	5378.150000000001	1677
Basbestinum_db3_344306_3_Asp-N_58_28_3219.71158_8.69	16	2	AMP_Cnidaria	4246.697613436318	111	6513.12	1236
Basbestinum_db3_398762_4_Asp-N_70_28_3081.54528_9.07	21	1	AMP_Cnidaria	4349.854505113379	50	4481.110000000001	2091
Basbestinum_db3_464932_8_Asp-N_64_35_3681.08238_8.5	15	3	AMP_Cnidaria	3651.3435012848804	1734	8543.640000000001	733
Basbestinum_db3_478784_2_Asp-N_56_31_3574.29728_11.2	21	0	AMP_Cnidaria	3953.3087968561044	644	8046.7300000000005	850
Basbestinum_db3_501128_4_Asp-N_82_28_3178.70618_11.04	11	0	AMP_Cnidaria	3388.206071980519	2616	5455.099999999999	1632
Basbestinum_db3_532731_1_Asp-N_39_33_3724.17048_8.25	10	2	AMP_Cnidaria	3873.716838539982	895	2802.21	2845
Basbestinum_db3_578232_6_Asp-N_73_26_3315.83528_11.19	8	0	AMP_Cnidaria	2945.542407025753	3113	3295.8700000000003	2645
Basbestinum_db3_606708_3_Asp-N_45_31_3627.31518_11.2	8	0	AMP_Cnidaria	3387.9387000682214	2618	4713.65	1983
Clyra_db3_38968_4_Asp-N_46_32_3689.21838_10.92	16	0	AMP_Cnidaria	3620.9466002911026	1859	4549.320000000001	2063
Clyra_db3_123302_3_Asp-N_62_29_3245.74398_9.11	12	1	AMP_Cnidaria	3741.698086247419	1389	3012.2799999999997	2785
Clyra_db3_145265_1_Asp-N_57_28_3385.90828_8.54	13	2	AMP_Cnidaria	4025.9100521452206	444	4954.85	1871
Clyra_db3_340374_2_Asp-N_51_28_3669.24838_8.63	7	0	AMP_Cnidaria	3535.5594567468197	2196	3583.9599999999996	2530
Cstellata_db3_37465_2_Asp-N_53_22_2721.13458_9.37	19	0	AMP_Cnidaria	4152.2963441792335	208	8398.6	769
Cstellata_db3_51647_4_Asp-N_57_31_3530.91548_8.74	16	3	AMP_Cnidaria	3952.1951119620758	649	7447.759999999998	985
Cstellata_db3_55877_2_Asp-N_41_31_3606.02568_8.29	8	3	AMP_Cnidaria	3707.434424121913	1527	1570.2999999999997	3111
Cstellata_db3_96496_0_Asp-N_29_29_3329.89968_11.33	17	0	AMP_Cnidaria	3702.352097428529	1548	7577.72	949
Cstellata_db3_164977_5_Asp-N_52_28_3482.06918_9.7	10	0	AMP_Cnidaria	3332.352739118084	2759	4979.110000000001	1863
Cstellata_db3_221931_3_Asp-N_48_34_3660.18058_8.95	7	2	AMP_Cnidaria	3791.9636015351025	1211	3722.9700000000003	2476
Cstellata_db3_412060_2_Asp-N_47_31_3636.14858_9.14	10	2	AMP_Cnidaria	3826.0367839899895	1078	5071.360000000001	1812
Cstellata_db3_444453_2_Asp-N_47_35_3936.55578_9.6	13	2	AMP_Cnidaria	3807.80036808693	1153	8086.2	841
Cstellata_db3_475283_4_Asp-N_48_24_2864.22178_11.03	14	0	AMP_Cnidaria	3898.1109318722984	820	7563.3600000000015	953
Cstellata_db3_554902_0_Asp-N_27_27_3474.97358_7.43	12	4	AMP_Cnidaria	4019.0786022817206	463	11864.7	312
Csp._db3_107949_0_Asp-N_33_33_3810.39658_7.59	10	2	AMP_Cnidaria	3768.770129676216	1285	3216.8800000000006	2673
Csp._db3_112816_9_Asp-N_137_29_3320.77888_9.06	22	2	AMP_Cnidaria	4149.187344854421	213	5135.000000000001	1786
Csp._db3_234167_3_Asp-N_60_20_2288.69528_8.06	4	4	AMP_Cnidaria	3903.0691212331	807	19788.5	22
Csp._db3_297997_6_Asp-N_56_32_3607.00438_7.81	9	2	AMP_Cnidaria	3981.8396565209637	558	4691.179999999999	1993
Csp._db3_343317_4_Asp-N_67_31_3413.86208_10.92	15	0	AMP_Cnidaria	3833.5434448523215	1050	9906.349999999999	523
Csp._db3_358447_2_Asp-N_45_27_3173.73538_11.49	11	0	AMP_Cnidaria	3591.328423063604	1976	5835.72	1468
Csp._db3_419011_5_Asp-N_65_23_2759.23028_10.22	9	4	AMP_Cnidaria	3954.208628751447	637	7508.4	969
Csp._db3_464914_2_Asp-N_43_34_4097.66878_8.36	13	2	AMP_Cnidaria	4012.399941519254	478	8870.329999999998	685
Csp._db3_571614_4_Asp-N_110_29_3118.32818_8.25	5	1	AMP_Cnidaria	3379.250617269366	2648	1975.65	3060
Csp._db3_591090_4_Asp-N_44_31_3551.13278_10.27	16	0	AMP_Cnidaria	3735.811248687602	1410	3963.5699999999993	2356
Caustralis_db3_83331_1_Asp-N_43_29_3242.76108_8.54	13	4	AMP_Cnidaria	3964.0259114151872	610	11403.479999999998	353
Caustralis_db3_106078_2_Asp-N_35_29_3400.02358_10.21	7	0	AMP_Cnidaria	3263.2823614582117	2898	4997.96	1852
Cechinata_db3_74541_2_Asp-N_52_36_4340.83198_8.62	11	2	AMP_Cnidaria	3719.2028772413737	1477	9245.189999999999	621
Cechinata_db3_81229_2_Asp-N_51_28_3360.89018_10.33	13	0	AMP_Cnidaria	3592.011441196405	1971	5695.9299999999985	1517
Cserailia_db3_65152_4_Asp-N_88_28_3283.57168_8.5	6	3	AMP_Cnidaria	3563.220827291456	2086	2367.0	2967
Cserailia_db3_110759_0_Asp-N_31_31_3290.83638_7.47	22	3	AMP_Cnidaria	4028.1802332601455	439	4306.0	2184
Cserailia_db3_184677_3_Asp-N_47_35_3889.40308_8.81	12	2	AMP_Cnidaria	3874.426410108094	891	7785.800000000001	898
Ecarnea_db3_27550_1_Asp-N_31_29_3077.52878_8.54	15	0	AMP_Cnidaria	3753.2777926391936	1347	2927.0	2813
Ecarnea_db3_221679_5_Asp-N_48_31_3384.85728_8.95	20	2	AMP_Cnidaria	4154.063710620167	207	4648.7	2014
Ecarnea_db3_263331_1_Asp-N_49_26_2795.17098_8.67	16	3	AMP_Cnidaria	3704.6277621251998	1541	3069.55	2753
Ecarnea_db3_295469_3_Asp-N_65_40_4506.16448_8.99	8	2	AMP_Cnidaria	3345.2462936689217	2731	6290.2	1308
Ecarnea_db3_321735_6_Asp-N_65_32_3634.17858_9.86	9	3	AMP_Cnidaria	3449.7450072894644	2458	3469.7999999999997	2593
Ecarnea_db3_360420_0_Asp-N_26_26_2870.31288_7.77	9	1	AMP_Cnidaria	3555.789208508675	2120	2225.95	3011
Ecarnea_db3_400643_0_Asp-N_22_22_2583.03718_9.78	18	4	AMP_Cnidaria	4140.8445040013075	226	17453.280000000002	53
Ecarnea_db3_470764_1_Asp-N_38_31_3777.36478_9.59	11	0	AMP_Cnidaria	3663.70689113466	1673	4022.39	2321
Erubra_db3_11825_5_Asp-N_86_32_3428.87858_8.93	13	3	AMP_Cnidaria	3640.328361458368	1786	3490.229999999999	2586
Erubra_db3_58710_4_Asp-N_46_25_2789.24808_8.67	17	4	AMP_Cnidaria	4186.366649690002	165	14728.240000000002	125
Erubra_db3_68006_3_Asp-N_30_25_3004.40288_8.06	10	4	AMP_Cnidaria	4055.9924688064866	375	9703.08	547
Erubra_db3_124189_0_Asp-N_32_32_3994.57838_9.54	9	2	AMP_Cnidaria	3678.5141946765216	1626	3622.2999999999997	2512
Erubra_db3_124678_2_Asp-N_50_26_3097.47758_7.84	12	1	AMP_Cnidaria	3814.450565875187	1124	3205.5899999999997	2680
Erubra_db3_210297_5_Asp-N_42_28_3291.88528_11.03	11	0	AMP_Cnidaria	3700.2563032940025	1555	6166.160000000001	1352
Erubra_db3_225817_1_Asp-N_44_26_3196.72628_10.92	9	0	AMP_Cnidaria	3399.2972092186224	2587	5300.219999999999	1713
Erubra_db3_251585_2_Asp-N_41_32_4012.67108_8.67	9	2	AMP_Cnidaria	3474.1425428303965	2378	3020.31	2780
Erubra_db3_310949_11_Asp-N_97_37_4252.84798_8.62	9	2	AMP_Cnidaria	3630.1279305846815	1825	6469.9	1251
Flizardensis_db3_30929_1_Asp-N_28_26_3001.45808_8.7	17	1	AMP_Cnidaria	3970.3914125313895	587	4991.59	1857
Fcolemani_db3_120612_2_Asp-N_54_32_3481.00118_10.34	15	2	AMP_Cnidaria	4136.3040862749785	233	4637.68	2022
Fcolemani_db3_127233_0_Asp-N_27_27_3342.89998_9.8	18	4	AMP_Cnidaria	4094.127290362871	298	6387.76	1272
Fcolemani_db3_149659_5_Asp-N_60_26_2728.12718_8.72	18	4	AMP_Cnidaria	4303.617744939097	69	10740.85	422
Fcolemani_db3_177902_3_Asp-N_41_29_3808.41538_11.19	8	2	AMP_Cnidaria	3243.306802624859	2923	2530.6199999999994	2930
Fcolemani_db3_205780_0_Asp-N_24_24_2551.93128_9.78	11	0	AMP_Cnidaria	3759.3866066663295	1323	5960.24	1426
Fcolemani_db3_298886_5_Asp-N_60_27_2868.32458_8.36	22	4	AMP_Cnidaria	4292.104185977895	78	15138.219999999998	103
Fcolemani_db3_509016_0_Asp-N_31_31_3552.01178_8.32	4	3	AMP_Cnidaria	3471.5499318628777	2385	4860.75	1923
Fcolemani_db3_532061_6_Asp-N_66_40_4535.96108_8.33	10	3	AMP_Cnidaria	3312.502889832838	2802	2232.44	3008
Fcolemani_db3_541533_0_Asp-N_38_38_3873.40208_7.79	5	3	AMP_Cnidaria	3262.9225564152357	2899	2196.57	3018
Fcolemani_db3_552627_4_Asp-N_65_31_3492.01848_9.37	19	2	AMP_Cnidaria	3967.748899805323	598	9151.16	635
Fcolemani_db3_552902_5_Asp-N_67_30_3338.75388_10.23	21	2	AMP_Cnidaria	4212.908504252555	138	7846.749999999999	887
Fcolemani_db3_556631_6_Asp-N_84_31_3526.93638_7.88	19	2	AMP_Cnidaria	3914.0755570937176	763	4813.8	1939
Fcolemani_db3_651940_0_Asp-N_29_29_3026.36758_11.79	6	0	AMP_Cnidaria	3549.8485942711577	2139	3361.0600000000004	2627
Fcolemani_db3_694043_1_Asp-N_33_26_3107.60088_8.95	11	4	AMP_Cnidaria	3740.2139150536086	1395	6000.2	1408
Fcolemani_db3_730708_0_Asp-N_24_24_2826.29638_8.81	7	4	AMP_Cnidaria	3617.022914413661	1877	7451.42	982
Fcolemani_db3_735371_0_Asp-N_23_23_2726.26288_8.1	16	4	AMP_Cnidaria	3922.2563110023566	740	12596.2	247
Fancora_db3_44824_1_Asp-N_36_33_3429.86138_10.33	9	3	AMP_Cnidaria	3637.140523919086	1795	4227.389999999999	2226
Fancora_db3_74270_0_Asp-N_32_32_3471.83988_8.5	18	3	AMP_Cnidaria	4078.6892187768462	317	8201.7	819
Fancora_db3_170665_0_Asp-N_35_35_3999.46598_10.23	16	2	AMP_Cnidaria	4193.563712378694	159	11453.670000000002	347
Fancora_db3_249752_2_Asp-N_52_25_3062.46138_9.55	13	0	AMP_Cnidaria	3916.837364020804	758	4647.359999999999	2018
Fancora_db3_314927_1_Asp-N_49_35_3864.57398_10.17	8	2	AMP_Cnidaria	3357.7885600871723	2703	5425.54	1650
Fancora_db3_508852_7_Asp-N_91_23_2525.91088_8.73	3	4	AMP_Cnidaria	3473.463815095348	2379	9444.260000000002	588
Fancora_db3_624434_6_Asp-N_62_36_4349.81398_8.39	7	3	AMP_Cnidaria	3445.7052683890834	2466	3507.1800000000003	2577
Fancora_db3_642144_5_Asp-N_68_31_3317.86018_11.2	10	0	AMP_Cnidaria	3629.5499502130433	1828	4875.58	1917
Fancora_db3_660224_1_Asp-N_53_30_3278.69528_9.11	12	3	AMP_Cnidaria	3726.434416635673	1453	4176.95	2255
Fancora_db3_663031_1_Asp-N_30_28_3163.64418_8.72	24	4	AMP_Cnidaria	4471.3868177498525	17	15086.749999999998	104
Fancora_db3_894817_4_Asp-N_58_23_2903.35868_8.72	9	1	AMP_Cnidaria	3513.297665613102	2267	1724.0	3095
Fancora_db3_921919_7_Asp-N_110_31_3463.98828_8.13	8	0	AMP_Cnidaria	3212.1893435302877	2967	2601.04	2910
Fancora_db3_938601_2_Asp-N_43_28_3175.66198_10.33	16	0	AMP_Cnidaria	3899.1232656774228	816	6646.870000000001	1202
Fancora_db3_940517_4_Asp-N_58_26_2854.10568_8.02	11	1	AMP_Cnidaria	3663.4400322604756	1674	4152.199999999999	2268
Fancora_db3_1001360_6_Asp-N_78_32_3739.27768_11.03	21	2	AMP_Cnidaria	4113.293338294264	274	8335.699999999999	788
Fancora_db3_1031562_5_Asp-N_68_29_3300.84388_7.68	14	2	AMP_Cnidaria	4228.192939982302	129	5167.7	1769
Fancora_db3_1035202_6_Asp-N_76_32_3589.09788_11.2	10	2	AMP_Cnidaria	3530.71339681782	2212	4982.31	1862
Fancora_db3_1067359_3_Asp-N_64_31_3492.92008_9.36	18	0	AMP_Cnidaria	4003.642126427806	502	7394.4	1007
Gfascicularis_db3_142907_2_Asp-N_43_23_2455.77098_8.95	11	1	AMP_Cnidaria	3967.802294753	597	4499.33	2082
Gfascicularis_db3_169630_4_Asp-N_60_39_4274.74588_9.06	9	3	AMP_Cnidaria	3518.4263921187335	2248	3086.36	2748
Gfascicularis_db3_275903_0_Asp-N_40_40_4268.74108_8.81	4	3	AMP_Cnidaria	3261.038269287746	2901	3510.0	2573
Gfascicularis_db3_344722_0_Asp-N_30_30_3415.82118_8.35	16	3	AMP_Cnidaria	4029.929783119742	434	4749.519999999999	1968
Gfascicularis_db3_376763_2_Asp-N_35_28_3164.63788_11.2	23	0	AMP_Cnidaria	4156.793261373008	200	8921.85	670
Gfascicularis_db3_388990_3_Asp-N_70_29_3248.79348_8.81	17	2	AMP_Cnidaria	4135.058975459673	236	6407.9	1268
Gfascicularis_db3_403099_3_Asp-N_42_29_3616.24698_9.3	27	2	AMP_Cnidaria	4400.740141801476	37	8322.58	792
Gfascicularis_db3_450467_3_Asp-N_48_29_3579.18588_9.58	15	2	AMP_Cnidaria	3967.1018298266918	602	5994.499999999999	1412
Gfascicularis_db3_504534_3_Asp-N_79_30_3624.08118_9.29	13	0	AMP_Cnidaria	3936.433167909589	699	5517.62	1586
Gfascicularis_db3_512115_0_Asp-N_37_37_4141.62318_9.7	14	3	AMP_Cnidaria	3569.0412350469987	2059	4555.639999999999	2058
Gfascicularis_db3_554135_1_Asp-N_49_34_3754.41468_10.19	11	0	AMP_Cnidaria	3633.0324470473633	1810	4091.389999999999	2290
Gfascicularis_db3_610286_0_Asp-N_27_27_3080.58878_11.49	24	0	AMP_Cnidaria	4150.385998091321	210	6604.930000000001	1218
Gfascicularis_db3_719688_1_Asp-N_28_23_2504.89168_8.02	7	1	AMP_Cnidaria	3610.826053626192	1899	3731.239999999999	2472
Gfascicularis_db3_753634_2_Asp-N_43_28_3068.46628_10.32	8	0	AMP_Cnidaria	3802.8040986805863	1172	7052.860000000001	1084
Gfascicularis_db3_774325_5_Asp-N_81_29_3204.65968_10.36	14	0	AMP_Cnidaria	3464.675138780743	2406	6842.219999999999	1142
Gfascicularis_db3_799261_3_Asp-N_62_31_3608.08118_9.78	7	3	AMP_Cnidaria	3544.2422525094953	2165	2696.43	2871
Adigitifera_db3_253798_7_Chymotrypsin-low_54_38_3851.27818_10.82	7	3	AMP_Cnidaria	3097.006763368676	3070	4461.72	2099
Pwellsi_db3_241656_10_Chymotrypsin-low_67_37_3685.21978_8.83	3	3	AMP_Cnidaria	2994.7228335950213	3107	2181.5699999999997	3020
Scaliendrum_db3_226172_8_Chymotrypsin-low_70_33_3691.32148_12.19	11	0	AMP_Cnidaria	3704.0611111691487	1542	5814.08	1475
Ahyacinthus_db3_37825_12_Chymotrypsin-low_61_29_3085.43548_11.79	13	0	AMP_Cnidaria	3646.573334046538	1756	5161.04	1775
Amillepora_db3_64729_5_Chymotrypsin-low_69_28_2973.34798_11.49	8	0	AMP_Cnidaria	3416.5829832859845	2540	5778.04	1497
Alamarcki_db3_282140_19_Chymotrypsin-low_105_30_3384.85208_11.31	13	0	AMP_Cnidaria	3659.2723160757614	1694	5281.7	1722
Ajaponica_db3_69895_5_Chymotrypsin-low_52_35_3607.21018_9.63	7	3	AMP_Cnidaria	3083.7513591901475	3078	2176.44	3022
Erubra_db3_158254_3_Chymotrypsin-low_44_26_2623.96968_8.57	9	0	AMP_Cnidaria	3419.9043971876595	2529	4675.58	2002
Fcolemani_db3_639923_3_Chymotrypsin-low_40_36_3632.14928_8.28	11	3	AMP_Cnidaria	3705.927918217325	1535	3867.4	2418
Gfascicularis_db3_812618_2_Glu-C_39_28_3269.68788_8.25	14	0	AMP_Cnidaria	4311.587835081964	64	4550.28	2062
Gfascicularis_db3_857375_1_Glu-C_35_23_2652.18548_11.67	7	0	AMP_Cnidaria	3214.135986187571	2962	6577.1	1224
Gfascicularis_db3_889132_1_Glu-C_35_27_3199.62798_11.03	14	0	AMP_Cnidaria	3839.964353603912	1025	7640.78	935
Gfascicularis_db3_969277_9_Glu-C_123_35_3818.35898_11.2	6	3	AMP_Cnidaria	3712.511451582104	1505	5316.88	1704
Gfascicularis_db3_981661_0_Glu-C_37_37_4103.73218_9.52	8	3	AMP_Cnidaria	3507.9308448392558	2284	3020.52	2779
Hcoerulea_db3_39631_0_Glu-C_26_26_2655.21228_8.05	7	4	AMP_Cnidaria	3373.136380980049	2662	5219.15	1746
Hcoerulea_db3_101143_3_Glu-C_78_29_3134.60598_8.29	14	2	AMP_Cnidaria	3856.0901643375237	964	4068.8999999999996	2302
Hcoerulea_db3_196147_6_Glu-C_87_28_3166.72008_11.03	9	0	AMP_Cnidaria	3488.545054417095	2335	6597.680000000001	1220
Hcoerulea_db3_241244_8_Glu-C_113_33_3420.05458_9.28	16	3	AMP_Cnidaria	3857.5179207069223	955	3842.6	2425
Msenile_db3_44568_1_Glu-C_26_23_2579.81728_10.11	6	0	AMP_Cnidaria	3571.3419866201216	2054	4733.71	1976
Msenile_db3_63487_0_Glu-C_38_38_4542.15148_8.84	11	2	AMP_Cnidaria	3533.434132683728	2204	6131.2699999999995	1358
Msenile_db3_123656_5_Glu-C_45_31_3429.94108_8.05	29	2	AMP_Cnidaria	4285.487478910253	85	10745.13	421
Mcapitata_db3_95898_1_Glu-C_50_25_2841.45348_8.06	4	4	AMP_Cnidaria	3392.2644817741266	2606	7153.499999999999	1065
Mdigitata_db3_45581_3_Glu-C_83_37_4055.63128_8.06	11	2	AMP_Cnidaria	3906.8140080196154	791	5003.879999999999	1846
Mdigitata_db3_83697_1_Glu-C_41_33_4013.75458_8.62	9	2	AMP_Cnidaria	3524.2812087854622	2227	3939.6300000000006	2375
Mdigitata_db3_105516_1_Glu-C_25_23_2609.12768_8.05	14	4	AMP_Cnidaria	4011.308753690941	480	15588.430000000002	90
Mdigitata_db3_140818_4_Glu-C_65_24_3078.63338_11.03	5	0	AMP_Cnidaria	3475.611469935338	2374	5634.520000000001	1539
Mdigitata_db3_172010_6_Glu-C_61_28_3052.55028_10.23	22	0	AMP_Cnidaria	3944.920453368586	669	9441.480000000003	589
Mdigitata_db3_265592_2_Glu-C_60_31_3504.93618_9.37	20	2	AMP_Cnidaria	4249.756381949937	109	7549.77	961
Mdigitata_db3_280861_2_Glu-C_49_29_3153.63798_11.49	9	0	AMP_Cnidaria	3732.3344239828602	1424	6450.24	1255
Mdigitata_db3_320100_4_Glu-C_91_33_3495.84908_8.48	13	3	AMP_Cnidaria	3760.6851138308944	1315	5800.1100000000015	1483
Mdigitata_db3_406249_4_Glu-C_55_27_3074.64068_10.23	16	0	AMP_Cnidaria	3845.748574482183	1008	4411.11	2127
Aaspera_db3_2029_1_Glu-C_38_26_3150.73388_7.8	19	1	AMP_Cnidaria	4111.42633888415	278	3849.8300000000004	2423
Aaspera_db3_13062_4_Glu-C_134_37_4146.64068_9.51	10	3	AMP_Cnidaria	3784.8233229326192	1234	3895.229999999999	2395
Aaspera_db3_54924_4_Glu-C_47_32_3574.10738_8.03	16	2	AMP_Cnidaria	4133.867093369748	238	8404.12	768
Acervicornis_db3_303053_4_Glu-C_52_27_2890.26598_8.1	22	2	AMP_Cnidaria	4227.41566193739	130	5095.4	1800
Acervicornis_db3_338699_2_Glu-C_46_31_3925.35738_8.18	10	2	AMP_Cnidaria	3716.9453813462537	1490	4563.47	2054
Acervicornis_db3_689277_3_Glu-C_52_34_3971.57938_9.33	15	2	AMP_Cnidaria	3863.9175271760987	935	5095.060000000001	1801
Acervicornis_db3_942640_6_Glu-C_110_32_3438.88958_9.5	17	2	AMP_Cnidaria	3929.46202529105	709	8273.07	800
Acervicornis_db3_1124840_3_Glu-C_50_26_3022.51168_8.07	20	4	AMP_Cnidaria	4196.167853588182	155	10003.78	515
Acervicornis_db3_1164527_2_Glu-C_45_24_2918.51668_8.69	15	4	AMP_Cnidaria	4068.4864794119553	336	15585.71	91
Acervicornis_db3_1234130_2_Glu-C_63_32_3851.64198_11.11	6	0	AMP_Cnidaria	3006.9893612833025	3104	4321.219999999999	2179
Acervicornis_db3_1237471_2_Glu-C_85_34_3714.39928_11.79	11	3	AMP_Cnidaria	3444.4958386521107	2470	3045.42	2769
Adigitifera_db3_2991_1_Glu-C_29_26_2951.43928_8.8	19	0	AMP_Cnidaria	3848.848179809926	993	6347.780000000001	1288
Adigitifera_db3_65684_5_Glu-C_64_24_2784.24588_8.09	13	1	AMP_Cnidaria	3963.1257837065305	612	3408.9900000000002	2615
Adigitifera_db3_70356_3_Glu-C_64_29_3535.00818_11.33	7	3	AMP_Cnidaria	3451.8632623247663	2452	1549.02	3112
Adigitifera_db3_160566_4_Glu-C_81_23_2768.24948_8.7	9	0	AMP_Cnidaria	3796.8152260829547	1195	4744.28	1971
Adigitifera_db3_254677_3_Glu-C_43_28_3323.86638_9.41	18	0	AMP_Cnidaria	4125.041178410574	259	7733.920000000001	906
Adigitifera_db3_377097_2_Glu-C_42_29_3103.51768_7.81	20	1	AMP_Cnidaria	4293.144208921637	77	3574.62	2535
Adigitifera_db3_416906_3_Glu-C_36_27_3068.58948_8.67	20	2	AMP_Cnidaria	4125.895275835416	257	5560.600000000001	1574
Adigitifera_db3_418130_2_Glu-C_38_32_3690.21378_8.59	16	2	AMP_Cnidaria	4237.727887813612	120	7396.799999999999	1004
Adigitifera_db3_465452_1_Glu-C_36_28_3298.73838_11.2	8	3	AMP_Cnidaria	3145.254590257712	3031	2546.0399999999995	2927
Adigitifera_db3_499490_4_Glu-C_86_26_3096.52178_11.19	16	0	AMP_Cnidaria	3734.26318375975	1418	4734.48	1975
Mdigitata_db3_435286_1_Glu-C_46_23_2732.17258_8.05	16	4	AMP_Cnidaria	4165.924278787008	191	12685.080000000004	239
Mdigitata_db3_502713_3_Glu-C_56_40_4507.24568_11.2	5	2	AMP_Cnidaria	3138.1193759502085	3036	3903.16	2392
Mdigitata_db3_505655_1_Glu-C_28_21_2508.92278_7.81	9	1	AMP_Cnidaria	3879.110061367784	873	4478.299999999999	2093
Mdigitata_db3_511934_0_Glu-C_31_31_3435.92578_9.07	12	2	AMP_Cnidaria	4021.9848378818483	458	3272.8700000000003	2655
Mdigitata_db3_541908_1_Glu-C_39_34_3917.40758_10.21	11	3	AMP_Cnidaria	3726.4869893204846	1452	7444.41	986
Pcaribaeorum_db3_210005_1_Glu-C_43_26_2666.09608_8.06	19	4	AMP_Cnidaria	4065.9824961143368	345	8844.000000000002	690
Pcaribaeorum_db3_297977_0_Glu-C_40_40_4236.68868_8.72	6	3	AMP_Cnidaria	3133.2503053987853	3039	3526.2000000000003	2564
Pcaribaeorum_db3_302519_1_Glu-C_39_34_3909.54788_9.5	14	2	AMP_Cnidaria	3877.318061659154	876	5072.63	1810
Pcaribaeorum_db3_327283_1_Glu-C_31_26_3134.67278_11.03	5	0	AMP_Cnidaria	3306.9732089362647	2814	3886.329999999999	2407
Pcaribaeorum_db3_421017_0_Glu-C_26_26_2828.33028_7.47	12	1	AMP_Cnidaria	3784.1898068915975	1237	3496.3099999999995	2580
Pcaribaeorum_db3_454627_2_Glu-C_83_26_2788.27528_7.81	10	4	AMP_Cnidaria	3751.134871170857	1356	11569.699999999999	339
Psp._db3_14074_2_Glu-C_45_30_3428.91878_8.36	8	3	AMP_Cnidaria	3803.992813328102	1169	2372.3999999999996	2965
Psp._db3_90405_2_Glu-C_31_26_2995.44818_8.29	17	1	AMP_Cnidaria	4123.426289014313	261	2430.1	2949
Psp._db3_224033_2_Glu-C_42_36_4106.74768_8.24	0	2	AMP_Cnidaria	3249.330372444534	2912	3957.59	2361
Psp._db3_247234_1_Glu-C_54_32_3146.44698_8.06	22	3	AMP_Cnidaria	4003.772483898478	501	8431.679999999997	759
Psp._db3_292789_2_Glu-C_78_23_2669.10208_9.07	21	0	AMP_Cnidaria	4038.9863369776435	415	4375.32	2149
Psp._db3_311190_5_Glu-C_87_35_3699.99818_8.5	6	3	AMP_Cnidaria	3313.7248393265722	2800	4529.1900000000005	2070
Psp._db3_321799_1_Glu-C_34_28_2950.37148_10.26	13	0	AMP_Cnidaria	3549.8888097587756	2138	6067.64	1381
Psp._db3_371758_5_Glu-C_70_26_3090.55788_8.95	11	0	AMP_Cnidaria	3721.5942597049393	1468	4715.8	1982
Psp._db3_407701_1_Glu-C_29_26_3078.69058_8.11	11	4	AMP_Cnidaria	3754.696520307606	1342	12591.700000000003	248
Psp._db3_556510_2_Glu-C_75_30_3571.09398_8.69	22	2	AMP_Cnidaria	4230.944997889838	127	8432.699999999999	758
Pacuta_db3_4049_2_Glu-C_40_30_3629.17498_9.11	15	2	AMP_Cnidaria	3887.467926720205	851	5672.680000000001	1532
Pacuta_db3_23220_0_Glu-C_31_31_3267.72488_8.02	17	2	AMP_Cnidaria	4131.993289778937	245	7162.149999999998	1062
Pacuta_db3_73001_2_Glu-C_46_34_3688.15998_8.5	16	3	AMP_Cnidaria	3789.8313529798966	1215	7014.24	1094
Pverrucosa_db3_106919_0_Glu-C_23_23_2434.87938_7.8	15	4	AMP_Cnidaria	4037.6855225340055	417	13044.66	210
Pverrucosa_db3_141847_1_Glu-C_51_31_3447.91038_11.31	13	0	AMP_Cnidaria	3497.7321635085987	2304	4902.840000000001	1901
Pverrucosa_db3_155782_3_Glu-C_46_24_2716.29848_8.32	14	4	AMP_Cnidaria	3722.009114005729	1466	8889.42	680
Pverrucosa_db3_226786_1_Glu-C_34_21_2705.20288_7.35	1	4	AMP_Cnidaria	3447.879843881124	2463	9528.500000000002	576
Pverrucosa_db3_309950_2_Glu-C_59_27_2848.26358_11.49	4	0	AMP_Cnidaria	3363.9968148405374	2688	3694.2799999999997	2485
Pverrucosa_db3_327734_2_Glu-C_50_39_4597.21318_8.37	5	2	AMP_Cnidaria	3415.746065883756	2542	4557.649999999999	2056
Pverrucosa_db3_347165_1_Glu-C_30_27_3355.06848_9.65	8	0	AMP_Cnidaria	3385.5108652812987	2629	5984.34	1413
Pwellsi_db3_1452_0_Glu-C_34_34_3890.25118_8.22	9	3	AMP_Cnidaria	3578.3756643219226	2025	4288.039999999999	2200
Pwellsi_db3_20967_2_Glu-C_39_24_2751.24448_7.84	24	4	AMP_Cnidaria	4380.75762991101	40	21874.539999999997	12
Pwellsi_db3_59539_1_Glu-C_42_26_2845.23098_8.42	13	1	AMP_Cnidaria	4126.379936698121	256	3270.27	2658
Pwellsi_db3_64389_0_Glu-C_35_35_3837.21858_8.55	6	3	AMP_Cnidaria	3706.9360385790255	1531	2366.0	2968
Pwellsi_db3_84164_1_Glu-C_52_39_4094.52388_8.95	5	3	AMP_Cnidaria	3419.5049578756743	2531	5555.460000000001	1575
Pwellsi_db3_87989_4_Glu-C_57_23_2507.93648_9.06	10	0	AMP_Cnidaria	3643.2808311295057	1772	4787.090000000001	1947
Pwellsi_db3_105454_2_Glu-C_61_28_3130.61388_7.83	11	1	AMP_Cnidaria	3761.516618560873	1313	2323.0299999999997	2980
Pwellsi_db3_214925_3_Glu-C_57_28_3235.71318_9.06	19	0	AMP_Cnidaria	4126.630746000653	255	5034.06	1827
Pwellsi_db3_264880_3_Glu-C_64_22_2543.08338_8.06	14	4	AMP_Cnidaria	4063.047062814596	357	17275.279999999995	57
Pwellsi_db3_334180_1_Glu-C_46_37_4339.83218_8.54	16	2	AMP_Cnidaria	3968.8837687412306	591	12051.479999999998	297
Pwellsi_db3_350839_2_Glu-C_38_28_3002.40368_8.89	14	0	AMP_Cnidaria	3622.111486297022	1856	5002.27	1848
Pwellsi_db3_353499_0_Glu-C_26_26_2860.30148_8.36	16	2	AMP_Cnidaria	4103.207555214459	288	4177.950000000001	2252
Plutea_db3_154686_2_Glu-C_61_24_2821.42278_8.36	14	4	AMP_Cnidaria	3912.016263498465	769	12408.12	269
Pvariabilis_db3_90579_1_Glu-C_41_33_3999.56658_8.67	18	2	AMP_Cnidaria	4007.5809541606677	490	11056.27	395
Pvariabilis_db3_144240_4_Glu-C_79_34_3861.50368_9.58	13	2	AMP_Cnidaria	3940.3406197962577	684	6275.43	1314
Pvariabilis_db3_220396_3_Glu-C_42_30_3364.93118_8.76	11	2	AMP_Cnidaria	3832.014506120433	1055	5010.94	1840
Pvariabilis_db3_370299_1_Glu-C_40_31_3033.34348_8.32	15	3	AMP_Cnidaria	3819.4553366223586	1104	3842.92	2424
Pvariabilis_db3_374144_18_Glu-C_175_25_2874.30098_11.03	8	0	AMP_Cnidaria	3544.8644436688787	2161	7972.66	861
Pvariabilis_db3_400971_1_Glu-C_48_28_2910.39178_8.06	18	3	AMP_Cnidaria	4012.501530252143	477	4016.45	2324
Rmuelleri_db3_85169_1_Glu-C_40_22_2462.84868_7.24	21	4	AMP_Cnidaria	4319.1544509675605	61	23877.180000000004	5
Rmuelleri_db3_102453_2_Glu-C_43_24_2824.29548_7.84	6	4	AMP_Cnidaria	3790.923168299421	1213	9181.08	630
Rmuelleri_db3_115823_2_Glu-C_46_26_2976.46418_8.0	12	1	AMP_Cnidaria	4056.1487036611907	373	2103.33	3032
Rindosinensis_db3_14214_1_Glu-C_52_38_4259.83278_9.22	16	3	AMP_Cnidaria	3824.552868383856	1087	6434.550000000001	1262
Rindosinensis_db3_19633_2_Glu-C_48_29_3412.86028_8.11	8	4	AMP_Cnidaria	3833.8506965450733	1049	5602.779999999999	1553
Rindosinensis_db3_24297_2_Glu-C_39_27_2834.22728_8.4	21	1	AMP_Cnidaria	4014.098988044934	472	5867.53	1455
Rindosinensis_db3_38648_2_Glu-C_43_24_2666.07178_8.11	15	1	AMP_Cnidaria	4091.409266749439	300	5233.46	1741
Rindosinensis_db3_48613_4_Glu-C_72_25_2761.19658_7.44	13	1	AMP_Cnidaria	3879.763836020256	870	3131.3399999999997	2723
Rindosinensis_db3_115085_0_Glu-C_31_31_3362.75468_7.85	7	3	AMP_Cnidaria	3666.902036736699	1664	3491.3599999999997	2585
Rsp._db3_73051_2_Glu-C_45_28_3281.86618_7.4	14	4	AMP_Cnidaria	4047.03969732558	394	18923.020000000004	29
Rsp._db3_155527_1_Glu-C_65_35_3886.44668_8.76	5	2	AMP_Cnidaria	3498.878176006266	2299	4539.37	2067
Rsp._db3_197595_2_Glu-C_67_39_4068.71138_10.93	11	2	AMP_Cnidaria	3432.7595564599615	2502	3991.5899999999997	2346
Rsp._db3_209350_0_Glu-C_34_34_3937.39448_8.62	20	2	AMP_Cnidaria	4297.831841192603	73	10340.709999999997	478
Rsp._db3_217824_0_Glu-C_28_28_3261.73628_7.85	7	4	AMP_Cnidaria	3808.8723152017096	1149	7832.5	890
Rsp._db3_305387_6_Glu-C_94_37_4270.90788_8.18	6	2	AMP_Cnidaria	3495.4637000926787	2311	4898.23	1904
Rsp._db3_486815_1_Glu-C_51_21_2479.91378_11.19	20	0	AMP_Cnidaria	3950.1004961222025	658	8912.480000000001	672
Rsp._db3_582766_1_Glu-C_26_23_2735.18098_8.74	8	0	AMP_Cnidaria	3548.1982281545656	2150	5460.51	1626
Ryuma_db3_4959_3_Glu-C_44_27_2883.30258_8.13	7	3	AMP_Cnidaria	3677.3956293763044	1631	3953.2499999999995	2366
Ryuma_db3_6272_2_Glu-C_74_37_4016.48498_8.43	15	3	AMP_Cnidaria	3693.613709470369	1576	4535.42	2068
Ryuma_db3_50813_4_Glu-C_73_39_4447.28088_9.59	3	3	AMP_Cnidaria	3232.7786942003204	2939	2631.69	2901
Ryuma_db3_99837_2_Glu-C_45_27_3243.82358_10.92	16	0	AMP_Cnidaria	3711.8467220672624	1510	9685.499999999998	550
Sgracillima_db3_7691_2_Glu-C_77_38_4211.71178_8.81	12	2	AMP_Cnidaria	3827.2236938411706	1076	7514.92	968
Sgracillima_db3_23170_2_Glu-C_57_24_2649.06838_8.7	14	1	AMP_Cnidaria	3929.451299557794	710	1971.6299999999997	3062
Sgracillima_db3_30462_3_Glu-C_90_25_2671.99398_10.32	7	1	AMP_Cnidaria	3799.4044868467026	1186	2822.21	2842
Sgracillima_db3_58503_6_Glu-C_90_28_3212.73798_9.54	12	2	AMP_Cnidaria	3659.252230229857	1695	3013.900000000001	2784
Scallimorphus_db3_97495_5_Glu-C_61_29_3132.45738_7.81	12	1	AMP_Cnidaria	3851.1623426571423	986	5039.549999999999	1826
Scallimorphus_db3_106006_1_Glu-C_73_34_3959.55878_9.32	11	2	AMP_Cnidaria	3987.5764429239143	544	10484.229999999998	449
Scallimorphus_db3_119994_3_Glu-C_66_39_4308.86218_8.77	14	3	AMP_Cnidaria	3828.633682021084	1068	5734.800000000001	1510
Scallimorphus_db3_139627_1_Glu-C_46_26_3029.53818_11.03	10	0	AMP_Cnidaria	3438.015017850773	2489	6813.190000000001	1154
Scallimorphus_db3_149966_1_Glu-C_52_31_3456.04108_8.96	15	0	AMP_Cnidaria	4026.724034450795	442	7693.180000000002	919
Scallimorphus_db3_161373_0_Glu-C_39_39_4529.15838_8.76	5	2	AMP_Cnidaria	3464.8541727971296	2405	7837.499999999999	889
Scallimorphus_db3_211906_2_Glu-C_37_29_3297.76718_7.55	9	4	AMP_Cnidaria	3893.312588087434	835	7043.139999999999	1087
Scallimorphus_db3_275204_3_Glu-C_42_24_2713.10928_9.37	6	0	AMP_Cnidaria	3331.854283599198	2760	4185.419999999999	2248
Scallimorphus_db3_294629_0_Glu-C_38_38_4035.37828_7.81	7	3	AMP_Cnidaria	3508.0089849428164	2283	4265.490000000001	2211
Scallimorphus_db3_317435_2_Glu-C_61_29_3004.37318_8.93	9	3	AMP_Cnidaria	3479.7282056310237	2367	3312.44	2640
Scallimorphus_db3_372683_1_Glu-C_40_37_3974.39378_7.76	7	3	AMP_Cnidaria	3334.1864235215253	2756	4667.1	2008
Scallimorphus_db3_405154_5_Glu-C_97_34_3659.18038_10.32	17	3	AMP_Cnidaria	3974.3648260415725	578	8797.320000000002	695
Scallimorphus_db3_420632_0_Glu-C_35_35_4014.53288_9.32	19	3	AMP_Cnidaria	3993.3663792260954	533	7599.030000000001	945
Scallimorphus_db3_503717_0_Glu-C_23_23_2576.94308_7.38	16	4	AMP_Cnidaria	3919.133173348294	751	6812.200000000001	1155
Scallimorphus_db3_526011_3_Glu-C_54_33_3664.26708_11.03	13	3	AMP_Cnidaria	3676.464314402258	1634	3213.3300000000004	2676
Scallimorphus_db3_537409_2_Glu-C_49_33_3841.27718_8.06	12	2	AMP_Cnidaria	3810.621049632537	1141	5048.39	1821
Scallimorphus_db3_559666_5_Glu-C_60_26_3002.58788_8.69	8	1	AMP_Cnidaria	3658.1585248133697	1705	1706.86	3100
Scallimorphus_db3_566614_1_Glu-C_40_33_3769.41848_8.78	12	2	AMP_Cnidaria	3811.4874341636787	1137	6333.399999999999	1294
Scallimorphus_db3_593964_4_Glu-C_67_34_3751.21578_8.2	21	3	AMP_Cnidaria	3919.326034005832	750	7922.880000000001	868
Scaliendrum_db3_76540_4_Glu-C_70_18_2374.82448_8.93	7	4	AMP_Cnidaria	3305.5408436430967	2818	7042.460000000001	1089
Scaliendrum_db3_119764_1_Glu-C_35_32_3789.41868_9.32	15	3	AMP_Cnidaria	3983.9064291889044	547	3212.84	2677
Scaliendrum_db3_137941_1_Glu-C_31_28_3248.80248_11.03	10	0	AMP_Cnidaria	3734.3396746568674	1416	7186.730000000001	1055
Scaliendrum_db3_312800_2_Glu-C_45_36_4020.56088_8.1	13	2	AMP_Cnidaria	3853.310469208231	976	6607.3899999999985	1217
Scaliendrum_db3_362312_1_Glu-C_40_23_2617.14418_7.06	10	4	AMP_Cnidaria	3692.115428347402	1582	9760.490000000002	539
Scaliendrum_db3_388063_4_Glu-C_55_36_3527.89638_9.5	10	3	AMP_Cnidaria	3278.6902778829867	2870	6853.8	1140
Scaliendrum_db3_412755_3_Glu-C_61_27_3121.66198_7.76	19	4	AMP_Cnidaria	4052.076432940596	385	8980.960000000001	658
Scaliendrum_db3_449239_0_Glu-C_26_26_2879.35318_8.55	13	4	AMP_Cnidaria	4042.618450663706	406	11752.259999999998	324
Scaliendrum_db3_462030_1_Glu-C_31_28_3273.86868_10.93	10	0	AMP_Cnidaria	3344.081891378115	2735	5210.740000000001	1751
Scaliendrum_db3_523405_2_Glu-C_49_32_3602.12778_8.46	27	2	AMP_Cnidaria	4474.98313945759	16	10602.8	435
Scaliendrum_db3_531382_4_Glu-C_67_31_3428.93778_10.32	11	0	AMP_Cnidaria	3434.3409404795716	2499	3520.4	2567
Scaliendrum_db3_571948_3_Glu-C_59_36_3583.94918_11.03	12	3	AMP_Cnidaria	3351.3150644905777	2718	6054.029999999999	1393
Scaliendrum_db3_586544_5_Glu-C_74_24_2787.15588_8.93	6	1	AMP_Cnidaria	3508.887333390011	2281	1973.5400000000002	3061
Scaliendrum_db3_617316_4_Glu-C_85_38_3632.96058_11.79	6	3	AMP_Cnidaria	3401.4269457472014	2580	3908.3399999999997	2387
Scaliendrum_db3_648047_1_Glu-C_30_26_2974.44818_8.59	16	0	AMP_Cnidaria	4046.3461396438624	396	3949.7	2370
Scaliendrum_db3_650806_8_Glu-C_131_33_3482.95108_8.03	8	3	AMP_Cnidaria	3871.371511347989	905	4024.7999999999997	2317
Shelianthus_db3_49664_3_Glu-C_52_28_3427.88968_8.67	20	1	AMP_Cnidaria	4109.500300134864	281	3123.309999999999	2731
Shelianthus_db3_121764_1_Glu-C_72_33_3618.17998_10.33	16	2	AMP_Cnidaria	4160.438050264366	196	7963.4	863
Shelianthus_db3_227880_3_Glu-C_61_38_4194.83008_11.04	6	2	AMP_Cnidaria	3410.202827132696	2553	5969.799999999999	1418
Shelianthus_db3_413717_1_Glu-C_32_29_3564.13078_10.26	16	0	AMP_Cnidaria	4357.531007560654	47	7370.580000000001	1016
Shelianthus_db3_425854_4_Glu-C_77_22_2431.92498_7.47	3	4	AMP_Cnidaria	3389.9776695034707	2613	4719.68	1980
Shelianthus_db3_440926_1_Glu-C_56_30_3327.86118_11.33	10	0	AMP_Cnidaria	3383.2627553491448	2639	4948.8499999999985	1876
Xsp._db3_57787_1_Glu-C_43_34_3729.24828_8.05	14	3	AMP_Cnidaria	3899.2821313037907	815	6708.18	1181
Xsp._db3_59810_3_Glu-C_55_36_3579.97078_9.66	12	3	AMP_Cnidaria	3468.704522088808	2393	7490.97	972
Xsp._db3_94252_7_Glu-C_95_27_2952.29618_8.02	16	1	AMP_Cnidaria	4010.272544435451	483	7387.619999999997	1010
Xsp._db3_159847_3_Glu-C_51_27_3000.47078_8.81	21	0	AMP_Cnidaria	4096.806420128437	295	5315.9800000000005	1706
Xsp._db3_260939_1_Glu-C_28_25_2930.35568_7.81	7	4	AMP_Cnidaria	3911.359770691483	771	20064.000000000004	20
Xsp._db3_292475_1_Glu-C_46_24_2557.94788_8.35	13	0	AMP_Cnidaria	3731.657020035619	1428	5141.64	1783
Xsp._db3_308719_5_Glu-C_76_27_3076.46988_8.61	19	1	AMP_Cnidaria	4000.7262761262714	510	2342.8299999999995	2974
Xsp._db3_327046_0_Glu-C_32_32_3856.42828_10.26	8	2	AMP_Cnidaria	3599.120780600279	1945	4171.61	2258
Xsp._db3_340635_3_Glu-C_58_28_2937.29138_10.25	15	0	AMP_Cnidaria	3648.9378467656957	1746	5086.919999999999	1803
Xsp._db3_389508_2_Glu-C_36_28_3020.50288_10.23	17	0	AMP_Cnidaria	4100.360743793006	292	7715.4	914
Zsp._db3_12729_5_Glu-C_57_26_2872.28458_7.55	9	4	AMP_Cnidaria	3913.114234498587	766	9102.27	640
Zsp._db3_135734_2_Glu-C_49_33_3972.58788_10.26	10	2	AMP_Cnidaria	3776.226361762557	1258	7748.180000000001	903
Zsp._db3_442308_1_Glu-C_72_23_2620.06738_7.85	14	4	AMP_Cnidaria	3953.693471877983	641	17785.42	47
Zsp._db3_447385_1_Glu-C_29_26_3040.53588_8.67	11	2	AMP_Cnidaria	4145.608403472166	218	4547.19	2064
Zsp._db3_502196_1_Glu-C_37_23_2841.35698_11.19	18	0	AMP_Cnidaria	4137.516566876066	230	8893.439999999999	677
Zsp._db3_521783_1_Glu-C_71_36_4003.54018_11.79	8	3	AMP_Cnidaria	3698.670596897934	1559	5351.16	1687
Zsp._db3_532639_2_Glu-C_45_28_3230.74718_11.49	8	0	AMP_Cnidaria	3293.013808999385	2836	4876.540000000001	1916
Adigitifera_db3_581962_6_Glu-C_51_23_2762.25288_9.78	8	4	AMP_Cnidaria	3627.339457310593	1835	8022.039999999999	853
Adigitifera_db3_626505_3_Glu-C_71_39_4435.11638_8.7	8	2	AMP_Cnidaria	3513.758525262032	2261	6107.57	1366
Adigitifera_db3_650785_1_Glu-C_34_25_3067.62218_8.36	16	4	AMP_Cnidaria	3967.5684352375097	600	13305.410000000002	197
Adigitifera_db3_659944_1_Glu-C_43_26_2968.57448_10.32	21	0	AMP_Cnidaria	3905.7024420358257	799	9397.2	600
Adigitifera_db3_677327_0_Glu-C_32_32_3612.20978_8.07	24	2	AMP_Cnidaria	4415.320337923994	28	11266.359999999999	370
Adigitifera_db3_719356_1_Glu-C_43_39_4147.70848_8.36	11	2	AMP_Cnidaria	3577.8845467702204	2027	5307.14	1709
Agemmifera_db3_33691_0_Glu-C_32_32_3337.79538_11.49	10	2	AMP_Cnidaria	3783.65227374153	1238	3169.750000000001	2701
Agemmifera_db3_34221_0_Glu-C_26_26_3241.71028_8.09	14	4	AMP_Cnidaria	3952.681645845539	647	9547.500000000002	570
Agemmifera_db3_115250_5_Glu-C_67_26_2988.44128_7.84	25	1	AMP_Cnidaria	4489.3010884982195	15	4610.58	2034
Agemmifera_db3_126196_2_Glu-C_35_26_2795.21118_7.83	24	1	AMP_Cnidaria	4219.006815504574	134	6263.250000000001	1319
Agemmifera_db3_128175_0_Glu-C_28_28_3050.46608_9.5	13	3	AMP_Cnidaria	3828.427240451862	1069	3805.2	2442
Agemmifera_db3_142596_1_Glu-C_82_34_4093.72418_9.59	6	2	AMP_Cnidaria	3599.8520705545034	1942	5071.05	1814
Amillepora_db3_3001_9_Glu-C_113_31_3714.25278_11.2	16	2	AMP_Cnidaria	4237.1355593230965	122	8439.149999999998	756
Amillepora_db3_106398_2_Glu-C_32_26_2626.99088_8.03	16	4	AMP_Cnidaria	3932.6639092816363	705	6696.060000000001	1185
Amillepora_db3_199273_5_Glu-C_68_32_3730.29538_9.34	17	2	AMP_Cnidaria	3815.91934138083	1118	4096.7699999999995	2287
Amillepora_db3_232841_4_Glu-C_59_29_3408.88788_11.03	11	0	AMP_Cnidaria	3535.7402113039943	2194	5086.04	1804
Amillepora_db3_256765_3_Glu-C_67_31_3177.58548_11.2	14	1	AMP_Cnidaria	3900.0845467571844	811	4329.01	2176
Amillepora_db3_316722_19_Glu-C_184_34_3856.44418_11.2	14	3	AMP_Cnidaria	4057.646397646026	365	5621.490000000001	1544
Amillepora_db3_361515_1_Glu-C_42_28_3039.46198_8.06	40	2	AMP_Cnidaria	4652.858117983607	2	6628.35	1209
Amillepora_db3_367769_6_Glu-C_79_28_2976.33988_9.47	12	1	AMP_Cnidaria	3796.3343939159017	1198	4092.1499999999996	2288
Amillepora_db3_403729_3_Glu-C_56_38_4070.62508_11.33	12	3	AMP_Cnidaria	3858.328962580498	953	11473.959999999997	345
Amillepora_db3_416708_2_Glu-C_67_31_3353.89928_11.67	7	0	AMP_Cnidaria	3428.8114564558164	2509	5008.25	1841
Amillepora_db3_430575_0_Glu-C_23_23_2778.18268_7.38	3	4	AMP_Cnidaria	3387.1425948423907	2620	6758.86	1168
Amillepora_db3_449180_1_Glu-C_62_29_3277.83138_8.07	12	0	AMP_Cnidaria	3814.5653331201556	1123	3464.67	2594
Amillepora_db3_707365_1_Glu-C_30_29_3172.67288_8.77	18	0	AMP_Cnidaria	4040.9648045210843	410	6254.36	1327
Amillepora_db3_708453_3_Glu-C_46_26_2713.13498_9.89	24	0	AMP_Cnidaria	4012.305327635968	479	8475.320000000002	744
Asolitaryensis_db3_7121_6_Glu-C_68_29_3188.61378_8.69	18	2	AMP_Cnidaria	4128.138440621682	253	3223.6999999999994	2669
Asolitaryensis_db3_20287_1_Glu-C_72_37_3928.52128_8.46	9	3	AMP_Cnidaria	3713.03457625496	1501	3116.04	2736
Asolitaryensis_db3_43283_1_Glu-C_31_26_2796.21078_7.16	13	1	AMP_Cnidaria	4047.6992508086037	390	2409.41	2955
Atenuis_db3_24173_2_Glu-C_59_35_4067.62788_10.25	21	2	AMP_Cnidaria	4192.688743158034	161	8923.06	669
Atenuis_db3_137521_1_Glu-C_59_30_3544.18458_10.92	14	0	AMP_Cnidaria	3595.512731672694	1959	6621.900000000001	1211
Alamarcki_db3_181160_2_Glu-C_44_30_3434.94208_8.11	18	1	AMP_Cnidaria	4123.31037501054	262	4099.41	2286
Alamarcki_db3_238360_3_Glu-C_62_37_4320.80518_11.67	4	3	AMP_Cnidaria	3409.315983581271	2556	3858.81	2420
Alamarcki_db3_286287_0_Glu-C_23_23_2732.25098_8.09	8	1	AMP_Cnidaria	3711.136804441081	1515	2579.25	2917
Alamarcki_db3_313165_1_Glu-C_48_39_4199.71598_8.54	8	2	AMP_Cnidaria	3679.74588193008	1622	6533.47	1232
Alamarcki_db3_323507_1_Glu-C_33_24_2881.39418_9.37	15	0	AMP_Cnidaria	3916.370527212819	759	8465.609999999999	745
Alamarcki_db3_347532_1_Glu-C_42_39_4284.81268_10.11	7	2	AMP_Cnidaria	3389.0371282172205	2615	4372.68	2151
Ajaponica_db3_116218_2_Glu-C_49_33_3445.94788_11.33	7	0	AMP_Cnidaria	3396.5823905286516	2596	4480.099999999999	2092
Ajaponica_db3_126870_5_Glu-C_59_23_2835.34008_9.37	11	0	AMP_Cnidaria	3777.0430506115317	1257	7903.599999999998	873
Ajaponica_db3_459110_2_Glu-C_53_29_3156.69018_7.8	12	4	AMP_Cnidaria	3756.1406608187694	1337	7546.16	962
Ajaponica_db3_511218_1_Glu-C_50_29_3539.09548_8.88	12	2	AMP_Cnidaria	3800.3370684900515	1183	3157.7999999999997	2706
Ajaponica_db3_519477_1_Glu-C_33_28_3403.07928_8.07	18	4	AMP_Cnidaria	4171.667538280195	185	14784.860000000002	120
Ajaponica_db3_757594_3_Glu-C_69_24_2796.28848_8.59	11	0	AMP_Cnidaria	4034.991504842592	425	4121.700000000001	2277
Ajaponica_db3_798973_6_Glu-C_86_33_3589.13268_9.45	15	2	AMP_Cnidaria	4174.883240370968	182	4706.23	1986
Ajaponica_db3_865184_3_Glu-C_58_29_3279.80408_8.07	13	1	AMP_Cnidaria	4057.142471903986	369	2091.74	3033
Ajaponica_db3_889129_3_Glu-C_52_24_2964.31618_9.55	15	0	AMP_Cnidaria	3613.879313603946	1891	7257.669999999999	1041
Aelegantissima_db3_8540_4_Glu-C_62_31_3663.37758_9.56	17	2	AMP_Cnidaria	4014.0632461601667	473	7702.750000000001	918
Aelegantissima_db3_41663_2_Glu-C_52_35_3702.14248_8.77	6	3	AMP_Cnidaria	3642.6759028014494	1779	5826.700000000001	1472
Aelegantissima_db3_69070_1_Glu-C_41_38_4015.65498_8.35	9	2	AMP_Cnidaria	3509.5812982529364	2278	2599.8	2911
Aelegantissima_db3_83374_1_Glu-C_34_32_3709.24168_10.32	14	3	AMP_Cnidaria	3958.5627623808746	625	5592.12	1559
Aelegantissima_db3_87488_2_Glu-C_36_31_3270.63538_9.07	20	3	AMP_Cnidaria	4043.1944907415623	405	5484.239999999999	1609
Aelegantissima_db3_173854_2_Glu-C_57_28_2497.83108_3.48	6	1	AMP_Cnidaria	2879.793977929612	3122	1211.14	3126
Aelegantissima_db3_178548_1_Glu-C_44_29_3371.88258_9.5	14	2	AMP_Cnidaria	3851.4228963268993	983	4934.489999999999	1885
Aelegantissima_db3_208442_2_Glu-C_63_24_2859.30038_8.4	16	0	AMP_Cnidaria	3816.528386460747	1114	4682.29	1999
Aelegantissima_db3_259781_1_Glu-C_47_38_4096.56718_8.96	14	2	AMP_Cnidaria	3919.4545988344084	749	6012.17	1403
Aelegantissima_db3_273184_3_Glu-C_59_39_4329.15508_10.27	11	2	AMP_Cnidaria	3536.9413176259436	2190	5420.58	1654
Aelegantissima_db3_289028_1_Glu-C_32_29_3124.48988_8.95	28	2	AMP_Cnidaria	4427.536751106627	24	9182.85	629
Aelegantissima_db3_342927_1_Glu-C_30_26_3084.65018_8.07	14	4	AMP_Cnidaria	4045.993064562938	397	14216.38	144
Aelegantissima_db3_380972_0_Glu-C_38_38_3885.33278_10.26	16	2	AMP_Cnidaria	3754.842365466104	1341	5504.86	1597
Aelegantissima_db3_410304_1_Glu-C_38_30_3591.15508_7.79	8	4	AMP_Cnidaria	3956.2153150994686	635	5716.219999999999	1512
Aelegantissima_db3_421337_3_Glu-C_42_23_2516.10128_8.05	13	4	AMP_Cnidaria	3991.6777667898973	538	12568.200000000003	253
Aelegantissima_db3_422739_5_Glu-C_55_26_3139.64708_8.93	10	0	AMP_Cnidaria	3557.739796602824	2107	3362.2600000000007	2626
Aelegantissima_db3_474132_5_Glu-C_107_31_3647.23648_9.77	7	0	AMP_Cnidaria	3465.4405432667468	2404	3580.78	2534
Aelegantissima_db3_599041_1_Glu-C_36_27_3270.75008_11.67	8	0	AMP_Cnidaria	3574.4565393283706	2042	6222.64	1334
Aelegantissima_db3_660732_0_Glu-C_28_28_3296.81768_9.07	21	2	AMP_Cnidaria	4162.39585429001	195	4203.4	2232
Aelegantissima_db3_693430_3_Glu-C_63_24_2938.43348_11.19	14	4	AMP_Cnidaria	4000.736189774989	509	6101.659999999999	1368
Aelegantissima_db3_706192_2_Glu-C_38_31_3113.39528_8.77	10	3	AMP_Cnidaria	3356.550963647704	2706	4786.95	1948
Aelegantissima_db3_729013_3_Glu-C_89_36_3772.27808_11.33	3	3	AMP_Cnidaria	2961.878453062081	3111	1499.8799999999999	3116
Aelegantissima_db3_780858_1_Glu-C_32_21_2391.81928_8.06	10	4	AMP_Cnidaria	3793.7504666174227	1205	8336.25	787
Acalycularis_db3_68239_2_Glu-C_50_24_2773.32138_7.79	23	4	AMP_Cnidaria	4418.324040989747	26	14990.559999999998	108
Acalycularis_db3_82735_1_Glu-C_44_30_3319.82568_8.29	28	2	AMP_Cnidaria	4357.882632437598	46	6908.600000000001	1122
Acalycularis_db3_167777_1_Glu-C_37_26_3157.74428_8.09	13	4	AMP_Cnidaria	3845.3238009077972	1010	10814.279999999999	414
Acalycularis_db3_267686_1_Glu-C_34_31_3367.88258_7.79	14	2	AMP_Cnidaria	4068.6924795036525	335	5563.25	1572
Basbestinum_db3_32989_1_Glu-C_36_32_3274.70428_7.47	10	3	AMP_Cnidaria	3847.8928302653876	1000	2766.7999999999997	2852
Basbestinum_db3_72143_0_Glu-C_32_32_3620.02238_11.03	18	2	AMP_Cnidaria	3668.058080841662	1656	5822.929999999999	1473
Basbestinum_db3_87606_0_Glu-C_23_23_2791.31008_9.41	13	0	AMP_Cnidaria	3741.9260449938047	1387	9337.21	608
Basbestinum_db3_111791_4_Glu-C_78_39_4298.82578_8.77	10	2	AMP_Cnidaria	3764.700881219463	1303	5202.349999999999	1754
Basbestinum_db3_118044_2_Glu-C_51_26_2946.46078_8.89	19	0	AMP_Cnidaria	4078.3230948861656	318	11243.060000000003	372
Basbestinum_db3_195713_4_Glu-C_52_26_3149.64878_8.43	11	4	AMP_Cnidaria	3971.0217494567623	585	8892.2	679
Basbestinum_db3_247608_3_Glu-C_59_33_3589.04118_8.93	7	3	AMP_Cnidaria	3190.681027243124	2997	4395.599999999999	2136
Basbestinum_db3_494987_2_Glu-C_46_31_3617.24718_9.41	16	0	AMP_Cnidaria	3845.6522309627867	1009	5324.4	1698
Basbestinum_db3_586702_0_Glu-C_32_32_3714.32388_10.33	10	0	AMP_Cnidaria	3596.5324874268545	1958	4408.16	2130
Clyra_db3_54598_1_Glu-C_44_29_3362.85888_7.44	31	4	AMP_Cnidaria	4552.997636552116	5	22775.599999999995	8
Clyra_db3_63133_3_Glu-C_66_21_2501.93168_8.05	22	4	AMP_Cnidaria	4335.609428669272	56	16957.3	63
Clyra_db3_64019_0_Glu-C_36_36_3966.56948_9.39	9	2	AMP_Cnidaria	3617.9533094465164	1873	5891.740000000001	1448
Clyra_db3_207448_2_Glu-C_34_23_2699.11058_9.89	11	0	AMP_Cnidaria	3905.5365828501745	800	5327.679999999999	1697
Clyra_db3_220200_0_Glu-C_33_33_3603.02638_8.28	10	3	AMP_Cnidaria	3634.7656999536584	1804	6312.800000000001	1302
Clyra_db3_222412_3_Glu-C_64_34_4055.71608_9.58	12	2	AMP_Cnidaria	3810.1696163513984	1143	6398.650000000001	1271
Clyra_db3_241139_1_Glu-C_44_35_4128.75608_8.07	14	2	AMP_Cnidaria	4054.3878321433585	379	8519.04	737
Clyra_db3_299537_2_Glu-C_38_21_2618.18168_9.37	7	0	AMP_Cnidaria	3341.326897137007	2739	5886.059999999999	1452
Clyra_db3_390201_2_Glu-C_45_29_3313.78398_8.54	14	2	AMP_Cnidaria	3918.2403094742062	755	4553.06	2059
Clyra_db3_439765_6_Glu-C_50_24_2611.04198_9.78	11	0	AMP_Cnidaria	3696.583812667971	1565	4346.42	2169
Clyra_db3_446480_5_Glu-C_72_29_3340.89698_10.33	13	0	AMP_Cnidaria	3936.6453382965456	697	7448.5	983
Cstellata_db3_46949_0_Glu-C_26_26_3043.48918_7.77	11	1	AMP_Cnidaria	4056.1467458681395	374	4432.02	2113
Cstellata_db3_70206_1_Glu-C_49_23_2603.10578_8.1	21	4	AMP_Cnidaria	4054.7377975450822	377	24044.5	4
Cstellata_db3_100397_1_Glu-C_33_23_2600.09438_7.33	12	4	AMP_Cnidaria	3993.222014010988	534	12740.92	234
Cstellata_db3_219231_1_Glu-C_35_32_3858.45918_9.75	8	2	AMP_Cnidaria	3533.701067688489	2203	3589.099999999999	2524
Cstellata_db3_244523_2_Glu-C_54_28_3114.66208_9.44	14	0	AMP_Cnidaria	3757.844455124697	1329	7712.8600000000015	915
Cstellata_db3_278645_2_Glu-C_41_24_2659.06988_7.05	14	4	AMP_Cnidaria	3903.5184059304615	806	12830.529999999999	222
Cstellata_db3_322958_1_Glu-C_38_32_3541.00988_11.03	13	3	AMP_Cnidaria	3793.360607043133	1207	3044.6399999999994	2770
Cstellata_db3_469799_0_Glu-C_24_24_2682.09728_7.33	19	1	AMP_Cnidaria	4242.368608925479	116	3831.6699999999996	2435
Cstellata_db3_560180_1_Glu-C_34_33_3986.54638_10.32	14	2	AMP_Cnidaria	3565.9501468123935	2071	6501.710000000002	1238
Csp._db3_31079_0_Glu-C_39_39_3981.38368_10.92	8	3	AMP_Cnidaria	3512.901047487202	2268	5166.27	1772
Csp._db3_125939_3_Glu-C_52_29_3129.65438_7.76	15	1	AMP_Cnidaria	3925.2622805238393	724	3794.89	2446
Csp._db3_170998_1_Glu-C_41_29_3174.68268_8.26	20	2	AMP_Cnidaria	3891.923666533797	840	5293.35	1714
Csp._db3_282459_3_Glu-C_61_37_3972.59818_9.22	6	2	AMP_Cnidaria	3609.9261555317607	1903	4023.42	2320
Csp._db3_362522_7_Glu-C_107_32_3467.91318_11.04	13	2	AMP_Cnidaria	3731.4526593177648	1431	3598.5800000000004	2518
Csp._db3_437721_0_Glu-C_29_29_3303.81318_10.32	9	0	AMP_Cnidaria	3384.199462910578	2634	4220.179999999999	2228
Csp._db3_439561_2_Glu-C_34_28_3208.69368_9.37	10	0	AMP_Cnidaria	3871.8541500272318	902	5738.159999999999	1509
Csp._db3_527741_1_Glu-C_28_25_2750.14968_8.07	11	1	AMP_Cnidaria	4002.6656436587214	504	1836.16	3079
Csp._db3_569000_1_Glu-C_47_31_3413.82108_10.23	13	3	AMP_Cnidaria	3890.0738383509497	845	3874.04	2414
Caustralis_db3_4662_2_Glu-C_85_28_3210.66588_8.95	23	0	AMP_Cnidaria	4204.929427742172	144	4453.26	2104
Caustralis_db3_115869_2_Glu-C_41_30_3554.09558_11.2	8	0	AMP_Cnidaria	3190.2199171296934	2998	3536.6799999999994	2559
Caustralis_db3_121776_3_Glu-C_52_28_3386.03858_8.54	13	4	AMP_Cnidaria	3825.9112806655608	1079	8150.580000000001	829
Cechinata_db3_36839_2_Glu-C_64_24_2569.94168_8.03	18	4	AMP_Cnidaria	4021.1450074097716	459	10734.820000000002	424
Cechinata_db3_42079_1_Glu-C_48_35_4103.70138_9.03	14	2	AMP_Cnidaria	3832.319881054195	1054	9257.63	619
Cechinata_db3_82952_1_Glu-C_41_23_2685.18468_7.83	13	4	AMP_Cnidaria	4009.211008151968	486	11612.82	335
Cserailia_db3_73059_3_Glu-C_41_26_2860.43368_7.46	13	4	AMP_Cnidaria	3944.881542221701	670	13382.3	189
Cserailia_db3_96554_0_Glu-C_29_29_3287.74608_9.41	11	0	AMP_Cnidaria	3680.796338344683	1615	5834.28	1469
Cserailia_db3_120246_3_Glu-C_51_23_2809.32758_8.93	8	4	AMP_Cnidaria	3486.2088289774947	2340	4158.66	2266
Cserailia_db3_183983_5_Glu-C_89_28_3405.88728_11.03	17	2	AMP_Cnidaria	4101.621595127131	290	5467.93	1623
Ecarnea_db3_130462_2_Glu-C_38_23_2734.31548_8.76	19	0	AMP_Cnidaria	3982.8343793894437	552	4745.84	1970
Ecarnea_db3_302463_7_Glu-C_99_25_2544.84518_8.03	5	1	AMP_Cnidaria	3555.1572401900553	2121	2009.5200000000002	3050
Ecarnea_db3_339924_3_Glu-C_62_24_2906.36398_11.33	20	0	AMP_Cnidaria	3766.8963021923105	1293	11715.280000000002	329
Ecarnea_db3_384063_0_Glu-C_26_26_2826.32128_7.99	11	1	AMP_Cnidaria	3982.974430499754	551	3780.4900000000007	2452
Ecarnea_db3_405035_2_Glu-C_55_30_3463.08268_10.93	11	0	AMP_Cnidaria	3522.43341817734	2234	7498.139999999999	970
Ecarnea_db3_467955_0_Glu-C_31_31_3395.80878_11.03	15	3	AMP_Cnidaria	3694.313126736419	1573	5042.219999999999	1824
Erubra_db3_7625_6_Glu-C_62_34_3606.93428_9.06	10	3	AMP_Cnidaria	3829.1632665654356	1065	4037.3199999999997	2314
Erubra_db3_41509_2_Glu-C_58_27_3264.74208_9.25	15	2	AMP_Cnidaria	3605.7915387011694	1916	2955.0000000000005	2803
Erubra_db3_124269_1_Glu-C_46_35_3640.12438_9.18	11	3	AMP_Cnidaria	3720.8714112619095	1471	4194.08	2240
Erubra_db3_141135_3_Glu-C_69_38_4066.61538_10.34	10	2	AMP_Cnidaria	3609.52326135227	1905	6239.789999999998	1331
Erubra_db3_207879_2_Glu-C_50_28_3431.99038_7.44	9	4	AMP_Cnidaria	3781.9582650361745	1247	13196.960000000001	203
Erubra_db3_262453_1_Glu-C_40_28_3300.91568_9.41	12	0	AMP_Cnidaria	3469.235793888474	2392	6511.12	1237
Erubra_db3_264116_6_Glu-C_75_29_3487.06318_9.36	17	2	AMP_Cnidaria	3869.268333895267	916	4043.6	2309
Flizardensis_db3_109602_1_Glu-C_41_25_2969.31108_7.38	9	4	AMP_Cnidaria	3849.901255415022	990	9009.16	656
Fcolemani_db3_18524_1_Glu-C_58_28_3372.87968_9.25	10	0	AMP_Cnidaria	3732.2107058503316	1426	3986.07	2349
Fcolemani_db3_192499_5_Glu-C_68_32_3260.75188_9.5	19	3	AMP_Cnidaria	3979.1030420979955	564	4365.720000000001	2158
Fcolemani_db3_217223_6_Glu-C_105_24_2813.35588_7.8	16	4	AMP_Cnidaria	3808.682200817606	1150	10944.759999999998	405
Fcolemani_db3_248976_8_Glu-C_60_28_2959.41328_8.05	16	2	AMP_Cnidaria	3953.4706333149097	643	5904.45	1443
Fcolemani_db3_310478_2_Glu-C_59_36_3721.21628_7.85	9	3	AMP_Cnidaria	3979.0828606436967	565	4748.759999999999	1969
Fcolemani_db3_441981_0_Glu-C_33_33_3554.11718_8.5	28	2	AMP_Cnidaria	4398.606137065819	39	9760.01	540
Fcolemani_db3_515538_1_Glu-C_31_26_2972.53388_7.38	6	4	AMP_Cnidaria	3569.7649277631303	2057	12255.0	281
Fcolemani_db3_627644_0_Glu-C_27_27_3369.96708_8.48	10	0	AMP_Cnidaria	3579.6595461064235	2021	5849.34	1461
Fancora_db3_48626_1_Glu-C_51_23_2540.01918_8.8	8	0	AMP_Cnidaria	3367.5802879986386	2677	4648.6	2015
Fancora_db3_73737_4_Glu-C_63_38_3920.41358_9.74	10	3	AMP_Cnidaria	3560.4678095462596	2098	5279.879999999999	1724
Fancora_db3_333282_2_Glu-C_81_37_4433.09368_9.18	12	2	AMP_Cnidaria	3691.652155804259	1586	4077.25	2295
Fancora_db3_435027_4_Glu-C_70_28_3371.95368_8.81	30	2	AMP_Cnidaria	4305.892149364048	68	7985.4	859
Fancora_db3_812904_0_Glu-C_38_38_4339.95618_8.51	5	3	AMP_Cnidaria	3164.90527311704	3014	3676.2	2491
Fancora_db3_823646_4_Glu-C_105_35_3761.34048_11.49	12	3	AMP_Cnidaria	3463.158317868419	2413	6490.319999999999	1245
Fancora_db3_838743_1_Glu-C_43_30_3815.43378_9.37	15	2	AMP_Cnidaria	3775.2125463888706	1261	4564.9	2053
Fancora_db3_909178_1_Glu-C_45_34_3434.83378_8.11	7	3	AMP_Cnidaria	3459.7741218637148	2421	5033.73	1828
Fancora_db3_928577_4_Glu-C_56_32_3364.89168_9.5	12	2	AMP_Cnidaria	3567.2093769097783	2068	7855.909999999999	884
Fancora_db3_1064043_0_Glu-C_27_27_3161.79038_11.31	4	0	AMP_Cnidaria	3250.492870489897	2909	3980.1000000000004	2351
Gfascicularis_db3_58269_8_Glu-C_72_31_3282.68378_8.67	26	3	AMP_Cnidaria	4293.93658809295	76	7557.849999999999	958
Gfascicularis_db3_192030_2_Glu-C_37_27_3097.54388_8.09	24	4	AMP_Cnidaria	4414.24720659734	29	14337.019999999999	136
Gfascicularis_db3_329177_1_Glu-C_29_27_3053.53448_8.93	10	3	AMP_Cnidaria	3625.2821537599884	1840	4191.04	2244
Gfascicularis_db3_362465_1_Glu-C_52_31_3373.87768_8.54	21	2	AMP_Cnidaria	4263.305136207066	99	9334.15	610
Gfascicularis_db3_384115_3_Glu-C_49_31_3525.10418_9.22	13	0	AMP_Cnidaria	4010.069422938386	484	6491.900000000001	1244
Gfascicularis_db3_398216_6_Glu-C_65_26_2860.38768_8.03	23	4	AMP_Cnidaria	4241.871924301982	118	9368.620000000003	604
Gfascicularis_db3_405349_1_Glu-C_46_27_2698.03248_5.86	6	1	AMP_Cnidaria	3386.8511136352663	2623	3524.6499999999987	2565
Gfascicularis_db3_408052_4_Glu-C_50_28_2932.37148_10.32	12	0	AMP_Cnidaria	3691.7461444635715	1584	6252.650000000001	1328
Gfascicularis_db3_462753_3_Glu-C_72_31_3447.92808_7.24	7	1	AMP_Cnidaria	3774.2700720552175	1265	2647.16	2892
Gfascicularis_db3_577331_1_Glu-C_33_28_3292.82958_8.95	16	2	AMP_Cnidaria	4111.878558549822	277	5438.26	1641
Gfascicularis_db3_578361_1_Glu-C_48_29_3337.00758_9.55	8	0	AMP_Cnidaria	3556.7830179782236	2113	4768.37	1956
Gfascicularis_db3_579155_3_Glu-C_76_24_2855.30098_11.49	11	0	AMP_Cnidaria	3493.7023069246256	2317	4740.12	1973
Gfascicularis_db3_601548_5_Glu-C_74_28_3118.54798_11.19	10	3	AMP_Cnidaria	3584.679860084303	2000	3859.95	2419
Gfascicularis_db3_604480_1_Glu-C_35_31_3323.76288_11.49	19	0	AMP_Cnidaria	4036.7149947425196	420	7594.750000000001	946
Gfascicularis_db3_695591_1_Glu-C_35_24_2868.37008_10.23	14	0	AMP_Cnidaria	3757.9867552761343	1328	10979.62	402
Gfascicularis_db3_767081_1_Glu-C_53_28_3248.65678_11.49	5	1	AMP_Cnidaria	3640.8400121692416	1783	1755.97	3089
Gfascicularis_db3_790162_4_Glu-C_72_29_3232.62638_8.69	17	2	AMP_Cnidaria	4120.25860374721	268	5120.1	1792
Gfascicularis_db3_858850_9_Trypsin_70_26_2922.27558_7.33	13	1	AMP_Cnidaria	3808.089363057355	1152	2634.8600000000006	2897
Hcoerulea_db3_60994_7_Trypsin_90_28_2597.90078_8.02	6	1	AMP_Cnidaria	2912.3098411043006	3116	1720.9900000000002	3096
Hcoerulea_db3_192158_1_Trypsin_33_30_3250.69738_8.59	20	1	AMP_Cnidaria	4240.690455131878	119	3927.1299999999997	2380
Hcoerulea_db3_201331_1_Trypsin_32_26_3018.58738_8.55	8	4	AMP_Cnidaria	3763.782730405831	1308	10401.64	465
Hcoerulea_db3_228738_1_Trypsin_35_25_2954.40398_7.33	24	4	AMP_Cnidaria	4230.598654968916	128	19400.519999999997	23
Mcapitata_db3_38943_4_Trypsin_63_28_3279.79668_8.06	4	4	AMP_Cnidaria	3561.68486623222	2093	8883.82	682
Mdigitata_db3_200429_6_Trypsin_62_29_3645.16578_7.59	6	4	AMP_Cnidaria	3440.65817381539	2480	7916.180000000002	870
Mdigitata_db3_263851_2_Trypsin_53_23_2646.02388_10.32	17	1	AMP_Cnidaria	3846.2264526572794	1007	4794.099999999998	1945
Mdigitata_db3_282955_0_Trypsin_23_23_2914.38218_7.36	6	4	AMP_Cnidaria	3804.0524704103495	1167	10403.960000000001	462
Mdigitata_db3_362342_2_Trypsin_50_35_4171.62128_8.32	10	2	AMP_Cnidaria	3812.207562755972	1133	5612.149999999998	1548
Mdigitata_db3_410195_7_Trypsin_83_25_2909.36068_7.35	15	4	AMP_Cnidaria	4095.8930430739315	296	14920.71	114
Aaspera_db3_75088_8_Trypsin_63_29_3379.00038_8.05	10	4	AMP_Cnidaria	4167.374923148743	190	12358.14	274
Acervicornis_db3_492710_2_Trypsin_33_23_2641.08818_8.03	13	1	AMP_Cnidaria	3941.890126146413	678	4632.91	2025
Acervicornis_db3_842014_0_Trypsin_23_23_2417.97638_7.8	4	4	AMP_Cnidaria	3217.211386749351	2959	5595.500000000001	1556
Adigitifera_db3_2263_6_Trypsin_76_23_2368.75108_8.05	9	1	AMP_Cnidaria	3652.6782297573977	1730	3883.59	2408
Adigitifera_db3_8032_4_Trypsin_53_32_3216.58118_8.73	11	1	AMP_Cnidaria	3751.6576009315536	1352	3813.6999999999994	2440
Pcaribaeorum_db3_16817_1_Trypsin_51_36_4044.45308_8.48	10	2	AMP_Cnidaria	3603.2499804536437	1923	4878.880000000001	1913
Pcaribaeorum_db3_23894_5_Trypsin_60_23_2799.28838_7.47	9	4	AMP_Cnidaria	3837.292365679905	1035	12967.5	211
Pcaribaeorum_db3_368415_1_Trypsin_43_28_3191.60368_8.28	5	1	AMP_Cnidaria	3558.284252045075	2102	3145.37	2714
Psp._db3_47767_2_Trypsin_51_29_3030.42348_8.54	12	1	AMP_Cnidaria	3820.1744959712173	1102	3328.8999999999996	2637
Psp._db3_57314_4_Trypsin_77_25_2970.42178_8.55	8	4	AMP_Cnidaria	3849.101460044375	992	9774.49	537
Psp._db3_104766_1_Trypsin_29_22_2524.86748_7.46	14	4	AMP_Cnidaria	4185.182031271873	168	18829.999999999993	30
Psp._db3_184743_8_Trypsin_93_26_3091.60838_7.47	7	4	AMP_Cnidaria	3940.4118235411	683	15773.660000000002	82
Psp._db3_287758_2_Trypsin_43_26_3204.72998_8.59	3	4	AMP_Cnidaria	3463.4666702513523	2410	8435.999999999998	757
Psp._db3_304100_6_Trypsin_61_29_3081.39368_7.24	5	3	AMP_Cnidaria	3298.4592989844655	2827	2230.28	3009
Psp._db3_336312_3_Trypsin_50_26_2912.29258_8.52	13	1	AMP_Cnidaria	3661.180184931545	1685	3351.2399999999993	2629
Psp._db3_363030_11_Trypsin_98_29_3320.77538_8.06	24	2	AMP_Cnidaria	4416.455140239602	27	9977.289999999999	519
Pverrucosa_db3_109755_2_Trypsin_42_28_3205.64298_7.39	4	1	AMP_Cnidaria	3561.1746275482283	2095	2833.28	2838
Pwellsi_db3_37812_5_Trypsin_65_24_2833.26278_8.73	8	4	AMP_Cnidaria	3904.996556555972	801	12864.5	216
Pwellsi_db3_69736_4_Trypsin_54_27_3216.77738_7.99	6	4	AMP_Cnidaria	3654.608383511218	1720	5523.05	1584
Pwellsi_db3_87920_1_Trypsin_67_26_3131.69018_7.35	7	1	AMP_Cnidaria	3525.855124835664	2223	2986.6199999999994	2794
Pvariabilis_db3_335804_0_Trypsin_27_27_3008.49958_7.59	11	4	AMP_Cnidaria	3809.341124099315	1147	8881.46	684
Rsp._db3_212127_2_Trypsin_32_28_3219.85628_8.03	12	4	AMP_Cnidaria	3908.3472784105197	785	15494.499999999998	97
Rsp._db3_267740_1_Trypsin_36_24_2698.05098_8.44	18	1	AMP_Cnidaria	4084.351524835184	309	6494.049999999999	1241
Rsp._db3_579253_2_Trypsin_45_22_2592.05688_8.72	7	4	AMP_Cnidaria	3975.513570592791	572	18753.000000000004	33
Rsp._db3_597864_1_Trypsin_53_32_3548.89708_8.69	16	2	AMP_Cnidaria	4026.442404099958	443	5937.240000000001	1434
Ryuma_db3_6176_5_Trypsin_63_23_2650.10838_7.23	14	4	AMP_Cnidaria	3956.680525846972	632	13947.979999999998	156
Ryuma_db3_48773_1_Trypsin_38_23_2550.98608_7.24	12	4	AMP_Cnidaria	3979.9583759526367	561	20693.879999999997	18
Ryuma_db3_100947_2_Trypsin_37_23_2727.38248_7.35	5	4	AMP_Cnidaria	3376.8337798549987	2652	8171.28	824
Scallimorphus_db3_284096_3_Trypsin_50_29_3399.83648_8.95	7	4	AMP_Cnidaria	3686.1249174606182	1605	6950.379999999999	1105
Scallimorphus_db3_360202_3_Trypsin_36_26_2993.43268_8.03	12	4	AMP_Cnidaria	3988.8900242203495	541	10969.04	403
Scaliendrum_db3_193527_3_Trypsin_50_25_2886.40038_8.55	9	4	AMP_Cnidaria	3978.8092215820443	566	10041.579999999998	510
Zsp._db3_246914_4_Trypsin_57_28_2880.19018_8.05	13	1	AMP_Cnidaria	3935.902952760534	702	5075.26	1808
Zsp._db3_440375_1_Trypsin_25_23_2683.14098_7.24	13	4	AMP_Cnidaria	4008.481429981315	488	10460.28	453
Amillepora_db3_645548_2_Trypsin_52_23_2589.98218_8.06	13	4	AMP_Cnidaria	3855.8202989939714	966	12096.809999999998	294
Amillepora_db3_669017_3_Trypsin_36_26_2955.43638_7.47	7	4	AMP_Cnidaria	3590.198406893031	1981	6862.0199999999995	1138
Asolitaryensis_db3_7121_1_Trypsin_25_24_2778.25178_8.02	10	4	AMP_Cnidaria	3908.8980753770174	778	10660.459999999997	428
Asolitaryensis_db3_104399_1_Trypsin_35_30_3250.74848_7.85	7	2	AMP_Cnidaria	3597.994176611572	1951	2746.3399999999997	2854
Atenuis_db3_172966_7_Trypsin_42_23_2489.91538_7.8	9	4	AMP_Cnidaria	3788.4494974916397	1223	14145.499999999998	147
Atenuis_db3_313095_1_Trypsin_32_28_3344.90788_8.77	15	4	AMP_Cnidaria	4146.785539228641	216	10329.199999999999	480
Alamarcki_db3_63266_0_Trypsin_26_26_2959.40328_9.95	16	1	AMP_Cnidaria	4175.493034806293	181	4180.3099999999995	2250
Ajaponica_db3_38283_3_Trypsin_45_24_3093.52608_8.74	2	4	AMP_Cnidaria	3431.374024547378	2507	7355.32	1019
Ajaponica_db3_212424_3_Trypsin_38_26_2694.07288_8.35	12	1	AMP_Cnidaria	3951.3712400944937	655	6084.940000000001	1375
Ajaponica_db3_533337_3_Trypsin_51_23_2630.06758_7.47	10	4	AMP_Cnidaria	3928.824771596762	712	12449.990000000003	264
Ajaponica_db3_646716_0_Trypsin_21_21_2638.33078_7.99	10	4	AMP_Cnidaria	3590.94604057108	1977	8316.59	796
Ajaponica_db3_694993_1_Trypsin_31_26_2869.33728_10.32	15	4	AMP_Cnidaria	4135.978628633136	234	12539.94	255
Ajaponica_db3_794772_2_Trypsin_30_28_3205.62148_8.25	7	1	AMP_Cnidaria	3589.379965347389	1982	2841.8600000000006	2836
Ajaponica_db3_934479_2_Trypsin_47_23_2692.04978_8.72	12	4	AMP_Cnidaria	3927.9061460299804	716	6921.02	1117
Aelegantissima_db3_112532_2_Trypsin_70_23_2527.94178_8.05	10	4	AMP_Cnidaria	3941.8235034616523	679	15548.080000000004	92
Aelegantissima_db3_187613_1_Trypsin_31_26_3067.68378_7.53	11	4	AMP_Cnidaria	3740.587999016746	1393	7537.720000000001	963
Aelegantissima_db3_389986_2_Trypsin_39_28_3262.78148_7.39	13	4	AMP_Cnidaria	4197.702779626328	153	10141.86	502
Aelegantissima_db3_603350_5_Trypsin_59_31_3504.13418_7.59	11	4	AMP_Cnidaria	3895.789964450211	829	7649.580000000001	931
Aelegantissima_db3_613210_3_Trypsin_47_29_3185.71188_8.05	3	1	AMP_Cnidaria	3481.2754378078116	2360	1712.68	3098
Aelegantissima_db3_624381_0_Trypsin_29_29_3301.83728_8.13	12	4	AMP_Cnidaria	3803.106621243049	1171	8541.719999999998	735
Aelegantissima_db3_648629_1_Trypsin_41_23_2355.61288_8.72	1	1	AMP_Cnidaria	3159.7776884729515	3017	2451.35	2948
Aelegantissima_db3_671074_2_Trypsin_51_34_3704.18208_7.94	18	2	AMP_Cnidaria	4023.554698174226	453	6065.549999999999	1383
Acalycularis_db3_529433_2_Trypsin_53_28_3310.78298_7.44	17	4	AMP_Cnidaria	4031.0731118468943	429	12833.719999999998	221
Basbestinum_db3_73812_6_Trypsin_71_26_2555.04628_7.99	7	4	AMP_Cnidaria	3328.9959937189465	2767	4606.62	2036
Basbestinum_db3_215866_1_Trypsin_32_30_3015.31578_8.73	6	1	AMP_Cnidaria	3325.6171111263857	2775	3054.5299999999997	2763
Basbestinum_db3_295060_6_Trypsin_59_23_2607.07138_8.46	7	4	AMP_Cnidaria	3801.7398973082472	1178	10592.5	437
Basbestinum_db3_325487_1_Trypsin_38_30_3256.71418_7.42	12	1	AMP_Cnidaria	4122.20732390938	264	1894.18	3071
Basbestinum_db3_576879_1_Trypsin_41_32_3319.69628_7.99	11	1	AMP_Cnidaria	3656.8814787107067	1710	2660.98	2884
Clyra_db3_223399_0_Trypsin_18_18_2307.69698_8.21	3	1	AMP_Cnidaria	3385.8063885098722	2628	2149.23	3025
Cstellata_db3_175630_2_Trypsin_31_25_2808.38338_8.72	12	4	AMP_Cnidaria	3947.698555823326	661	11802.32	317
Cstellata_db3_206291_1_Trypsin_45_26_2949.33928_8.29	23	1	AMP_Cnidaria	4249.9782217065085	108	1794.1899999999998	3083
Csp._db3_535381_5_Trypsin_73_28_3273.87458_7.42	4	4	AMP_Cnidaria	3283.0961115351943	2859	8959.88	664
Cserailia_db3_72333_0_Trypsin_28_28_3064.57068_8.76	28	1	AMP_Cnidaria	4532.680636881308	8	4602.889999999999	2039
Ecarnea_db3_228307_2_Trypsin_58_27_3203.70548_7.31	18	4	AMP_Cnidaria	4354.376287867238	49	24509.24000000001	3
Ecarnea_db3_431959_0_Trypsin_23_23_2838.45528_8.58	10	4	AMP_Cnidaria	3852.9041939373	978	12565.239999999998	254
Erubra_db3_254597_2_Trypsin_47_28_3347.92578_8.06	13	4	AMP_Cnidaria	3867.5567887189613	922	12037.56	298
Fcolemani_db3_29031_2_Trypsin_54_31_3481.01598_7.9	11	2	AMP_Cnidaria	3863.721590390671	936	4004.8799999999997	2334
Fcolemani_db3_604920_8_Trypsin_75_27_2845.18478_8.07	9	1	AMP_Cnidaria	3842.586682574149	1016	4142.740000000001	2271
Fancora_db3_75023_2_Trypsin_47_26_2929.46568_8.05	12	4	AMP_Cnidaria	4120.1820018189055	270	16933.28	65
Fancora_db3_202656_5_Trypsin_72_26_2864.27978_7.47	7	4	AMP_Cnidaria	3876.191087500875	883	7057.0599999999995	1083
Fancora_db3_391183_1_Trypsin_35_26_2861.29558_7.24	5	4	AMP_Cnidaria	3632.1608532623864	1818	5050.710000000001	1819
Fancora_db3_401733_8_Trypsin_86_23_2409.95638_7.77	4	4	AMP_Cnidaria	3271.9625605031183	2884	4024.1399999999994	2319
Fancora_db3_846746_2_Trypsin_36_23_2461.90688_8.7	9	1	AMP_Cnidaria	3606.8171266569457	1912	2320.08	2981
Fancora_db3_895049_3_Trypsin_54_28_2919.32288_7.99	14	1	AMP_Cnidaria	4027.2960895671486	440	3689.0400000000004	2487
Gfascicularis_db3_159245_1_Trypsin_35_29_3232.70408_7.83	15	1	AMP_Cnidaria	4053.121229041768	381	3061.1400000000003	2761
Gfascicularis_db3_168418_3_Trypsin_53_27_3059.60458_8.02	4	4	AMP_Cnidaria	3458.5679224447285	2426	8688.26	713
Gfascicularis_db3_231573_1_Trypsin_47_27_3214.72208_8.58	20	4	AMP_Cnidaria	4269.594206285652	93	13547.239999999998	181
Gfascicularis_db3_328732_3_Trypsin_60_27_3058.42048_8.02	16	1	AMP_Cnidaria	3923.9635651442604	732	3550.2399999999993	2552
Gfascicularis_db3_401793_1_Trypsin_34_23_2716.15838_7.84	18	4	AMP_Cnidaria	4174.593226843515	183	18794.919999999995	32
Gfascicularis_db3_408220_2_Trypsin_33_27_3076.65198_7.33	10	4	AMP_Cnidaria	3890.077531017337	844	6971.339999999999	1101
Gfascicularis_db3_461364_2_Trypsin_44_23_2620.10768_7.83	14	4	AMP_Cnidaria	4110.690617332514	280	14412.349999999997	135
Gfascicularis_db3_681879_0_Trypsin_24_24_2639.05248_7.35	26	4	AMP_Cnidaria	4346.715503745754	52	23812.47	6
Gfascicularis_db3_701146_7_Trypsin_75_26_3040.55048_7.33	3	4	AMP_Cnidaria	3632.770463161505	1814	9787.78	534
Aalata_db4_6856_2_Asp-N_54_27_3205.60318_9.58	15	0	AMP_Cnidaria	3919.99514556777	748	7647.58	933
Aalata_db4_13075_1_Asp-N_31_27_3157.60538_8.43	17	4	AMP_Cnidaria	4296.865778213202	75	6471.0	1250
Aalata_db4_87047_3_Asp-N_39_26_3036.50718_8.31	16	4	AMP_Cnidaria	4310.495943874281	65	11267.58	369
Ccruxmelitensis_db4_46471_4_Asp-N_58_28_3037.48958_9.41	16	2	AMP_Cnidaria	3923.941429374404	734	4033.9999999999995	2315
Ccruxmelitensis_db4_89131_4_Asp-N_46_24_2829.23458_9.32	25	0	AMP_Cnidaria	4264.958175792769	98	12470.050000000001	262
Ccruxmelitensis_db4_195860_1_Asp-N_37_26_2849.25678_8.36	9	1	AMP_Cnidaria	3703.479014754033	1547	5289.0199999999995	1717
Ccruxmelitensis_db4_211252_9_Asp-N_81_28_3402.02628_10.33	15	0	AMP_Cnidaria	3993.5293499720037	532	7399.329999999999	1002
Cquinquecirrha_db4_29515_1_Asp-N_59_29_3280.69648_8.93	11	3	AMP_Cnidaria	3546.9128802155474	2155	2969.4	2798
Cquinquecirrha_db4_93532_5_Asp-N_46_23_2577.94618_8.07	12	4	AMP_Cnidaria	3913.2864166936743	765	13681.34	172
Cquinquecirrha_db4_173735_7_Asp-N_97_34_3852.47828_11.04	16	2	AMP_Cnidaria	3907.7626312360403	790	9436.329999999998	593
Cquinquecirrha_db4_243328_1_Asp-N_52_26_3199.68258_8.55	19	1	AMP_Cnidaria	4120.857270495885	267	4177.199999999999	2254
Cquinquecirrha_db4_332620_2_Asp-N_61_37_4123.71088_11.04	12	2	AMP_Cnidaria	3753.708448978637	1345	8725.4	709
Csivickisi_db4_2103_0_Asp-N_28_28_3337.80548_8.55	26	4	AMP_Cnidaria	4517.900390872733	12	12402.679999999997	272
Csivickisi_db4_45088_2_Asp-N_59_32_3648.28068_8.05	12	2	AMP_Cnidaria	3937.9890248746365	689	3706.28	2480
Csivickisi_db4_110566_2_Asp-N_50_33_3876.47438_9.41	11	2	AMP_Cnidaria	3853.5596193300894	973	7360.470000000001	1018
Csivickisi_db4_251587_3_Asp-N_48_26_2996.56988_11.2	12	0	AMP_Cnidaria	3733.953320090571	1419	3995.53	2342
Csivickisi_db4_323732_1_Asp-N_42_33_3498.81908_8.61	4	3	AMP_Cnidaria	3342.704561772857	2737	5661.959999999999	1533
Csivickisi_db4_412765_0_Asp-N_23_23_2794.33468_8.11	11	1	AMP_Cnidaria	3656.517826898363	1712	1952.3999999999999	3065
Cconvolvulus_db4_137083_2_Asp-N_46_28_3430.81318_9.69	17	0	AMP_Cnidaria	3827.902330957034	1073	3935.4200000000005	2377
Dpumila_db4_53689_3_Asp-N_38_24_2673.10248_8.95	10	1	AMP_Cnidaria	3945.548290385328	668	3555.2	2548
Hauricula_db4_125891_7_Asp-N_49_23_2315.63238_8.07	13	1	AMP_Cnidaria	3747.7744825988484	1370	3882.7599999999993	2409
Hsanjuanensis_db4_2027_5_Asp-N_66_28_3278.78158_8.81	18	4	AMP_Cnidaria	4155.753279461339	202	12784.479999999998	227
Hsanjuanensis_db4_142552_0_Asp-N_32_32_3599.24268_11.79	10	0	AMP_Cnidaria	3658.4981319774347	1702	4989.89	1859
Hsymbiolongicarpus_db4_125979_2_Asp-N_47_29_3242.85118_11.2	12	0	AMP_Cnidaria	3855.405149646542	969	8680.02	718
Hsymbiolongicarpus_db4_134705_2_Asp-N_43_29_3228.70428_9.89	21	3	AMP_Cnidaria	3951.7826886849257	651	6738.440000000001	1174
Hsymbiolongicarpus_db4_188173_0_Asp-N_33_33_3315.69598_8.73	10	3	AMP_Cnidaria	3453.1387644459537	2445	5611.979999999999	1549
Holigactis_db4_33681_4_Asp-N_37_21_2423.86138_8.72	11	4	AMP_Cnidaria	4143.033721278904	223	25470.860000000004	1
Lquadricornis_db4_136992_4_Asp-N_61_23_2906.31418_8.67	14	1	AMP_Cnidaria	3871.3439908285254	906	1987.6799999999998	3058
Lquadricornis_db4_261481_6_Asp-N_64_24_2782.25268_8.36	5	4	AMP_Cnidaria	3367.059284014138	2680	9840.720000000001	529
Malcicornis_db4_117246_2_Asp-N_47_30_3571.08838_11.04	12	2	AMP_Cnidaria	3951.933726351775	650	5075.759999999999	1807
Mcomplanata_db4_139418_1_Asp-N_31_26_2839.24158_7.53	9	1	AMP_Cnidaria	3789.06141377512	1220	3838.8899999999994	2429
Mcomplanata_db4_158953_3_Asp-N_52_30_3538.03488_11.79	8	0	AMP_Cnidaria	3337.821507521011	2747	4380.079999999999	2144
Mcomplanata_db4_171641_4_Asp-N_83_39_4056.56638_9.78	5	3	AMP_Cnidaria	3327.8748892016843	2770	4276.799999999999	2205
Mcomplanata_db4_176669_1_Asp-N_50_34_3826.35338_9.62	21	2	AMP_Cnidaria	4225.053593040496	131	5068.510000000001	1815
Mcomplanata_db4_216029_8_Asp-N_92_28_3058.46748_10.23	23	0	AMP_Cnidaria	3957.7720251600103	629	8410.860000000002	763
Mcomplanata_db4_238476_1_Asp-N_32_29_2953.36688_8.93	11	2	AMP_Cnidaria	3630.39056891444	1823	2228.25	3010
Mcomplanata_db4_253747_0_Asp-N_39_39_4582.28298_8.93	10	2	AMP_Cnidaria	3639.0262604636773	1792	6960.240000000001	1104
Mcomplanata_db4_305993_4_Asp-N_39_28_3075.54138_11.2	17	0	AMP_Cnidaria	4005.4112055231676	496	4865.65	1922
Mcomplanata_db4_326916_0_Asp-N_28_28_3242.64938_8.83	5	3	AMP_Cnidaria	3392.1144821249527	2608	3369.6800000000003	2624
Mcomplanata_db4_374290_0_Asp-N_28_28_3302.83258_11.49	11	0	AMP_Cnidaria	3644.2828356083373	1768	7062.42	1081
Mcomplanata_db4_394111_1_Asp-N_40_31_3259.59178_10.06	10	3	AMP_Cnidaria	3465.4863188882377	2403	6909.4800000000005	1121
Mcomplanata_db4_402999_1_Asp-N_33_23_2644.08918_8.7	7	1	AMP_Cnidaria	3742.625627271253	1385	2254.75	3001
Mcomplanata_db4_441527_3_Asp-N_41_25_2997.46678_8.05	4	4	AMP_Cnidaria	3574.0804528965823	2045	9569.199999999999	566
Mcomplanata_db4_442818_0_Asp-N_23_23_2789.18898_8.93	9	0	AMP_Cnidaria	3548.4073803485203	2147	3663.3999999999996	2495
Mcomplanata_db4_498292_4_Asp-N_56_31_3263.85558_11.2	15	0	AMP_Cnidaria	3871.1824301411475	908	5907.299999999999	1442
Mcomplanata_db4_500293_2_Asp-N_42_37_3933.31128_8.22	9	3	AMP_Cnidaria	3649.623486270257	1743	3952.0199999999995	2367
Mcomplanata_db4_602797_3_Asp-N_41_26_2812.32948_10.34	9	0	AMP_Cnidaria	3404.236199106547	2572	7106.539999999999	1072
Msquarrosa_db4_53637_6_Asp-N_60_31_3514.02468_9.07	26	2	AMP_Cnidaria	4345.249267416519	53	14488.440000000004	133
Msquarrosa_db4_101927_3_Asp-N_56_23_2703.13688_7.54	2	4	AMP_Cnidaria	3376.87325903789	2651	6004.130000000001	1407
Msquarrosa_db4_103050_2_Asp-N_40_29_3199.68428_10.93	16	0	AMP_Cnidaria	3795.9663949847736	1200	9367.74	605
Msquarrosa_db4_210003_2_Asp-N_39_34_3865.32838_9.89	10	3	AMP_Cnidaria	3982.5476377166856	555	4870.000000000001	1919
Msquarrosa_db4_453211_0_Asp-N_28_28_3161.65438_9.1	9	0	AMP_Cnidaria	3615.664147786633	1885	4780.4800000000005	1952
Msquarrosa_db4_458409_8_Asp-N_76_23_2580.98718_7.33	2	4	AMP_Cnidaria	3330.329661848478	2765	8882.5	683
Msquarrosa_db4_517981_2_Asp-N_45_32_3563.01658_11.49	14	3	AMP_Cnidaria	3861.9940339517702	943	2347.6800000000003	2972
Msquarrosa_db4_621555_0_Asp-N_27_27_3361.85908_10.04	15	0	AMP_Cnidaria	3898.1454588721517	819	6262.02	1320
Msquarrosa_db4_712206_0_Asp-N_28_28_2854.19858_10.33	16	1	AMP_Cnidaria	4078.2528282972667	320	2702.35	2869
Msquarrosa_db4_742800_2_Asp-N_60_36_4081.53798_9.56	10	2	AMP_Cnidaria	3595.3706298258553	1960	5357.209999999999	1683
Msquarrosa_db4_778171_6_Asp-N_62_27_3249.66208_10.33	18	3	AMP_Cnidaria	4022.2860016711215	457	3950.48	2368
Mvirulenta_db4_138923_1_Asp-N_33_31_3807.39608_9.58	8	0	AMP_Cnidaria	3717.122099749063	1489	2684.36	2879
Pcarnea_db4_7143_10_Asp-N_154_40_4377.86098_11.37	6	3	AMP_Cnidaria	3150.3298292419663	3023	3555.3900000000003	2547
Pcarnea_db4_13400_2_Asp-N_31_28_3587.21168_11.2	10	0	AMP_Cnidaria	3601.8345714969255	1933	5575.23	1563
Pcarnea_db4_17854_0_Asp-N_27_27_3375.88538_8.81	22	4	AMP_Cnidaria	4355.017158826686	48	11930.3	307
Pcarnea_db4_532465_3_Asp-N_49_32_3750.31608_8.95	12	2	AMP_Cnidaria	4047.4626766194247	391	6152.359999999999	1355
Pcarnea_db4_611664_4_Asp-N_68_27_3090.55548_8.69	24	4	AMP_Cnidaria	4429.740255527401	23	14117.799999999997	150
Pcarnea_db4_623157_3_Asp-N_45_23_2568.89498_7.99	10	1	AMP_Cnidaria	3873.8421549251148	893	3493.8399999999997	2582
Pcarnea_db4_747138_3_Asp-N_59_33_3542.83778_11.03	8	3	AMP_Cnidaria	3577.3851133256576	2029	4576.38	2047
Pcarnea_db4_779285_0_Asp-N_26_26_2799.18148_8.02	14	2	AMP_Cnidaria	3908.2554336969524	787	3105.45	2742
Pcarnea_db4_782104_4_Asp-N_47_24_2793.23558_8.4	15	1	AMP_Cnidaria	3909.914640727941	774	2613.9599999999996	2907
Pcarnea_db4_795674_4_Asp-N_63_23_2826.31778_10.32	14	0	AMP_Cnidaria	3906.784779936633	792	7885.439999999999	877
Pporpita_db4_70342_3_Asp-N_48_26_3137.64738_7.46	18	4	AMP_Cnidaria	4231.3604256313965	126	17012.280000000002	62
Roctopunctata_db4_1127_2_Asp-N_39_25_2971.43198_8.47	5	4	AMP_Cnidaria	3892.838752955137	836	12078.58	295
Resculentum_db4_52967_0_Asp-N_36_36_3990.54598_11.49	10	2	AMP_Cnidaria	3649.425828607785	1744	8090.360000000001	840
Resculentum_db4_67043_1_Asp-N_33_31_3094.45818_10.33	14	3	AMP_Cnidaria	3962.771807384965	614	2841.6299999999997	2837
Resculentum_db4_109886_2_Asp-N_51_37_4135.67198_8.31	16	3	AMP_Cnidaria	3849.5975732599077	991	10764.879999999997	419
Resculentum_db4_164980_1_Asp-N_34_28_2973.40248_8.07	23	2	AMP_Cnidaria	4401.831195378299	33	8000.45	858
Resculentum_db4_181766_1_Asp-N_32_31_3333.79188_8.59	28	3	AMP_Cnidaria	4196.648687261476	154	6753.360000000001	1171
Tsp._db4_227915_6_Asp-N_64_38_3981.54428_8.62	7	3	AMP_Cnidaria	3423.354230412279	2520	5116.8	1793
Tsp._db4_231129_1_Asp-N_27_23_2943.55518_10.92	10	0	AMP_Cnidaria	3201.4427583896722	2980	4517.8	2074
VValella_db4_87132_4_Asp-N_49_26_2828.28828_10.26	11	0	AMP_Cnidaria	3649.998362724662	1739	6570.619999999999	1225
VValella_db4_243890_0_Asp-N_39_39_4029.53298_7.42	7	3	AMP_Cnidaria	3201.715545443851	2978	3017.3999999999996	2782
VValella_db4_262364_6_Asp-N_86_26_2972.46078_10.22	16	1	AMP_Cnidaria	3953.5727743040625	642	2299.8900000000003	2988
VValella_db4_269913_1_Asp-N_45_34_3574.92028_8.13	15	3	AMP_Cnidaria	3792.92827027437	1208	6630.99	1206
Mcomplanata_db4_391751_5_Chymotrypsin-low_63_31_3176.61878_9.52	11	0	AMP_Cnidaria	3731.4008447417486	1432	5795.42	1487
Aalata_db4_8857_1_Glu-C_58_24_2722.22558_7.33	6	4	AMP_Cnidaria	3725.1996491602604	1457	14944.919999999998	112
Ccruxmelitensis_db4_13658_8_Glu-C_79_31_3672.18368_8.69	21	2	AMP_Cnidaria	4063.2925325704987	355	9521.99	577
Ccruxmelitensis_db4_160452_4_Glu-C_50_27_3004.45678_9.37	14	0	AMP_Cnidaria	3950.77946395083	656	8395.22	772
Ccruxmelitensis_db4_260855_0_Glu-C_23_23_2888.41838_8.32	7	4	AMP_Cnidaria	3485.497217301757	2345	8543.3	734
Candromeda_db4_28628_2_Glu-C_38_24_2612.12618_8.36	14	4	AMP_Cnidaria	3743.0162214617726	1383	3994.74	2343
Candromeda_db4_67279_1_Glu-C_28_26_2909.41698_8.32	15	2	AMP_Cnidaria	4100.024537054408	293	3242.18	2663
Candromeda_db4_116148_1_Glu-C_94_35_3995.58048_11.33	8	2	AMP_Cnidaria	3508.901424991203	2280	4387.31	2143
Cquinquecirrha_db4_112656_0_Glu-C_31_31_3349.77718_8.89	13	3	AMP_Cnidaria	3729.1161232233717	1439	6545.120000000001	1230
Cquinquecirrha_db4_303169_11_Glu-C_100_30_3535.02408_10.32	12	0	AMP_Cnidaria	3484.233385770533	2349	4236.57	2223
Csivickisi_db4_171722_2_Glu-C_48_25_2890.37118_9.14	7	0	AMP_Cnidaria	3518.1139292970106	2251	5658.9	1536
Dpumila_db4_67538_2_Glu-C_31_23_2865.35068_8.7	11	4	AMP_Cnidaria	3952.470891932799	648	8132.379999999999	833
Dpumila_db4_89249_6_Glu-C_72_28_3276.63878_8.46	22	2	AMP_Cnidaria	4340.435089383389	55	6608.1	1215
Dpumila_db4_106159_2_Glu-C_51_24_2859.34398_8.06	12	4	AMP_Cnidaria	3864.1327347579413	933	6890.929999999999	1132
Hauricula_db4_66728_0_Glu-C_38_38_4031.61978_8.59	11	3	AMP_Cnidaria	3618.8539476504493	1869	6904.59	1127
Hsanjuanensis_db4_2298_1_Glu-C_55_24_2693.31038_8.72	9	4	AMP_Cnidaria	3604.3665454645675	1921	5323.129999999999	1700
Hsanjuanensis_db4_53129_1_Glu-C_49_24_2589.95198_8.93	6	4	AMP_Cnidaria	3511.599825848632	2270	5302.09	1712
Hsanjuanensis_db4_149320_0_Glu-C_23_23_2781.17168_8.62	11	0	AMP_Cnidaria	4028.425007098399	438	4758.0599999999995	1961
Hsymbiolongicarpus_db4_212531_3_Glu-C_52_31_3307.79548_8.76	6	3	AMP_Cnidaria	3537.0859411876686	2189	1601.52	3108
Holigactis_db4_61732_3_Glu-C_60_26_3098.74548_7.4	9	4	AMP_Cnidaria	3740.813144094979	1392	19816.999999999996	21
Lquadricornis_db4_37135_3_Glu-C_52_26_2719.08528_8.03	20	1	AMP_Cnidaria	4269.100617663127	96	4837.9400000000005	1934
Lquadricornis_db4_155807_0_Glu-C_23_23_2597.24088_8.06	10	4	AMP_Cnidaria	3303.9545454621375	2820	5151.859999999999	1777
Lquadricornis_db4_296881_3_Glu-C_43_34_3671.23818_10.26	20	0	AMP_Cnidaria	3893.8262893103297	833	6268.42	1318
Mcomplanata_db4_30613_2_Glu-C_49_27_3446.19508_7.94	12	4	AMP_Cnidaria	3760.0073676161805	1320	14612.359999999999	130
Mcomplanata_db4_34580_2_Glu-C_86_32_3598.19868_9.14	15	0	AMP_Cnidaria	3835.2671842872487	1040	7645.280000000002	934
Mcomplanata_db4_118085_1_Glu-C_34_31_3670.24938_8.46	14	2	AMP_Cnidaria	4031.10175109173	428	4551.95	2060
Mcomplanata_db4_168635_2_Glu-C_34_27_2891.34098_8.37	27	1	AMP_Cnidaria	4525.223421983823	10	3060.35	2762
Mcomplanata_db4_239381_4_Glu-C_44_28_2919.33228_9.5	21	0	AMP_Cnidaria	4142.83421372751	224	7651.52	928
Mcomplanata_db4_263592_1_Glu-C_38_27_3159.80658_8.1	11	4	AMP_Cnidaria	3812.407277381165	1132	14107.500000000002	151
Mcomplanata_db4_293502_0_Glu-C_23_23_2703.11618_8.03	19	4	AMP_Cnidaria	4184.076451524376	170	12825.619999999999	223
Mcomplanata_db4_298271_3_Glu-C_52_24_2788.16078_8.74	14	0	AMP_Cnidaria	3823.339096627854	1089	4781.0199999999995	1951
Mcomplanata_db4_316499_1_Glu-C_29_26_2872.38468_10.25	15	0	AMP_Cnidaria	3743.8195554037884	1381	5796.18	1486
Mcomplanata_db4_383853_0_Glu-C_26_26_2680.03618_8.05	11	1	AMP_Cnidaria	3563.3615215451223	2085	2264.06	2996
Mcomplanata_db4_425837_1_Glu-C_38_33_3322.66238_7.83	10	3	AMP_Cnidaria	3608.6982210833658	1906	3132.2000000000003	2722
Mcomplanata_db4_465703_0_Glu-C_38_38_4190.73238_11.03	14	3	AMP_Cnidaria	3625.263984404147	1841	6329.52	1295
Mcomplanata_db4_468670_2_Glu-C_39_23_2555.92428_8.11	11	1	AMP_Cnidaria	4006.116005943343	492	3543.2600000000007	2558
Mcomplanata_db4_556979_0_Glu-C_33_33_3730.19948_7.81	12	2	AMP_Cnidaria	3911.287766063379	772	7887.76	876
Mcomplanata_db4_610612_1_Glu-C_38_36_4181.92538_9.22	10	0	AMP_Cnidaria	3221.266506741757	2954	3190.4900000000002	2687
Mcomplanata_db4_673389_0_Glu-C_27_27_2945.37858_8.55	8	3	AMP_Cnidaria	3522.9371297850666	2232	3395.72	2617
Msquarrosa_db4_13587_2_Glu-C_46_28_3153.71718_10.32	19	0	AMP_Cnidaria	3865.34405907015	928	7395.04	1006
Msquarrosa_db4_83803_3_Glu-C_56_31_3494.97608_10.23	15	3	AMP_Cnidaria	3664.691076618441	1670	6023.76	1400
Msquarrosa_db4_125333_0_Glu-C_30_30_3731.27888_8.13	6	4	AMP_Cnidaria	3534.1705015478055	2201	6735.839999999998	1175
Msquarrosa_db4_312985_1_Glu-C_58_29_3450.89068_10.92	16	3	AMP_Cnidaria	3875.630157549073	887	5512.259999999999	1593
Msquarrosa_db4_329118_4_Glu-C_63_34_3860.42958_10.32	8	2	AMP_Cnidaria	3693.64347542968	1575	3723.74	2475
Msquarrosa_db4_350262_3_Glu-C_59_27_3243.64008_11.49	8	0	AMP_Cnidaria	3380.5137070645146	2644	3572.84	2537
Msquarrosa_db4_502519_0_Glu-C_34_34_3891.47988_8.06	11	2	AMP_Cnidaria	4065.5616980414343	346	6655.049999999998	1199
Msquarrosa_db4_625816_2_Glu-C_41_28_3031.64758_8.52	16	4	AMP_Cnidaria	3856.4300630937537	961	6835.95	1145
Msquarrosa_db4_629335_1_Glu-C_29_26_2823.30318_8.93	16	4	AMP_Cnidaria	3829.771037394993	1062	7439.5	990
Msquarrosa_db4_637563_1_Glu-C_51_37_4237.85148_9.3	10	2	AMP_Cnidaria	3749.1778680165244	1361	5411.119999999999	1656
Msquarrosa_db4_715475_0_Glu-C_26_26_2858.32288_8.09	17	1	AMP_Cnidaria	3856.072853485137	965	3635.0899999999992	2506
Mvirulenta_db4_23026_5_Glu-C_70_29_3207.71908_9.5	17	0	AMP_Cnidaria	3905.955724328804	795	7299.08	1030
Mvirulenta_db4_40009_1_Glu-C_44_37_4332.06888_8.77	7	2	AMP_Cnidaria	3815.016821532036	1120	8390.479999999998	773
Mvirulenta_db4_40065_1_Glu-C_45_30_3387.87888_8.72	8	3	AMP_Cnidaria	3714.0377902283135	1499	2785.44	2846
Mvirulenta_db4_67453_5_Glu-C_100_30_3452.95618_8.93	15	2	AMP_Cnidaria	3954.069875819841	638	5435.089999999999	1642
Mvirulenta_db4_68377_2_Glu-C_51_31_3530.10778_8.89	19	2	AMP_Cnidaria	4269.102394302035	95	3759.75	2463
Mvirulenta_db4_123718_2_Glu-C_72_33_3660.18248_8.59	23	2	AMP_Cnidaria	4143.925297531785	219	7382.79	1011
Pphysalis_db4_32387_4_Glu-C_39_24_2787.31748_8.02	12	4	AMP_Cnidaria	3647.3529189910196	1750	5862.200000000001	1457
Pcarnea_db4_60624_0_Glu-C_33_33_3829.37928_11.19	5	2	AMP_Cnidaria	3407.0283458067393	2562	4378.99	2145
Pcarnea_db4_100082_6_Glu-C_85_26_2730.20618_9.89	27	0	AMP_Cnidaria	4163.903286556754	192	6345.320000000001	1289
Pcarnea_db4_334624_1_Glu-C_27_23_2708.19708_8.95	18	0	AMP_Cnidaria	4168.996374481391	188	5676.399999999999	1527
Pcarnea_db4_334793_0_Glu-C_27_27_3319.82128_9.78	19	4	AMP_Cnidaria	4040.051042400464	412	10246.86	495
Pcarnea_db4_416471_4_Glu-C_92_34_3719.27218_9.34	20	3	AMP_Cnidaria	4069.2790281336347	333	6812.12	1156
Pcarnea_db4_493002_0_Glu-C_24_24_3134.67838_8.55	12	4	AMP_Cnidaria	3626.693130624312	1837	11317.88	364
Pcarnea_db4_541584_3_Glu-C_43_27_3319.83018_7.38	8	4	AMP_Cnidaria	4076.4419537432586	323	18611.86	35
Pcarnea_db4_552739_3_Glu-C_76_24_2796.36918_7.83	4	4	AMP_Cnidaria	3177.7583458474355	3006	5938.599999999999	1432
Pcarnea_db4_567416_2_Glu-C_37_23_2700.15998_11.03	9	0	AMP_Cnidaria	3591.5669512305726	1973	6989.880000000001	1096
Pcarnea_db4_614176_7_Glu-C_67_24_3052.50868_8.77	20	0	AMP_Cnidaria	4037.3883297131006	419	5765.019999999999	1504
Pcarnea_db4_636627_1_Glu-C_68_31_3286.82368_11.2	12	0	AMP_Cnidaria	3744.8969181374205	1378	3794.9400000000005	2445
Pcarnea_db4_640413_2_Glu-C_60_28_3266.66908_9.89	27	2	AMP_Cnidaria	4360.325019116202	44	9808.0	532
Resculentum_db4_149818_0_Glu-C_26_26_2940.48378_10.32	10	0	AMP_Cnidaria	3521.156942558307	2238	5432.019999999999	1646
Resculentum_db4_153385_3_Glu-C_70_28_3326.93128_10.33	17	0	AMP_Cnidaria	4133.0796872982855	241	10312.590000000002	482
Resculentum_db4_173829_1_Glu-C_38_36_4073.50508_9.29	9	3	AMP_Cnidaria	3628.331037992284	1830	4328.659999999999	2177
Resculentum_db4_181525_0_Glu-C_26_26_2987.55018_8.11	11	4	AMP_Cnidaria	3948.791661460714	660	12605.46	245
Tsp._db4_124815_1_Glu-C_40_28_3428.07598_7.96	7	4	AMP_Cnidaria	3703.942642080824	1543	6975.68	1099
Tsp._db4_196418_6_Glu-C_69_40_4615.20218_8.25	6	2	AMP_Cnidaria	3453.1735110610834	2444	5707.879999999999	1515
VValella_db4_415134_0_Glu-C_37_37_3758.06768_10.25	5	3	AMP_Cnidaria	3346.3435786346245	2727	5011.2	1839
Aalata_db4_32374_5_Trypsin_66_27_3135.64258_7.94	7	4	AMP_Cnidaria	3627.9204290148714	1832	8408.92	764
Aalata_db4_51063_3_Trypsin_61_23_2644.06378_8.06	16	1	AMP_Cnidaria	4073.844549726274	328	4433.719999999999	2111
Cquinquecirrha_db4_33844_2_Trypsin_40_28_3098.58788_8.07	15	4	AMP_Cnidaria	4274.515114418294	89	10876.439999999999	409
Csivickisi_db4_90177_1_Trypsin_48_32_3638.10758_7.77	13	1	AMP_Cnidaria	3856.9325097190113	960	2994.1800000000003	2791
Cconvolvulus_db4_126976_1_Trypsin_51_24_2794.30988_7.83	19	4	AMP_Cnidaria	4137.399377459055	231	21523.059999999998	15
Malcicornis_db4_42864_3_Trypsin_67_29_3709.26258_7.99	8	4	AMP_Cnidaria	3816.615812583025	1113	4997.66	1853
Mcomplanata_db4_128190_0_Trypsin_23_23_2678.21888_7.83	6	4	AMP_Cnidaria	3583.6829291894765	2005	11087.660000000002	392
Mcomplanata_db4_329255_3_Trypsin_39_23_2617.15038_7.47	11	4	AMP_Cnidaria	3807.4396541275223	1156	17014.5	61
Mcomplanata_db4_458060_2_Trypsin_46_33_3478.80568_8.73	8	3	AMP_Cnidaria	3480.3043105074603	2364	3053.7599999999998	2765
Mcomplanata_db4_585823_2_Trypsin_72_29_3219.73568_8.57	13	4	AMP_Cnidaria	4207.362497055362	143	12740.619999999999	235
Msquarrosa_db4_126003_4_Trypsin_77_33_3494.90748_10.22	9	3	AMP_Cnidaria	3525.1920378106315	2226	4700.91	1989
Msquarrosa_db4_136789_1_Trypsin_34_28_3494.95138_7.95	7	4	AMP_Cnidaria	3789.7452496795468	1216	9860.020000000002	528
Msquarrosa_db4_217666_3_Trypsin_53_27_3000.40238_8.69	8	1	AMP_Cnidaria	3663.1182346047594	1676	4762.6399999999985	1958
Msquarrosa_db4_223695_2_Trypsin_53_26_2778.11508_8.37	9	1	AMP_Cnidaria	3632.797992836781	1813	2941.44	2808
Msquarrosa_db4_292013_2_Trypsin_29_21_2459.93728_7.38	14	4	AMP_Cnidaria	4191.863007005788	162	17854.920000000002	45
Msquarrosa_db4_348353_2_Trypsin_58_34_3484.82538_8.03	14	3	AMP_Cnidaria	3813.3074560132018	1129	8632.590000000002	721
Msquarrosa_db4_626784_0_Trypsin_29_29_3272.73638_7.53	10	1	AMP_Cnidaria	3886.341442701242	853	3248.16	2661
Msquarrosa_db4_787889_1_Trypsin_37_28_3074.41988_8.03	7	1	AMP_Cnidaria	3694.77847821307	1571	3187.3	2689
Pcarnea_db4_90583_1_Trypsin_29_21_2657.04358_7.18	1	4	AMP_Cnidaria	3281.1977324783693	2864	6764.0	1167
Pcarnea_db4_464114_0_Trypsin_23_23_2937.37328_8.33	4	4	AMP_Cnidaria	3747.7930102322807	1369	10444.7	455
Pcarnea_db4_480642_0_Trypsin_21_21_2611.08688_7.4	7	4	AMP_Cnidaria	3727.616520758438	1449	19076.0	26
Pcarnea_db4_546572_4_Trypsin_65_26_2953.33938_7.96	5	1	AMP_Cnidaria	3310.006453658679	2809	2574.2200000000003	2918
Pcarnea_db4_738350_8_Trypsin_48_23_2563.03328_8.07	12	4	AMP_Cnidaria	3880.628922124613	867	12021.339999999998	301
Pcarnea_db4_782401_0_Trypsin_26_26_3029.49418_7.33	7	4	AMP_Cnidaria	3863.9721956094204	934	8563.279999999999	730
Resculentum_db4_41652_1_Trypsin_26_23_2693.17978_7.83	11	4	AMP_Cnidaria	3936.8782801716634	693	16279.589999999998	70
Resculentum_db4_49363_3_Trypsin_53_26_2946.43718_8.72	17	1	AMP_Cnidaria	4074.5079201443264	326	4711.009999999999	1984
Resculentum_db4_105418_4_Trypsin_53_28_3307.10748_7.46	9	4	AMP_Cnidaria	3465.6346484109145	2402	6817.2	1151
Tsp._db4_197274_2_Trypsin_39_21_2280.69788_7.81	11	1	AMP_Cnidaria	3806.23919876441	1157	4278.04	2204
Avirdis_db5_95713_3_Asp-N_55_31_3604.09098_11.03	18	3	AMP_Cnidaria	3861.4266791401433	944	3996.93	2340
Avirdis_db5_96208_7_Asp-N_80_21_2414.85418_8.07	11	4	AMP_Cnidaria	3927.2339975603163	718	13652.839999999998	173
Avirdis_db5_97239_6_Asp-N_85_24_2713.19278_8.93	13	0	AMP_Cnidaria	3764.0912207494894	1307	6438.16	1259
Avirdis_db5_136846_5_Asp-N_53_26_2804.30658_10.23	13	0	AMP_Cnidaria	3801.6864233270335	1179	3914.3799999999997	2385
Avirdis_db5_161571_0_Asp-N_23_23_2638.97418_11.79	8	1	AMP_Cnidaria	3620.433398767234	1861	1968.07	3063
Avirdis_db5_184899_1_Asp-N_39_26_3108.48938_8.55	11	1	AMP_Cnidaria	4024.893701093832	448	4470.21	2097
Avirdis_db5_218971_10_Asp-N_82_30_3378.82238_11.33	16	2	AMP_Cnidaria	4012.773210437961	475	5150.27	1779
Cjardinei_db5_21030_3_Asp-N_33_23_2691.16708_9.07	9	0	AMP_Cnidaria	3744.997078826228	1377	4822.08	1938
Cjardinei_db5_35823_0_Asp-N_28_28_3233.68548_11.2	9	0	AMP_Cnidaria	3906.637561949977	793	3068.02	2756
Cjardinei_db5_77651_2_Asp-N_34_24_2851.31858_8.67	7	1	AMP_Cnidaria	4039.286251220803	414	3957.7499999999995	2360
Cjardinei_db5_82298_1_Asp-N_31_24_2759.22438_10.33	15	0	AMP_Cnidaria	4041.539499524705	408	5289.340000000001	1716
Cjardinei_db5_166062_2_Asp-N_61_25_3035.43508_10.32	13	0	AMP_Cnidaria	3862.2837885589042	940	5603.79	1552
Cjardinei_db5_199120_1_Asp-N_49_36_4028.57568_8.24	10	3	AMP_Cnidaria	3520.5481824075914	2241	4954.119999999999	1872
Cjardinei_db5_263560_2_Asp-N_52_33_3446.74698_10.19	11	3	AMP_Cnidaria	3635.5222404922024	1800	5420.959999999998	1653
Cjardinei_db5_287816_2_Asp-N_40_29_3379.90848_10.34	26	2	AMP_Cnidaria	4266.725342817724	97	8241.750000000002	809
Cjardinei_db5_314416_4_Asp-N_87_36_4059.66398_9.48	16	3	AMP_Cnidaria	3938.794472747043	687	5167.350000000001	1770
Cbrasiliensis_db5_22464_1_Asp-N_41_40_4714.40428_7.8	3	2	AMP_Cnidaria	3580.7442792498746	2014	6275.050000000001	1315
Cbrasiliensis_db5_31359_6_Asp-N_53_28_3262.69498_8.1	18	1	AMP_Cnidaria	4193.8308966490695	157	2731.5499999999997	2860
Cbrasiliensis_db5_76383_4_Asp-N_53_32_4189.87078_9.15	7	0	AMP_Cnidaria	3422.6565521194752	2524	3528.36	2562
Darmata_db5_67695_0_Asp-N_33_33_3254.56918_9.78	10	3	AMP_Cnidaria	3441.9610464870575	2477	4560.389999999999	2055
Equadricolor_db5_3033_1_Asp-N_49_29_3172.54818_8.73	11	1	AMP_Cnidaria	3840.436359589075	1022	2915.7799999999997	2816
Equadricolor_db5_5609_1_Asp-N_48_35_3877.33968_9.74	6	3	AMP_Cnidaria	3249.7446544248505	2911	2740.5899999999997	2856
Equadricolor_db5_17691_2_Asp-N_57_28_3212.71668_7.84	22	4	AMP_Cnidaria	4423.265091979998	25	18035.219999999998	42
Equadricolor_db5_215103_2_Asp-N_54_33_3775.30818_11.04	15	2	AMP_Cnidaria	3810.494657075841	1142	6900.48	1129
Ediaphana_db5_138188_1_Asp-N_37_36_3497.90538_8.7	5	3	AMP_Cnidaria	3162.362219003649	3016	4195.8	2237
Ediaphana_db5_142680_5_Asp-N_62_29_3402.92708_9.32	8	2	AMP_Cnidaria	3593.758808157754	1964	3889.76	2403
Ediaphana_db5_168620_14_Asp-N_141_37_4281.80588_8.96	12	2	AMP_Cnidaria	3817.5093372159695	1110	6442.079999999999	1258
Ediaphana_db5_188837_1_Asp-N_50_35_3994.64148_11.04	10	2	AMP_Cnidaria	3528.7164465536825	2215	4613.84	2030
Ediaphana_db5_206177_0_Asp-N_30_30_3492.04658_10.25	15	0	AMP_Cnidaria	3996.4298120379817	526	5828.7699999999995	1470
Ediaphana_db5_304586_2_Asp-N_42_33_3481.86188_11.49	13	3	AMP_Cnidaria	3646.556632919597	1757	4291.32	2197
Ediaphana_db5_334062_7_Asp-N_61_23_2468.81578_8.36	12	1	AMP_Cnidaria	4047.8903060916696	389	4847.7300000000005	1928
Ediaphana_db5_336558_2_Asp-N_51_27_3021.49048_10.33	14	0	AMP_Cnidaria	3677.3643273313323	1632	8388.539999999999	774
Ediaphana_db5_471618_5_Asp-N_59_23_2737.21758_7.84	10	4	AMP_Cnidaria	3956.7660923812073	631	15657.419999999996	88
Ediaphana_db5_628509_8_Asp-N_73_32_3354.66708_10.22	19	3	AMP_Cnidaria	3959.144671315366	623	9588.21	563
Ediaphana_db5_656468_5_Asp-N_56_28_3173.70708_10.32	28	4	AMP_Cnidaria	4663.686265581523	1	15146.34	102
Ediaphana_db5_764167_4_Asp-N_51_31_3483.95908_10.15	10	0	AMP_Cnidaria	3569.018397560166	2060	5827.089999999999	1471
Ediaphana_db5_788232_5_Asp-N_58_32_3754.23048_11.03	15	0	AMP_Cnidaria	3711.471949010917	1512	7537.619999999999	964
Ediaphana_db5_955854_5_Asp-N_52_23_2639.15758_10.23	12	0	AMP_Cnidaria	3691.6012420406983	1587	8311.47	798
Ediaphana_db5_1018363_8_Asp-N_84_31_3823.45368_9.3	14	2	AMP_Cnidaria	3796.5721599807744	1196	6378.86	1273
Ediaphana_db5_1038979_0_Asp-N_26_26_2914.31608_8.93	16	1	AMP_Cnidaria	4172.994429100036	184	5360.0	1682
Ediaphana_db5_1041654_4_Asp-N_69_28_3304.77968_11.2	10	0	AMP_Cnidaria	3721.1749067063624	1469	4433.699999999999	2112
Ediaphana_db5_1087209_1_Asp-N_31_28_3318.06718_6.99	13	4	AMP_Cnidaria	3584.34284657438	2002	7600.169999999999	943
Ediaphana_db5_1103017_1_Asp-N_28_23_2657.08868_9.58	15	0	AMP_Cnidaria	3936.462808901639	698	9723.500000000002	545
Gnorfolkensis_db5_24731_7_Asp-N_49_25_2770.37468_8.06	7	4	AMP_Cnidaria	3741.7673186949974	1388	10432.439999999999	457
Gnorfolkensis_db5_43598_0_Asp-N_37_37_3897.64978_11.67	10	0	AMP_Cnidaria	3305.7383467929812	2817	3508.22	2575
Gnorfolkensis_db5_97725_2_Asp-N_49_28_3054.62818_11.67	10	0	AMP_Cnidaria	3568.821725445909	2061	4804.14	1942
Gnorfolkensis_db5_108190_5_Asp-N_56_23_2393.86728_7.77	12	4	AMP_Cnidaria	3557.1771663988006	2112	7495.07	971
Gnorfolkensis_db5_227145_1_Asp-N_27_24_2803.21428_8.69	10	1	AMP_Cnidaria	3651.9195074259683	1732	2008.9599999999996	3051
Gnorfolkensis_db5_269972_1_Asp-N_41_31_3366.72398_10.33	14	3	AMP_Cnidaria	3834.736446724763	1044	5884.320000000001	1453
Gnorfolkensis_db5_308477_6_Asp-N_49_23_2734.23258_8.36	5	4	AMP_Cnidaria	3553.713958020689	2126	8893.38	678
Gnorfolkensis_db5_362074_1_Asp-N_42_31_3413.90468_8.7	16	2	AMP_Cnidaria	3766.675862778044	1295	5837.170000000001	1466
Gnorfolkensis_db5_369494_1_Asp-N_39_37_4320.93818_8.73	10	2	AMP_Cnidaria	3694.679181817862	1572	6831.57	1147
Gnorfolkensis_db5_394541_4_Asp-N_57_32_3753.24908_8.03	15	2	AMP_Cnidaria	3995.18640483839	529	4625.56	2027
Gnorfolkensis_db5_403243_2_Asp-N_42_33_3645.13088_8.02	14	2	AMP_Cnidaria	4007.307175425686	491	5026.100000000001	1833
Gnorfolkensis_db5_439942_3_Asp-N_66_29_3316.88068_10.33	12	0	AMP_Cnidaria	3651.776932074071	1733	3470.8599999999997	2592
Gnorfolkensis_db5_504957_3_Asp-N_45_33_3795.33598_8.96	27	3	AMP_Cnidaria	4245.927634362699	114	6831.8	1146
Gnorfolkensis_db5_557289_1_Asp-N_51_30_3594.11388_10.33	9	2	AMP_Cnidaria	3974.6565450582852	576	5491.35	1604
Gnorfolkensis_db5_578752_6_Asp-N_46_31_3379.80348_8.95	20	2	AMP_Cnidaria	4149.903007674817	212	9213.22	622
Gnorfolkensis_db5_613150_2_Asp-N_45_34_3481.82958_8.5	10	3	AMP_Cnidaria	3574.675717570355	2041	7425.0	994
Gnorfolkensis_db5_624241_1_Asp-N_30_28_3347.81998_9.37	17	3	AMP_Cnidaria	3923.958018405359	733	3549.0899999999997	2553
Gnorfolkensis_db5_693337_2_Asp-N_36_31_3543.03178_11.67	12	2	AMP_Cnidaria	3558.0574114030437	2103	3981.61	2350
Gnorfolkensis_db5_707783_2_Asp-N_40_32_3439.89368_8.67	6	2	AMP_Cnidaria	3571.651455144705	2051	2697.35	2870
Gnorfolkensis_db5_716530_4_Asp-N_72_29_3599.13548_9.32	13	2	AMP_Cnidaria	4269.238366882812	94	6063.66	1386
Gnorfolkensis_db5_731932_1_Asp-N_34_29_3118.53798_8.07	12	1	AMP_Cnidaria	3958.842715060555	624	2957.24	2802
Gnorfolkensis_db5_742633_3_Asp-N_46_24_2653.05078_8.06	10	1	AMP_Cnidaria	3832.551565975907	1053	4442.43	2108
Gnorfolkensis_db5_763093_0_Asp-N_36_36_4078.77878_10.26	9	2	AMP_Cnidaria	3331.5914296082983	2761	2190.7799999999997	3019
Gnorfolkensis_db5_779315_0_Asp-N_30_30_3369.78928_8.11	10	3	AMP_Cnidaria	3490.7738389403426	2324	4225.44	2227
Gnorfolkensis_db5_815864_0_Asp-N_34_34_3857.47458_9.69	8	3	AMP_Cnidaria	3200.9522645187494	2982	2359.84	2969
Gnorfolkensis_db5_886781_2_Asp-N_53_32_3628.22158_11.67	8	0	AMP_Cnidaria	3408.5920501174323	2559	4388.24	2141
Gnorfolkensis_db5_891295_0_Asp-N_39_39_4339.84838_11.03	17	3	AMP_Cnidaria	3753.0033496728774	1349	12175.919999999996	288
Gnorfolkensis_db5_908072_3_Asp-N_43_33_3375.84758_8.46	8	0	AMP_Cnidaria	3851.080944643081	987	4039.9599999999996	2310
Gnorfolkensis_db5_922805_1_Asp-N_26_24_2859.25728_8.69	11	4	AMP_Cnidaria	3965.6681947015163	605	17728.239999999994	48
Gnorfolkensis_db5_926875_2_Asp-N_51_35_3786.30778_8.73	22	3	AMP_Cnidaria	4057.4914143144088	366	4362.089999999999	2163
Gplanulata_db5_13356_1_Asp-N_44_31_3303.97288_10.37	11	0	AMP_Cnidaria	3650.065773310244	1738	5142.78	1782
Gplanulata_db5_47879_4_Asp-N_59_30_3211.61688_8.02	15	1	AMP_Cnidaria	4041.062951794342	409	5687.14	1521
Gplanulata_db5_84277_0_Asp-N_23_23_2999.55028_11.01	9	0	AMP_Cnidaria	3486.1506660765526	2341	6901.360000000001	1128
Gplanulata_db5_248224_7_Asp-N_55_29_3476.94458_8.4	10	2	AMP_Cnidaria	3786.1924460406726	1230	3214.15	2675
Gplanulata_db5_258741_5_Asp-N_69_26_3045.59878_8.36	11	4	AMP_Cnidaria	3799.986306579684	1184	5354.550000000001	1686
Gplanulata_db5_408808_2_Asp-N_64_32_3747.25188_10.33	17	2	AMP_Cnidaria	3885.617621475075	856	5590.91	1560
Gplanulata_db5_517362_5_Asp-N_62_28_3137.60918_8.54	23	1	AMP_Cnidaria	4203.1085938401	145	3822.16	2438
Gplanulata_db5_556195_5_Asp-N_74_32_3663.18258_11.2	19	2	AMP_Cnidaria	3995.416977125107	528	7742.16	905
Gplanulata_db5_619610_9_Asp-N_90_31_3685.22008_8.54	11	2	AMP_Cnidaria	3673.905705358537	1642	5178.82	1764
Gplanulata_db5_642530_3_Asp-N_84_39_4246.66598_7.2	5	3	AMP_Cnidaria	2941.982807776214	3114	2879.2799999999993	2826
Gplanulata_db5_726972_1_Asp-N_46_26_2924.33538_10.33	6	0	AMP_Cnidaria	3804.018653640605	1168	4341.579999999999	2171
Gplanulata_db5_739653_3_Asp-N_87_34_3710.10628_9.07	20	2	AMP_Cnidaria	4136.5159241415395	232	6424.380000000002	1266
Gplanulata_db5_744523_2_Asp-N_52_23_2545.98538_8.29	18	4	AMP_Cnidaria	4190.482690729678	163	10378.45	472
Gplanulata_db5_785017_0_Asp-N_23_23_2763.30238_11.2	7	0	AMP_Cnidaria	3478.534214543687	2370	5145.320000000001	1780
Gplanulata_db5_806172_3_Asp-N_49_29_3255.75128_11.49	15	0	AMP_Cnidaria	3926.0390264368334	722	5394.280000000002	1670
Gplanulata_db5_837533_1_Asp-N_28_26_2779.16878_8.46	30	1	AMP_Cnidaria	4532.988912082685	7	9437.160000000002	592
Globata_db5_123166_3_Asp-N_32_23_2753.13338_8.0	14	0	AMP_Cnidaria	4154.6667244172695	205	4928.709999999999	1887
Globata_db5_417399_1_Asp-N_64_37_4330.10028_9.48	16	2	AMP_Cnidaria	3824.951902955654	1083	10485.530000000002	448
Globata_db5_466504_2_Asp-N_49_24_2553.02048_8.05	16	4	AMP_Cnidaria	3783.009530599296	1241	10926.45	408
Globata_db5_686825_4_Asp-N_44_26_3013.53768_10.18	10	0	AMP_Cnidaria	3525.7074551725636	2224	6159.99	1353
Globata_db5_713711_1_Asp-N_41_28_2976.42078_8.07	17	3	AMP_Cnidaria	3998.858212770717	519	5182.0	1762
Globata_db5_724729_2_Asp-N_28_26_2868.35528_8.95	10	4	AMP_Cnidaria	3815.551358373504	1119	5477.38	1614
Globata_db5_751461_2_Asp-N_51_37_4510.10818_7.83	2	2	AMP_Cnidaria	3269.1240970723666	2888	5451.159999999999	1635
Hluciae_db5_18291_2_Asp-N_74_38_4141.86858_10.38	7	2	AMP_Cnidaria	3631.2086477089674	1821	4965.21	1868
Hluciae_db5_34601_1_Asp-N_40_34_3897.51558_9.6	13	2	AMP_Cnidaria	3962.6653725265824	615	5428.5199999999995	1648
Hluciae_db5_61669_0_Asp-N_23_23_3093.54528_11.03	5	0	AMP_Cnidaria	3080.628280596871	3080	5483.020000000001	1611
Hluciae_db5_71086_2_Asp-N_48_29_3421.06948_10.25	14	0	AMP_Cnidaria	3696.148229111039	1568	3040.1599999999994	2772
Hluciae_db5_91048_9_Asp-N_59_23_2803.32088_9.58	17	0	AMP_Cnidaria	3946.5639011807666	663	7214.9400000000005	1047
Haurora_db5_6811_10_Asp-N_100_35_3825.40338_9.62	16	2	AMP_Cnidaria	3841.498472105957	1020	4916.669999999999	1894
Haurora_db5_168425_3_Asp-N_45_32_3886.59148_9.19	9	0	AMP_Cnidaria	3643.945627561015	1769	4360.3	2165
Haurora_db5_379061_2_Asp-N_46_28_3198.61208_9.32	19	2	AMP_Cnidaria	4045.576167940707	399	5489.450000000001	1605
Hcrispa_db5_9185_4_Asp-N_42_21_2438.83528_8.72	9	4	AMP_Cnidaria	3829.2108239949084	1064	11820.66	315
Hcrispa_db5_94911_5_Asp-N_110_37_4146.59998_8.02	9	2	AMP_Cnidaria	3460.8036118958066	2419	3041.24	2771
Hcrispa_db5_112806_5_Asp-N_56_26_2885.29578_9.07	14	1	AMP_Cnidaria	3891.9302863857115	839	3165.9899999999993	2702
Hcrispa_db5_163800_1_Asp-N_29_23_2515.00858_8.7	10	1	AMP_Cnidaria	3705.500767639373	1536	4244.860000000001	2220
Hcrispa_db5_340004_2_Asp-N_48_35_3752.18468_8.81	13	3	AMP_Cnidaria	3604.7345171081083	1920	5949.66	1428
Hmagnifica_db5_18564_3_Asp-N_53_33_3578.99198_9.89	8	3	AMP_Cnidaria	3945.7122411399773	667	5212.879999999999	1749
Hmagnifica_db5_60299_3_Asp-N_52_36_3978.52778_8.66	8	3	AMP_Cnidaria	3333.026876551922	2758	3156.36	2708
Hmagnifica_db5_134859_4_Asp-N_62_31_3402.88358_8.7	9	3	AMP_Cnidaria	3451.4531001797345	2454	5316.4400000000005	1705
Hmagnifica_db5_151375_2_Asp-N_51_24_2785.27728_8.09	9	4	AMP_Cnidaria	3825.089619233554	1082	9538.14	574
Hmagnifica_db5_292115_2_Asp-N_26_23_2630.10278_8.05	23	4	AMP_Cnidaria	4202.3468167864485	147	10417.4	458
Hmagnifica_db5_310008_3_Asp-N_41_23_2876.28998_10.32	6	4	AMP_Cnidaria	3505.191917010494	2289	6018.88	1401
Hmagnifica_db5_317819_1_Asp-N_43_32_3424.96588_8.06	14	2	AMP_Cnidaria	4069.83044792712	332	3645.76	2500
Hmagnifica_db5_475899_5_Asp-N_68_29_3226.66358_10.33	24	0	AMP_Cnidaria	4297.475150912513	74	11528.920000000002	342
Hhemprichii_db5_51892_5_Asp-N_76_26_2816.15218_8.69	16	4	AMP_Cnidaria	4152.1852688459485	209	11181.68	379
Hhemprichii_db5_206196_1_Asp-N_37_29_3472.89028_8.58	15	1	AMP_Cnidaria	4064.1637354259133	350	3291.12	2647
Hhemprichii_db5_236753_2_Asp-N_29_21_2415.88198_7.83	10	4	AMP_Cnidaria	3824.7134491781953	1085	14507.740000000002	132
Hhemprichii_db5_274187_3_Asp-N_34_25_2796.24838_10.32	12	4	AMP_Cnidaria	4025.5005534728994	446	8287.1	799
Hhemprichii_db5_310684_1_Asp-N_47_38_4250.71208_8.51	11	3	AMP_Cnidaria	3721.880909259088	1467	5216.060000000001	1748
Hhemprichii_db5_356278_2_Asp-N_36_28_3396.87628_8.95	7	4	AMP_Cnidaria	3861.309953092042	947	6501.070000000001	1239
Hhemprichii_db5_365060_2_Asp-N_35_30_3101.45578_10.92	11	3	AMP_Cnidaria	3532.84782606579	2207	6908.1900000000005	1123
Inocturnos_db5_38125_2_Asp-N_37_26_3304.77868_9.37	3	4	AMP_Cnidaria	3295.5871010787073	2833	7372.000000000001	1015
Inocturnos_db5_84181_4_Asp-N_62_27_3216.71078_9.37	14	0	AMP_Cnidaria	4148.424670993895	215	6353.76	1284
Inocturnos_db5_103474_3_Asp-N_43_32_3595.18568_8.96	18	2	AMP_Cnidaria	4401.303520848434	35	9292.710000000001	615
Inocturnos_db5_108442_1_Asp-N_43_40_4334.92288_9.6	13	2	AMP_Cnidaria	3898.3558695260676	818	5459.6900000000005	1627
Inocturnos_db5_155450_9_Asp-N_100_37_4304.99738_7.94	13	2	AMP_Cnidaria	3975.840809950297	570	11001.56	400
Mdoreensins_db5_157182_4_Asp-N_69_37_4013.64078_8.72	10	2	AMP_Cnidaria	3665.8659781257625	1668	3560.07	2543
Mdoreensins_db5_191184_1_Asp-N_37_27_2874.31358_8.36	16	0	AMP_Cnidaria	3890.6798199382647	842	4916.7	1893
Mdoreensins_db5_371664_1_Asp-N_34_28_2762.14428_7.47	8	1	AMP_Cnidaria	3384.1861759011713	2635	2242.96	3006
Mdoreensins_db5_411185_3_Asp-N_71_28_3424.95138_10.34	20	0	AMP_Cnidaria	4288.427200238114	81	6786.680000000001	1160
Mdoreensins_db5_448227_5_Asp-N_65_26_2699.07998_7.47	12	4	AMP_Cnidaria	4121.971715141379	265	8558.7	731
Mdoreensins_db5_460260_4_Asp-N_52_32_3560.01048_8.89	15	3	AMP_Cnidaria	3814.1080932157392	1126	6208.64	1342
Osp._db5_109648_9_Asp-N_101_34_3851.48738_8.46	11	2	AMP_Cnidaria	3584.8377009512274	1999	5685.909999999999	1522
Osp._db5_208642_1_Asp-N_62_32_3949.61358_8.91	9	2	AMP_Cnidaria	3697.5159869407858	1562	4900.28	1902
Osp._db5_211548_0_Asp-N_29_29_3399.86798_11.2	11	0	AMP_Cnidaria	4004.435035714992	497	5738.28	1508
Osp._db5_237992_2_Asp-N_61_30_3251.72848_8.37	14	1	AMP_Cnidaria	4171.241252417702	186	3892.55	2401
Pborealis_db5_30943_1_Asp-N_30_29_3464.90768_7.4	13	4	AMP_Cnidaria	3689.6671529319106	1593	4159.94	2265
Pborealis_db5_188875_4_Asp-N_45_23_2849.03938_8.25	7	1	AMP_Cnidaria	3361.3075274240405	2693	2253.32	3002
Pborealis_db5_226106_1_Asp-N_31_25_2841.23668_7.8	18	4	AMP_Cnidaria	4349.030452159276	51	15811.260000000002	80
Pborealis_db5_255028_1_Asp-N_51_32_3780.21638_7.68	12	2	AMP_Cnidaria	3960.3043973363256	619	6533.28	1233
Pmaua_db5_101161_4_Asp-N_74_28_3191.78858_8.89	11	0	AMP_Cnidaria	3661.453827132474	1684	4878.820000000001	1914
Pmaua_db5_138572_0_Asp-N_35_35_3832.29888_9.3	12	3	AMP_Cnidaria	3965.461418610668	606	4407.84	2131
Pmaua_db5_206987_1_Asp-N_40_27_3440.00578_9.07	8	4	AMP_Cnidaria	3730.16749830339	1435	7600.789999999999	942
Pmaua_db5_217081_15_Asp-N_190_31_3600.16198_9.06	5	2	AMP_Cnidaria	3139.2728368373537	3035	3286.91	2649
Psemoni_db5_58009_2_Asp-N_46_30_3546.09078_11.49	13	2	AMP_Cnidaria	3932.557680180137	706	4085.010000000001	2292
Psemoni_db5_59935_2_Asp-N_61_33_3523.98578_10.34	12	3	AMP_Cnidaria	3813.6899865219516	1128	3568.44	2538
Psemoni_db5_125724_10_Asp-N_87_28_3018.41178_10.22	19	0	AMP_Cnidaria	4184.091425466963	169	3941.97	2374
Psemoni_db5_170502_2_Asp-N_75_40_4259.73168_11.04	17	2	AMP_Cnidaria	3677.304267423625	1633	6672.840000000001	1194
Psemoni_db5_181046_1_Asp-N_37_35_3646.04308_11.49	9	3	AMP_Cnidaria	3565.1174020511776	2078	4595.719999999999	2042
Psemoni_db5_196893_0_Asp-N_31_31_3576.98458_11.19	14	3	AMP_Cnidaria	3778.5104810408707	1250	7059.240000000001	1082
Psemoni_db5_339712_3_Asp-N_45_28_2993.48078_11.49	10	0	AMP_Cnidaria	3537.7840512865123	2187	5130.89	1788
Psemoni_db5_446787_3_Asp-N_45_27_3274.79918_8.95	12	2	AMP_Cnidaria	4036.25254028674	421	2730.02	2861
Psemoni_db5_467185_4_Asp-N_47_23_2584.13628_7.84	10	4	AMP_Cnidaria	3780.0935439413242	1249	14241.679999999997	141
Psemoni_db5_476681_8_Asp-N_106_32_3975.54748_9.15	23	2	AMP_Cnidaria	4271.506275264661	91	7454.200000000001	981
Psemoni_db5_499808_2_Asp-N_42_35_4036.58008_8.76	17	2	AMP_Cnidaria	3891.951387500725	838	6378.65	1274
Psemoni_db5_539887_1_Asp-N_41_30_3274.70208_9.37	6	0	AMP_Cnidaria	3615.6847114359134	1884	3991.3199999999993	2347
Psemoni_db5_1080574_0_Asp-N_30_30_3055.35658_7.81	9	3	AMP_Cnidaria	3691.571736738438	1589	2427.8	2950
Psemoni_db5_1176179_1_Asp-N_34_29_3213.58348_11.03	10	3	AMP_Cnidaria	3712.410446568167	1506	6058.88	1388
Rkoellikeri_db5_258671_0_Asp-N_24_24_2830.36848_8.4	17	4	AMP_Cnidaria	4109.4106149762	283	9882.4	525
Rkoellikeri_db5_271089_5_Asp-N_73_26_3067.60778_8.73	3	4	AMP_Cnidaria	3489.083797220947	2330	8326.41	791
Sgigantea_db5_5921_5_Asp-N_66_25_2935.39588_8.02	35	0	AMP_Cnidaria	4565.204862507605	4	7322.299999999998	1025
Sgigantea_db5_105395_2_Asp-N_40_31_3376.70698_7.76	19	3	AMP_Cnidaria	3821.031756673242	1097	5864.6	1456
Sgigantea_db5_154596_0_Asp-N_33_33_4017.56128_8.24	11	2	AMP_Cnidaria	3716.4066151387833	1491	6282.950000000001	1311
Sgigantea_db5_169169_1_Asp-N_44_40_4598.04298_8.31	6	2	AMP_Cnidaria	3286.4926609287345	2853	3514.4399999999996	2570
Sgigantea_db5_300807_3_Asp-N_57_32_3586.01018_10.32	22	3	AMP_Cnidaria	4208.138486328638	142	7160.76	1063
Sgigantea_db5_327371_3_Asp-N_78_21_2475.01328_8.07	8	4	AMP_Cnidaria	3751.4601703845387	1354	12354.26	275
Sgigantea_db5_339544_1_Asp-N_28_25_2866.29528_8.73	19	4	AMP_Cnidaria	4279.8960606323	87	11201.979999999998	375
Sgigantea_db5_371727_3_Asp-N_46_28_3123.66358_7.84	11	4	AMP_Cnidaria	3976.1982388455594	569	18640.419999999995	34
Sgigantea_db5_452495_3_Asp-N_32_23_2485.88368_8.02	12	1	AMP_Cnidaria	3581.905107953483	2010	2218.9500000000003	3014
Sgigantea_db5_533811_2_Asp-N_40_35_4024.57198_8.83	14	2	AMP_Cnidaria	3975.6786614104567	571	7658.890000000001	926
Shaddoni_db5_5895_2_Asp-N_54_23_2714.20418_8.73	5	4	AMP_Cnidaria	3666.3209451272173	1666	9014.31	654
Shaddoni_db5_22673_3_Asp-N_74_31_3625.08738_10.33	14	2	AMP_Cnidaria	3846.8204475490634	1004	8854.669999999998	688
Shaddoni_db5_38219_1_Asp-N_38_28_3191.70138_9.41	20	0	AMP_Cnidaria	4220.803624394224	132	6294.220000000001	1305
Shaddoni_db5_39095_6_Asp-N_57_24_2615.00498_10.32	9	4	AMP_Cnidaria	3709.903610372948	1519	8680.6	717
Shaddoni_db5_102597_3_Asp-N_40_26_2844.15948_9.07	4	3	AMP_Cnidaria	3474.700875515327	2376	2937.8599999999997	2810
Shaddoni_db5_195885_3_Asp-N_50_30_3647.21878_11.49	11	0	AMP_Cnidaria	3731.241704718369	1434	4451.219999999999	2105
Shaddoni_db5_198936_0_Asp-N_39_39_4599.31068_8.24	11	2	AMP_Cnidaria	3436.9564508257563	2491	5981.25	1414
Shaddoni_db5_311396_4_Asp-N_60_27_2974.38688_8.31	13	1	AMP_Cnidaria	3908.7347069405814	780	4755.009999999999	1964
Shaddoni_db5_442101_4_Asp-N_49_24_2760.33298_7.33	12	4	AMP_Cnidaria	3886.2600653496033	854	13307.319999999998	196
Shaddoni_db5_572196_1_Asp-N_27_24_2750.08348_8.67	16	1	AMP_Cnidaria	4044.835865534928	401	6372.83	1277
Smertensii_db5_108219_1_Asp-N_52_36_4017.58908_11.2	17	3	AMP_Cnidaria	4063.0477946658643	356	6437.07	1260
Smertensii_db5_218230_4_Asp-N_68_29_3438.96088_10.93	7	0	AMP_Cnidaria	3691.80600851842	1583	3975.0800000000004	2353
Smertensii_db5_327545_1_Asp-N_38_34_3841.36258_8.76	16	2	AMP_Cnidaria	3875.7718522063324	884	5948.339999999999	1429
Smertensii_db5_353186_1_Asp-N_28_27_3327.80148_11.19	15	0	AMP_Cnidaria	4000.6674954893156	511	7602.539999999999	941
Avirdis_db5_109973_0_Chymotrypsin-low_38_38_3882.30028_11.2	4	3	AMP_Cnidaria	3091.163132776643	3072	2632.2799999999997	2899
Gplanulata_db5_734636_5_Chymotrypsin-low_41_28_2962.48878_8.59	6	0	AMP_Cnidaria	3342.5686211319153	2738	3019.0400000000004	2781
Avirdis_db5_44641_2_Glu-C_40_29_3199.70588_9.89	10	0	AMP_Cnidaria	3821.224108556987	1096	4430.4800000000005	2115
Avirdis_db5_161069_0_Glu-C_38_38_3941.45788_9.45	11	2	AMP_Cnidaria	3800.5407066162797	1182	5458.84	1628
Cjardinei_db5_211269_2_Glu-C_52_29_3224.50498_10.12	9	3	AMP_Cnidaria	3539.5510481426104	2181	3732.7500000000005	2471
Cbrasiliensis_db5_23315_4_Glu-C_67_26_3199.79428_7.44	6	4	AMP_Cnidaria	3734.4408532687294	1415	11419.000000000002	352
Cbrasiliensis_db5_38882_1_Glu-C_52_30_3352.77788_8.69	14	3	AMP_Cnidaria	3908.2870388705546	786	5390.879999999999	1673
Darmata_db5_22419_1_Glu-C_52_36_4029.52918_9.58	22	3	AMP_Cnidaria	3994.7913045239497	531	9406.18	599
Darmata_db5_50613_0_Glu-C_25_25_2626.19888_8.06	8	0	AMP_Cnidaria	3213.7321980227443	2963	1857.13	3076
Darmata_db5_63162_8_Glu-C_72_26_2842.33428_8.62	22	0	AMP_Cnidaria	3877.7369537761197	875	8521.710000000001	736
Equadricolor_db5_93334_0_Glu-C_33_33_4181.93098_7.44	6	4	AMP_Cnidaria	3608.5369239673673	1907	7395.239999999999	1005
Equadricolor_db5_171719_2_Glu-C_58_29_3416.93928_11.03	14	0	AMP_Cnidaria	3632.71955098108	1815	5499.4	1601
Equadricolor_db5_181878_1_Glu-C_33_30_3516.04308_8.69	17	2	AMP_Cnidaria	4246.567855986741	112	6978.659999999999	1098
Equadricolor_db5_247284_3_Glu-C_49_37_4465.29328_9.43	11	2	AMP_Cnidaria	3202.5198316002047	2976	3689.7299999999996	2486
Equadricolor_db5_287477_9_Glu-C_96_29_3242.62568_8.54	5	1	AMP_Cnidaria	3286.067383175611	2854	1603.48	3106
Ediaphana_db5_133340_8_Glu-C_61_27_2849.47408_8.06	10	4	AMP_Cnidaria	3568.646725963268	2062	7962.5199999999995	864
Ediaphana_db5_358784_1_Glu-C_36_26_2954.55888_7.81	15	4	AMP_Cnidaria	3885.1086659125976	858	8459.239999999998	748
Ediaphana_db5_386147_0_Glu-C_27_27_3303.91898_8.89	12	4	AMP_Cnidaria	3863.4351398540625	938	7665.259999999999	924
Ediaphana_db5_494634_1_Glu-C_25_24_2937.41778_9.37	9	0	AMP_Cnidaria	3534.908956978681	2199	5660.320000000001	1534
Ediaphana_db5_550305_1_Glu-C_32_23_2535.85978_7.8	20	1	AMP_Cnidaria	4251.925192051227	106	5633.82	1540
Ediaphana_db5_669750_3_Glu-C_53_27_2958.34708_9.06	34	0	AMP_Cnidaria	4251.547675057883	107	12748.259999999998	231
Ediaphana_db5_900052_2_Glu-C_40_32_3432.71288_8.25	4	3	AMP_Cnidaria	3246.828041550728	2916	4195.8	2238
Ediaphana_db5_943867_3_Glu-C_54_28_3047.67278_8.03	11	4	AMP_Cnidaria	3968.0518491235125	595	12332.740000000002	277
Ediaphana_db5_1034970_5_Glu-C_76_26_3062.44058_9.29	12	0	AMP_Cnidaria	3728.6094066186192	1440	4491.679999999999	2086
Ediaphana_db5_1041339_2_Glu-C_34_29_3046.50078_11.03	14	0	AMP_Cnidaria	3857.2153904748284	958	6239.21	1332
Ediaphana_db5_1103798_1_Glu-C_63_25_3007.48958_7.39	13	4	AMP_Cnidaria	4052.5513905114926	382	9334.89	609
Ediaphana_db5_1118176_2_Glu-C_42_31_3264.70928_8.05	15	1	AMP_Cnidaria	4018.4520207536566	465	2958.12	2801
Ediaphana_db5_1245721_1_Glu-C_40_23_2573.07588_11.03	9	0	AMP_Cnidaria	3433.6547819273196	2500	6447.0	1256
Gnorfolkensis_db5_95902_5_Glu-C_56_31_3451.86348_8.36	11	2	AMP_Cnidaria	4012.5372744355022	476	5680.5	1524
Gnorfolkensis_db5_100991_3_Glu-C_91_36_3810.39758_11.2	12	3	AMP_Cnidaria	3756.3121811439964	1336	7318.889999999999	1026
Gnorfolkensis_db5_224663_3_Glu-C_44_23_2388.85368_7.24	4	4	AMP_Cnidaria	3222.6905832752777	2953	6128.819999999999	1359
Gnorfolkensis_db5_564608_2_Glu-C_85_34_3799.24108_10.33	9	3	AMP_Cnidaria	3282.401264247158	2861	2942.7999999999997	2807
Gnorfolkensis_db5_641082_5_Glu-C_48_23_2593.93008_7.38	11	4	AMP_Cnidaria	3820.8977615735266	1098	9073.26	643
Gnorfolkensis_db5_651338_0_Glu-C_30_30_3190.69488_8.4	16	3	AMP_Cnidaria	3973.43152876227	579	6009.799999999999	1404
Gnorfolkensis_db5_661007_1_Glu-C_37_35_3907.57378_8.54	11	2	AMP_Cnidaria	3528.709967687033	2216	4039.8	2311
Gnorfolkensis_db5_683407_0_Glu-C_36_36_4158.79688_9.15	7	2	AMP_Cnidaria	3367.8805494490985	2676	5349.999999999999	1688
Gnorfolkensis_db5_698167_0_Glu-C_28_28_3457.99908_10.32	11	0	AMP_Cnidaria	3675.354109320134	1637	5573.159999999999	1564
Gnorfolkensis_db5_699852_5_Glu-C_51_18_2401.80148_8.57	5	4	AMP_Cnidaria	3668.0030211226785	1657	12765.180000000002	229
Gnorfolkensis_db5_728563_2_Glu-C_35_26_3069.52488_11.03	6	0	AMP_Cnidaria	3586.8911113313584	1991	5777.200000000002	1498
Gnorfolkensis_db5_736973_1_Glu-C_33_31_3385.85398_11.19	14	3	AMP_Cnidaria	3766.254627437032	1297	6593.839999999998	1221
Gnorfolkensis_db5_773896_4_Glu-C_72_26_2875.40878_11.97	4	3	AMP_Cnidaria	3199.971969837865	2985	3687.2099999999996	2488
Gnorfolkensis_db5_854823_1_Glu-C_71_29_3283.80758_11.49	9	0	AMP_Cnidaria	3548.4769064383913	2146	6708.88	1180
Gplanulata_db5_123028_5_Glu-C_66_29_3446.97658_8.42	8	2	AMP_Cnidaria	3890.2336304790547	843	3709.09	2479
Gplanulata_db5_179752_2_Glu-C_66_26_2940.47488_9.18	21	0	AMP_Cnidaria	3952.9301696647835	646	13061.159999999998	208
Gplanulata_db5_204655_0_Glu-C_21_21_2705.17548_9.89	6	0	AMP_Cnidaria	3222.9045960974986	2952	4362.18	2162
Gplanulata_db5_276155_0_Glu-C_37_37_4042.51568_8.55	6	3	AMP_Cnidaria	3496.8637807455016	2308	3182.4799999999996	2691
Gplanulata_db5_308144_0_Glu-C_36_36_3667.16648_11.33	9	3	AMP_Cnidaria	3320.45965415276	2788	4213.800000000001	2230
Gplanulata_db5_394064_1_Glu-C_27_26_3112.67098_8.93	15	0	AMP_Cnidaria	3853.698741929322	972	4454.179999999999	2102
Gplanulata_db5_400861_0_Glu-C_22_22_2609.03178_10.11	5	0	AMP_Cnidaria	3632.5558044068657	1816	4017.46	2323
Gplanulata_db5_523545_0_Glu-C_23_23_2822.26768_9.25	9	0	AMP_Cnidaria	3583.2531940114027	2007	5619.42	1545
Globata_db5_13970_3_Glu-C_53_26_3209.73368_8.81	10	0	AMP_Cnidaria	3462.34877256146	2417	3787.3399999999997	2449
Globata_db5_41763_2_Glu-C_44_31_3735.40638_9.52	10	2	AMP_Cnidaria	3537.7999804525243	2186	5553.6	1576
Globata_db5_87449_1_Glu-C_34_21_2521.99448_11.19	3	0	AMP_Cnidaria	3194.3839727524005	2991	4338.74	2173
Globata_db5_133954_12_Glu-C_144_27_3026.57068_9.15	11	0	AMP_Cnidaria	3761.319429006859	1314	4442.22	2109
Globata_db5_155514_0_Glu-C_28_28_3249.79578_8.48	15	2	AMP_Cnidaria	3999.2824823250817	514	3584.28	2529
Globata_db5_278341_5_Glu-C_80_30_3518.05658_10.12	22	2	AMP_Cnidaria	4155.721616411024	203	7667.340000000002	923
Globata_db5_378178_0_Glu-C_23_23_2436.81448_8.93	12	4	AMP_Cnidaria	3825.4304289476463	1080	7919.670000000001	869
Globata_db5_427886_1_Glu-C_41_25_2907.48748_7.44	7	4	AMP_Cnidaria	3703.5504323473447	1544	14735.9	124
Globata_db5_451331_1_Glu-C_52_28_3365.94938_8.69	17	2	AMP_Cnidaria	4176.436629236594	180	4591.39	2044
Globata_db5_490197_3_Glu-C_39_31_3341.83508_8.03	10	2	AMP_Cnidaria	4036.1037850625826	423	4708.099999999999	1985
Globata_db5_508533_0_Glu-C_28_28_3121.70038_11.33	9	0	AMP_Cnidaria	3439.385887340582	2484	6211.44	1340
Globata_db5_545011_0_Glu-C_38_38_4429.18328_8.96	4	2	AMP_Cnidaria	3390.67714938352	2610	6301.280000000001	1304
Globata_db5_711308_1_Glu-C_48_34_3783.20478_8.48	18	3	AMP_Cnidaria	3968.618436767774	592	5430.96	1647
Globata_db5_727159_2_Glu-C_43_27_3052.50408_9.37	15	0	AMP_Cnidaria	3905.9232815503988	796	11823.759999999998	314
Globata_db5_740335_1_Glu-C_34_28_3317.82118_9.37	13	0	AMP_Cnidaria	3897.5901969763363	822	6653.960000000002	1200
Globata_db5_812675_1_Glu-C_47_40_4863.53828_9.0	2	2	AMP_Cnidaria	3206.338064572943	2974	3620.19	2514
Globata_db5_813493_2_Glu-C_57_39_4391.10328_11.5	10	2	AMP_Cnidaria	3352.095204212518	2714	3518.7	2568
Hluciae_db5_27428_2_Glu-C_40_28_3026.52198_7.85	14	1	AMP_Cnidaria	3848.126935227333	998	2568.79	2921
Haurora_db5_124599_5_Glu-C_63_28_3054.54078_11.04	11	0	AMP_Cnidaria	3711.2833955137985	1514	6259.219999999999	1323
Haurora_db5_175223_2_Glu-C_36_29_3233.65168_8.95	21	2	AMP_Cnidaria	4344.667225744108	54	7463.250000000001	979
Haurora_db5_176793_4_Glu-C_94_29_3591.23028_9.25	11	0	AMP_Cnidaria	3488.7638484907	2332	5482.24	1612
Haurora_db5_251896_4_Glu-C_88_32_3513.06288_10.11	8	3	AMP_Cnidaria	3527.0534630157467	2220	3462.9299999999994	2597
Haurora_db5_303104_2_Glu-C_47_34_3828.29758_9.52	12	3	AMP_Cnidaria	3554.655864939746	2122	4939.08	1882
Haurora_db5_322970_1_Glu-C_46_24_2814.32108_7.47	21	4	AMP_Cnidaria	4435.4943120296475	21	22393.960000000003	11
Haurora_db5_331173_2_Glu-C_55_25_2975.59058_8.7	11	4	AMP_Cnidaria	3718.154056817215	1483	7134.52	1066
Haurora_db5_454506_3_Glu-C_43_31_3277.71708_7.24	9	1	AMP_Cnidaria	3612.2717219382666	1897	3161.419999999999	2704
Hcrispa_db5_184941_6_Glu-C_105_38_4183.82228_10.32	9	2	AMP_Cnidaria	3796.538683019691	1197	8346.05	783
Hcrispa_db5_213544_0_Glu-C_27_27_3068.63058_8.81	17	2	AMP_Cnidaria	3908.3635131247984	784	4984.36	1861
Hcrispa_db5_233665_1_Glu-C_61_26_3171.75038_8.13	5	4	AMP_Cnidaria	3593.1355763114157	1966	10649.5	431
Hcrispa_db5_346819_3_Glu-C_66_27_2787.28548_8.02	14	2	AMP_Cnidaria	3628.950164070961	1829	3344.9799999999996	2632
Hcrispa_db5_355502_0_Glu-C_31_31_3776.35398_8.88	9	2	AMP_Cnidaria	3782.617017167154	1243	3605.6800000000003	2516
Hcrispa_db5_415547_1_Glu-C_31_29_3271.70678_8.76	16	3	AMP_Cnidaria	3876.310533131963	882	4344.7	2170
Hmagnifica_db5_72006_2_Glu-C_41_30_3278.79148_8.59	17	2	AMP_Cnidaria	4063.492733414369	353	4991.0	1858
Hmagnifica_db5_170518_9_Glu-C_140_26_2831.22978_8.03	10	4	AMP_Cnidaria	3763.061347589861	1310	5645.0	1538
Hmagnifica_db5_293546_1_Glu-C_34_33_3598.12468_9.89	24	3	AMP_Cnidaria	4187.666718660626	164	8407.35	766
Hmagnifica_db5_294319_3_Glu-C_33_26_2954.39918_8.36	16	1	AMP_Cnidaria	4232.9529492672	125	2680.1200000000003	2880
Hmagnifica_db5_305476_3_Glu-C_49_27_2996.54998_7.76	16	1	AMP_Cnidaria	3850.3132668110807	989	2656.0600000000004	2887
Hmagnifica_db5_386272_5_Glu-C_104_29_3532.06018_9.65	17	0	AMP_Cnidaria	3943.8394783490385	674	3065.0699999999993	2757
Hmagnifica_db5_417738_1_Glu-C_25_23_2697.21368_8.0	13	4	AMP_Cnidaria	3873.775619453989	894	10079.52	505
Hmagnifica_db5_462909_3_Glu-C_59_37_4400.01688_8.83	10	2	AMP_Cnidaria	3754.5597333459386	1343	8327.879999999997	790
Hmagnifica_db5_482719_1_Glu-C_42_24_2978.46338_8.05	11	4	AMP_Cnidaria	3956.356803263275	634	6886.86	1133
Hhemprichii_db5_63386_0_Glu-C_38_38_4431.97238_8.54	10	3	AMP_Cnidaria	3591.846415955843	1972	5033.339999999999	1829
Hhemprichii_db5_312333_4_Glu-C_60_23_2661.04108_8.36	10	1	AMP_Cnidaria	3646.838701617527	1754	2492.7000000000003	2943
Inocturnos_db5_6415_1_Glu-C_52_23_2919.38718_9.19	8	0	AMP_Cnidaria	3806.2172623443435	1158	2595.9	2912
Inocturnos_db5_99800_1_Glu-C_63_21_2461.85178_8.1	4	4	AMP_Cnidaria	3619.217687220453	1867	6632.489999999999	1205
Inocturnos_db5_133189_1_Glu-C_62_34_3742.22038_11.2	22	2	AMP_Cnidaria	4249.697565565827	110	7727.810000000001	909
Mdoreensins_db5_21514_2_Glu-C_43_24_2767.25048_7.77	5	1	AMP_Cnidaria	3432.219053469122	2505	2248.29	3004
Mdoreensins_db5_108681_2_Glu-C_34_24_2851.29598_8.06	22	4	AMP_Cnidaria	4114.697172821937	273	11263.02	371
Mdoreensins_db5_205184_1_Glu-C_47_28_3478.03398_8.28	12	4	AMP_Cnidaria	4033.841947390711	426	7774.97	900
Mdoreensins_db5_239987_4_Glu-C_71_21_2331.72048_7.99	11	4	AMP_Cnidaria	3749.0152537662507	1363	6098.380000000001	1372
Mdoreensins_db5_257763_0_Glu-C_24_24_2808.28748_7.77	12	4	AMP_Cnidaria	3909.7543064859565	776	12504.779999999999	258
Mdoreensins_db5_284709_6_Glu-C_64_25_2790.23548_8.05	17	4	AMP_Cnidaria	4179.393274755347	177	11123.899999999998	389
Mdoreensins_db5_447893_0_Glu-C_31_31_3751.19888_9.06	7	2	AMP_Cnidaria	3755.3396376132782	1339	5569.209999999999	1566
Osp._db5_99979_0_Glu-C_37_37_3908.61418_10.33	8	3	AMP_Cnidaria	3308.347423843785	2813	1946.64	3066
Osp._db5_227281_8_Glu-C_89_31_3377.80988_8.81	19	3	AMP_Cnidaria	4131.690070591128	246	4669.5	2004
Pborealis_db5_37534_1_Glu-C_50_26_3094.59858_8.1	12	4	AMP_Cnidaria	3887.9082343803143	850	7527.0	966
Pmaua_db5_31060_1_Glu-C_33_31_3469.94048_7.83	13	4	AMP_Cnidaria	4071.063461641735	330	7581.359999999999	948
Pmaua_db5_51296_4_Glu-C_56_23_2844.41268_8.07	9	4	AMP_Cnidaria	3858.396761212068	952	14541.24	131
Pmaua_db5_129954_5_Glu-C_51_24_2787.29328_7.33	9	4	AMP_Cnidaria	3880.5897608974333	868	11434.59	349
Pmaua_db5_189447_3_Glu-C_44_31_3698.24048_10.27	12	0	AMP_Cnidaria	3517.793761136569	2252	4752.93	1967
Pmaua_db5_191302_1_Glu-C_49_28_3180.67708_8.8	14	0	AMP_Cnidaria	3890.9777775573193	841	5393.300000000001	1671
Pmaua_db5_201482_3_Glu-C_63_37_4251.83518_9.15	21	2	AMP_Cnidaria	4133.660177428587	239	8683.300000000001	715
Pmaua_db5_240924_4_Glu-C_51_27_3198.70078_8.73	11	4	AMP_Cnidaria	4112.689979917573	276	9187.939999999999	627
Psemoni_db5_22346_3_Glu-C_51_26_2754.28908_8.29	20	4	AMP_Cnidaria	4036.161850243017	422	12942.520000000002	212
Psemoni_db5_34755_1_Glu-C_32_29_3306.03668_8.05	7	4	AMP_Cnidaria	3656.110518469344	1714	9467.73	583
Psemoni_db5_46020_0_Glu-C_26_26_2875.37088_7.79	14	1	AMP_Cnidaria	3961.572959588295	616	3241.6299999999997	2665
Psemoni_db5_53029_0_Glu-C_29_29_3267.78428_11.19	32	3	AMP_Cnidaria	4212.880566176156	139	7565.58	952
Psemoni_db5_138697_0_Glu-C_25_25_3015.63418_7.81	14	4	AMP_Cnidaria	4056.444369302382	371	15712.409999999998	84
Psemoni_db5_202713_1_Glu-C_29_23_2495.91028_8.57	9	4	AMP_Cnidaria	3613.7105038435	1892	5321.04	1703
Psemoni_db5_297284_2_Glu-C_81_34_3919.47908_9.41	11	2	AMP_Cnidaria	3762.8371127055907	1312	5331.890000000001	1692
Psemoni_db5_402801_0_Glu-C_27_27_3112.61388_8.26	16	0	AMP_Cnidaria	3970.705012674938	586	4895.79	1906
Psemoni_db5_665694_1_Glu-C_51_39_4255.81938_8.88	7	3	AMP_Cnidaria	3371.9053770309965	2663	4119.599999999999	2279
Psemoni_db5_700530_1_Glu-C_60_33_3692.14378_8.37	11	2	AMP_Cnidaria	3936.7297090538004	696	5501.21	1598
Psemoni_db5_703964_1_Glu-C_54_25_2843.26438_7.75	19	1	AMP_Cnidaria	4200.512189949082	149	5915.250000000001	1440
Psemoni_db5_859104_4_Glu-C_55_26_2895.27608_8.5	18	0	AMP_Cnidaria	3867.7842700602937	920	4315.44	2180
Psemoni_db5_859608_0_Glu-C_23_23_2430.90828_7.77	7	4	AMP_Cnidaria	3291.7745940384225	2837	5681.25	1523
Psemoni_db5_881996_1_Glu-C_38_35_3839.34118_9.41	10	2	AMP_Cnidaria	3689.383343803702	1595	3493.19	2583
Psemoni_db5_884462_0_Glu-C_28_28_3437.05358_11.19	8	2	AMP_Cnidaria	3455.6192279335705	2435	3345.32	2631
Psemoni_db5_1162211_0_Glu-C_31_31_3258.65008_10.12	20	2	AMP_Cnidaria	3982.007837410549	557	5304.85	1711
Rkoellikeri_db5_35006_4_Glu-C_67_26_3124.79908_8.32	7	4	AMP_Cnidaria	3385.9069604776573	2627	5966.28	1420
Rkoellikeri_db5_152539_2_Glu-C_54_36_3772.33898_8.02	13	2	AMP_Cnidaria	3899.04958239603	817	5003.8	1847
Sgigantea_db5_39401_4_Glu-C_52_23_2623.99998_11.19	5	0	AMP_Cnidaria	3645.0387143230246	1765	4013.93	2326
Sgigantea_db5_266525_1_Glu-C_39_30_3131.53068_8.1	17	3	AMP_Cnidaria	3830.175577212375	1061	4362.35	2159
Sgigantea_db5_294666_0_Glu-C_33_33_3555.91408_9.78	12	3	AMP_Cnidaria	3814.2582725850407	1125	6630.15	1208
Sgigantea_db5_398455_2_Glu-C_36_23_2606.07308_7.33	10	4	AMP_Cnidaria	4037.4321224127184	418	13817.499999999995	165
Shaddoni_db5_284915_1_Glu-C_33_31_3291.63598_9.25	17	3	AMP_Cnidaria	3870.68281233052	910	6713.799999999999	1179
Shaddoni_db5_454196_3_Glu-C_63_34_3927.42138_11.2	11	3	AMP_Cnidaria	3597.3553148336923	1954	3594.69	2521
Shaddoni_db5_479313_7_Glu-C_123_24_3100.41688_12.34	17	0	AMP_Cnidaria	2856.596464753139	3125	5805.300000000002	1480
Smertensii_db5_47901_1_Glu-C_46_34_3716.12008_8.29	12	2	AMP_Cnidaria	3908.6393089250437	782	5925.76	1436
Smertensii_db5_85685_6_Glu-C_66_35_4021.36008_9.33	7	2	AMP_Cnidaria	3638.488827989258	1793	5745.989999999999	1506
Smertensii_db5_167913_0_Glu-C_33_33_3792.37188_10.32	15	0	AMP_Cnidaria	3500.9973247680837	2295	6077.660000000001	1379
Smertensii_db5_179089_3_Glu-C_79_40_4503.98128_9.58	9	3	AMP_Cnidaria	3314.70171041106	2798	3747.8800000000006	2467
Smertensii_db5_218726_1_Glu-C_42_31_3609.16928_9.47	11	0	AMP_Cnidaria	3444.549259597023	2468	3718.0400000000004	2477
Smertensii_db5_242802_1_Glu-C_44_23_2865.37278_7.33	6	4	AMP_Cnidaria	3427.2032936150413	2514	10222.0	498
Smertensii_db5_263556_3_Glu-C_63_38_4199.69108_9.52	8	2	AMP_Cnidaria	3711.3116085783754	1513	6291.660000000002	1307
Smertensii_db5_415681_3_Glu-C_35_26_2964.43748_7.42	15	4	AMP_Cnidaria	4209.424372906436	140	16762.589999999997	66
Tstephensoni_db5_104468_2_Glu-C_25_22_2415.82348_9.58	12	4	AMP_Cnidaria	3992.288884698278	537	12816.799999999997	224
Avirdis_db5_69120_0_Trypsin_23_23_2546.90148_8.26	15	1	AMP_Cnidaria	3943.2015679290876	675	5625.900000000001	1542
Avirdis_db5_131108_2_Trypsin_36_24_2821.30958_7.96	17	4	AMP_Cnidaria	4086.507869369253	307	6931.25	1114
Avirdis_db5_156956_2_Trypsin_37_28_3512.05348_7.5	17	4	AMP_Cnidaria	4023.405892237146	454	9753.639999999998	541
Cjardinei_db5_371546_4_Trypsin_65_27_3057.60638_8.07	10	4	AMP_Cnidaria	3923.1032470312302	738	12724.859999999999	236
Cbrasiliensis_db5_82535_0_Trypsin_24_24_2922.37418_8.26	7	4	AMP_Cnidaria	3803.8711612962993	1170	10299.3	486
Cbrasiliensis_db5_213149_2_Trypsin_48_26_3061.48498_8.06	12	4	AMP_Cnidaria	3944.548895884539	671	6427.679999999999	1264
Equadricolor_db5_19374_2_Trypsin_51_24_2922.44298_8.33	7	4	AMP_Cnidaria	3859.668816645832	948	17870.959999999995	44
Equadricolor_db5_172396_1_Trypsin_30_28_3429.96718_8.39	15	4	AMP_Cnidaria	3974.911294019903	574	12510.599999999999	257
Equadricolor_db5_187722_0_Trypsin_23_23_2573.06458_8.55	14	4	AMP_Cnidaria	4093.9936174445834	299	14139.91	148
Ediaphana_db5_2411_3_Trypsin_56_33_3440.08808_8.03	14	2	AMP_Cnidaria	3728.4593894526	1442	3394.33	2619
Ediaphana_db5_380464_4_Trypsin_44_28_3000.45268_8.26	16	1	AMP_Cnidaria	4017.6812776645143	466	7809.670000000002	894
Ediaphana_db5_410050_3_Trypsin_52_31_3533.11068_7.33	15	4	AMP_Cnidaria	4201.21555493088	148	11522.17	343
Gnorfolkensis_db5_133894_2_Trypsin_49_28_2999.38668_8.37	16	1	AMP_Cnidaria	4183.771878877405	171	4284.56	2202
Gnorfolkensis_db5_312013_5_Trypsin_75_26_2750.23928_7.35	10	4	AMP_Cnidaria	3939.1923174945114	685	13510.48	183
Gplanulata_db5_86998_0_Trypsin_26_26_2771.36168_8.42	11	1	AMP_Cnidaria	3534.799865307121	2200	3000.81	2788
Gplanulata_db5_314985_2_Trypsin_48_37_4039.49868_7.24	6	2	AMP_Cnidaria	3528.5079997597927	2218	2357.2	2970
Gplanulata_db5_341961_0_Trypsin_28_28_3117.74888_8.03	17	4	AMP_Cnidaria	3848.586223107922	996	6681.9	1189
Gplanulata_db5_449075_1_Trypsin_55_28_3198.65518_9.33	22	2	AMP_Cnidaria	4368.448551598788	42	6025.75	1399
Globata_db5_531430_5_Trypsin_64_35_4298.01738_10.26	5	2	AMP_Cnidaria	3169.4834702676185	3011	2899.27	2819
Globata_db5_598306_4_Trypsin_57_26_2695.13218_8.72	6	1	AMP_Cnidaria	3574.299853215057	2044	3451.65	2604
Hluciae_db5_139485_8_Trypsin_69_23_2557.99308_8.05	5	4	AMP_Cnidaria	3365.8232070115755	2683	3563.76	2541
Haurora_db5_372292_2_Trypsin_38_26_3162.62998_7.94	6	1	AMP_Cnidaria	3789.082833102572	1219	3616.7900000000004	2515
Hmagnifica_db5_136242_2_Trypsin_25_22_2646.94958_8.37	11	1	AMP_Cnidaria	3623.7122797865386	1852	3022.6299999999997	2777
Hhemprichii_db5_784_1_Trypsin_27_26_2738.16238_8.1	10	1	AMP_Cnidaria	3792.0023817551205	1210	2944.03	2806
Hhemprichii_db5_81355_1_Trypsin_26_25_2822.26418_8.57	12	1	AMP_Cnidaria	3906.567730099201	794	3779.96	2453
Hhemprichii_db5_226344_0_Trypsin_31_31_3913.47858_8.72	11	2	AMP_Cnidaria	3758.703366610729	1326	6124.000000000001	1362
Hhemprichii_db5_336491_5_Trypsin_69_26_2735.25768_7.79	4	4	AMP_Cnidaria	3386.830262210096	2625	3239.5	2666
Hhemprichii_db5_440039_0_Trypsin_23_23_2743.15548_8.37	21	4	AMP_Cnidaria	4300.1609167199495	71	18444.74	38
Inocturnos_db5_197245_3_Trypsin_60_23_2628.17058_7.23	8	4	AMP_Cnidaria	3831.123254315293	1058	18534.5	36
Osp._db5_88269_0_Trypsin_24_24_2875.40878_7.33	5	4	AMP_Cnidaria	3510.009162614607	2275	12197.999999999998	285
Pborealis_db5_61809_1_Trypsin_72_35_4086.60808_7.72	11	2	AMP_Cnidaria	3634.832644117078	1803	3567.49	2539
Pborealis_db5_135209_0_Trypsin_33_33_3857.23058_7.79	21	2	AMP_Cnidaria	4045.6872342128154	398	6527.08	1235
Pborealis_db5_197790_0_Trypsin_40_40_4424.93738_7.33	5	2	AMP_Cnidaria	3216.3311684893524	2960	3191.64	2685
Psemoni_db5_134356_2_Trypsin_37_23_2844.28498_7.24	5	1	AMP_Cnidaria	3561.987241377075	2091	2775.0799999999995	2849
Psemoni_db5_1069669_1_Trypsin_39_23_2733.18618_8.46	13	4	AMP_Cnidaria	4260.894584596655	102	17333.139999999996	56
Rkoellikeri_db5_11497_2_Trypsin_49_25_2694.07548_7.99	3	4	AMP_Cnidaria	3548.137420246113	2151	4840.699999999999	1930
Rkoellikeri_db5_220285_6_Trypsin_69_23_2568.07518_8.46	8	4	AMP_Cnidaria	3833.472910122413	1051	18221.0	39
Sgigantea_db5_72978_2_Trypsin_42_32_3365.72718_8.0	13	1	AMP_Cnidaria	3522.5682381702927	2233	3699.2400000000007	2481
Sgigantea_db5_520079_3_Trypsin_40_27_3169.66598_7.39	8	4	AMP_Cnidaria	3873.715942624159	896	12237.480000000001	283
Shaddoni_db5_68590_0_Trypsin_32_32_3322.58088_8.32	10	3	AMP_Cnidaria	3523.9587217312483	2229	7104.99	1073
Shaddoni_db5_295358_2_Trypsin_47_31_3374.71668_8.03	8	3	AMP_Cnidaria	3599.1722130885487	1944	2855.94	2834
Shaddoni_db5_570236_4_Trypsin_74_21_2347.83418_8.06	2	4	AMP_Cnidaria	3290.9421979199606	2838	7254.02	1042
Smertensii_db5_169629_4_Trypsin_71_23_2569.98898_8.0	5	4	AMP_Cnidaria	3686.741637596544	1603	10405.33	461
Tstephensoni_db5_119965_3_Trypsin_35_23_2551.90188_7.18	8	1	AMP_Cnidaria	3858.8451543465467	950	5592.879999999999	1558
Aaurita_db6_50818_11_Asp-N_111_29_3468.92808_9.29	16	2	AMP_Cnidaria	3945.8349967244626	666	4092.0999999999995	2289
Aaurita_db6_74725_1_Asp-N_33_32_3690.17798_8.5	21	2	AMP_Cnidaria	4149.91894466272	211	9188.200000000003	626
Aaurita_db6_88683_5_Asp-N_60_24_3002.50378_8.24	12	4	AMP_Cnidaria	4126.771264566353	254	11353.660000000002	357
Aaurita_db6_144934_6_Asp-N_39_26_2954.48338_10.23	22	0	AMP_Cnidaria	4056.198359904288	372	7770.69	901
Cfleckeri_db6_51465_1_Asp-N_44_31_3300.70188_9.07	18	2	AMP_Cnidaria	4059.3297752052626	364	7265.320000000001	1038
Cfleckeri_db6_71301_3_Asp-N_50_28_3326.78808_8.81	25	4	AMP_Cnidaria	4459.37946941289	18	15781.949999999999	81
Cfleckeri_db6_155988_0_Asp-N_33_33_3751.26218_8.84	18	2	AMP_Cnidaria	4198.372217923088	152	8373.2	778
Cyamaguchii_db6_21796_0_Asp-N_26_26_3028.42538_9.25	15	1	AMP_Cnidaria	4020.924575217619	460	2082.46	3036
Cyamaguchii_db6_239001_5_Asp-N_59_26_3347.93058_8.93	13	4	AMP_Cnidaria	3936.192997071943	700	13591.629999999997	177
Cyamaguchii_db6_244005_1_Asp-N_40_31_3417.94258_10.33	14	0	AMP_Cnidaria	3708.3056454956823	1525	5841.920000000002	1465
Cfuscescens_db6_279_1_Asp-N_28_26_3198.57068_8.58	18	1	AMP_Cnidaria	4132.4707456413125	244	3871.9400000000005	2415
Cfuscescens_db6_20851_2_Asp-N_55_36_3898.36198_8.67	14	2	AMP_Cnidaria	3924.010049882011	731	5428.36	1649
Cfuscescens_db6_109938_3_Asp-N_55_33_3824.34318_11.04	7	2	AMP_Cnidaria	3692.361765768211	1580	4906.409999999999	1898
Nnomurai_db6_26873_6_Asp-N_67_31_3197.61368_8.81	14	1	AMP_Cnidaria	4067.235287780393	340	3905.2899999999995	2391
Nnomurai_db6_129728_3_Asp-N_44_27_3053.49418_8.95	17	2	AMP_Cnidaria	4306.688302477839	67	4654.8	2012
Nnomurai_db6_140178_2_Asp-N_45_30_3525.89938_10.01	12	3	AMP_Cnidaria	3709.7168434689397	1521	3080.4	2750
Nnomurai_db6_183412_0_Asp-N_24_24_2599.06328_8.26	12	4	AMP_Cnidaria	3542.4351967859584	2169	6061.860000000001	1387
Nnomurai_db6_401768_8_Asp-N_52_23_2529.94588_9.07	12	0	AMP_Cnidaria	3740.0971791766947	1396	5677.519999999999	1526
Nnomurai_db6_426179_2_Asp-N_43_24_2797.27328_8.36	23	4	AMP_Cnidaria	4199.354245383249	151	15535.68	93
Nnomurai_db6_457676_4_Asp-N_57_33_3846.26228_10.33	12	3	AMP_Cnidaria	3686.0704512114166	1606	5545.38	1578
Nnomurai_db6_462946_2_Asp-N_51_28_3268.74958_10.33	17	0	AMP_Cnidaria	3929.4395543923993	711	5962.530000000001	1422
Smalayensis_db6_31502_0_Asp-N_27_27_3055.44548_9.93	19	2	AMP_Cnidaria	4023.313378700324	455	4575.449999999999	2049
Smalayensis_db6_72252_2_Asp-N_34_26_2585.99878_8.05	11	4	AMP_Cnidaria	3967.6653167337067	599	7052.420000000001	1085
Smalayensis_db6_113162_1_Asp-N_37_32_3647.13428_9.06	19	2	AMP_Cnidaria	3918.9966849198454	753	8579.609999999999	728
Tcystophora_db6_39424_2_Asp-N_44_30_3403.90918_8.69	27	2	AMP_Cnidaria	4261.617773841382	101	13330.55	195
Tcystophora_db6_216267_4_Asp-N_64_33_3687.06608_8.4	15	1	AMP_Cnidaria	3847.562284853404	1002	2306.32	2985
Tcystophora_db6_228064_3_Asp-N_42_31_3615.30048_9.22	7	2	AMP_Cnidaria	3392.935689680108	2605	4756.12	1962
Cyamaguchii_db6_141749_5_Chymotrypsin-low_53_33_3563.22548_11.49	12	0	AMP_Cnidaria	3283.427565755257	2858	2965.439999999999	2799
Nnomurai_db6_457267_8_Chymotrypsin-low_60_30_3060.57158_8.07	5	4	AMP_Cnidaria	3345.291756956587	2730	2451.5800000000004	2947
Aaurita_db6_124262_3_Glu-C_47_23_2621.18568_10.23	17	0	AMP_Cnidaria	3967.0652014699094	603	8809.439999999999	693
Aaurita_db6_129883_0_Glu-C_25_25_2998.43868_7.24	10	4	AMP_Cnidaria	4003.832859733021	500	14263.699999999997	139
Aaurita_db6_192447_0_Glu-C_36_36_3995.68548_10.93	4	2	AMP_Cnidaria	3279.545384290735	2869	3628.95	2510
Cfleckeri_db6_143858_5_Glu-C_160_28_2956.35748_10.22	12	2	AMP_Cnidaria	3873.0802723094585	898	2684.45	2878
Cfleckeri_db6_185280_8_Glu-C_88_30_3236.64888_11.49	8	3	AMP_Cnidaria	3297.6514892828504	2829	4754.659999999998	1966
Cyamaguchii_db6_55795_1_Glu-C_47_36_4342.03248_11.37	4	2	AMP_Cnidaria	3233.045313822759	2937	4423.01	2120
Cyamaguchii_db6_110870_5_Glu-C_53_28_3302.88188_8.11	9	4	AMP_Cnidaria	3846.2845375862935	1006	10714.939999999999	425
Cyamaguchii_db6_115306_1_Glu-C_30_23_2553.93618_7.79	13	4	AMP_Cnidaria	3869.20446832791	917	8866.619999999999	686
Cyamaguchii_db6_117800_4_Glu-C_61_21_2544.04378_11.49	8	0	AMP_Cnidaria	3402.339527683327	2578	5424.809999999999	1651
Nnomurai_db6_108113_6_Glu-C_65_21_2615.13418_8.33	4	4	AMP_Cnidaria	3328.0608469052486	2769	5401.67	1667
Nnomurai_db6_251734_9_Glu-C_121_29_3333.84668_11.03	22	0	AMP_Cnidaria	3951.430053137623	654	11345.12	359
Nnomurai_db6_411077_3_Glu-C_52_30_3563.14358_11.49	19	0	AMP_Cnidaria	4010.458721612959	482	6839.9800000000005	1143
Nnomurai_db6_432516_3_Glu-C_44_25_2708.26528_7.79	20	4	AMP_Cnidaria	3930.366522092886	708	13277.579999999996	198
Nnomurai_db6_457590_3_Glu-C_39_26_2948.53828_10.25	10	0	AMP_Cnidaria	3567.27108883014	2066	7073.279999999999	1078
Smalayensis_db6_39242_1_Glu-C_33_29_3533.10198_11.49	12	0	AMP_Cnidaria	3586.102708067926	1994	3960.86	2358
Tcystophora_db6_265852_6_Glu-C_48_33_3675.18498_9.07	29	3	AMP_Cnidaria	4401.168705420192	36	13350.76	192
Aaurita_db6_33926_6_Trypsin_59_23_2861.26058_7.47	14	4	AMP_Cnidaria	4132.872681164336	242	16279.520000000002	71
Aaurita_db6_46188_1_Trypsin_30_28_3063.62888_8.05	29	4	AMP_Cnidaria	4440.883312681599	20	10797.0	417
Nnomurai_db6_185579_1_Trypsin_36_28_3143.57858_8.96	13	1	AMP_Cnidaria	3999.5516922063275	513	4409.9400000000005	2128
Nnomurai_db6_292848_1_Trypsin_25_23_2661.19098_7.47	7	4	AMP_Cnidaria	3793.514598550868	1206	8233.899999999998	813
Nnomurai_db6_388957_2_Trypsin_48_21_2597.07828_8.46	14	4	AMP_Cnidaria	3859.448011956725	949	10837.03	412
Smalayensis_db6_49440_1_Trypsin_42_26_2708.23478_8.54	14	1	AMP_Cnidaria	3633.9492169843775	1807	3276.39	2654
Tcystophora_db6_36222_1_Trypsin_26_24_2776.36838_7.83	10	4	AMP_Cnidaria	3723.992510741391	1463	8980.810000000001	659
Tcystophora_db6_124911_5_Trypsin_57_25_2728.09808_8.54	19	1	AMP_Cnidaria	4287.313068927185	83	3146.1800000000003	2713
Tcystophora_db6_246144_2_Trypsin_34_24_2809.17928_8.06	6	4	AMP_Cnidaria	3680.9929081289483	1614	12742.28	233
Cadhaesivum_db7_9040_1_Asp-N_29_26_2671.02958_10.23	11	0	AMP_Cnidaria	3533.008831914871	2206	3895.1800000000003	2396
Cadhaesivum_db7_13724_4_Asp-N_65_37_4168.79738_10.92	7	2	AMP_Cnidaria	3467.823315847976	2394	3119.6499999999996	2733
Cadhaesivum_db7_65947_0_Asp-N_35_35_4048.49428_8.74	6	2	AMP_Cnidaria	3765.739483211517	1299	4996.38	1855
Cadhaesivum_db7_234442_2_Asp-N_43_33_3792.33908_11.33	12	0	AMP_Cnidaria	3819.9868040963142	1103	3165.9400000000005	2703
Cadhaesivum_db7_376597_2_Asp-N_38_32_3641.16738_9.06	15	3	AMP_Cnidaria	3609.963667310135	1902	4114.7	2282
Cadhaesivum_db7_383113_0_Asp-N_21_21_2577.00088_7.84	14	1	AMP_Cnidaria	3953.026704211485	645	3179.5099999999998	2693
Cadhaesivum_db7_400230_1_Asp-N_41_30_3483.99828_11.49	16	2	AMP_Cnidaria	4045.0885331611125	400	3995.88	2341
Cadhaesivum_db7_624620_3_Asp-N_58_37_4365.99688_11.79	4	2	AMP_Cnidaria	3427.181293156014	2515	4255.97	2217
Cadhaesivum_db7_827915_1_Asp-N_33_28_3260.72898_11.2	14	2	AMP_Cnidaria	4163.273951064779	193	4687.009999999999	1996
Cadhaesivum_db7_834344_4_Asp-N_39_23_2545.89888_8.11	7	0	AMP_Cnidaria	3764.421198054507	1304	3508.55	2574
Hhemprichii_db7_5118_0_Asp-N_30_30_3499.98488_9.89	22	0	AMP_Cnidaria	4214.064585836054	136	5445.2	1639
Hhemprichii_db7_38037_0_Asp-N_33_33_3503.87858_8.5	9	3	AMP_Cnidaria	3512.7910026942536	2269	5229.81	1742
Hhemprichii_db7_53237_2_Asp-N_65_33_3703.23898_9.3	15	3	AMP_Cnidaria	3605.1267318071505	1918	4566.75	2051
Hhemprichii_db7_107667_1_Asp-N_38_31_3385.91238_9.07	21	2	AMP_Cnidaria	4401.378409581431	34	7985.3	860
Hhemprichii_db7_186638_0_Asp-N_30_30_3323.82598_7.87	9	4	AMP_Cnidaria	3795.6553173814805	1201	6254.759999999999	1326
Hhemprichii_db7_268655_0_Asp-N_39_39_5138.05128_7.99	7	2	AMP_Cnidaria	2992.801694490979	3109	4647.86	2017
Hhemprichii_db7_279911_1_Asp-N_34_28_3419.95138_8.06	14	4	AMP_Cnidaria	3828.422369723703	1070	10265.659999999998	490
Cadhaesivum_db7_676676_7_Chymotrypsin-low_45_28_2994.38708_11.49	8	0	AMP_Cnidaria	3424.69604644805	2517	5447.44	1637
Cadhaesivum_db7_39544_2_Glu-C_38_33_4035.50158_11.31	7	0	AMP_Cnidaria	3193.0955317238304	2994	4197.080000000001	2236
Cadhaesivum_db7_163766_2_Glu-C_49_31_3279.68688_11.03	4	3	AMP_Cnidaria	3557.379205126717	2109	5163.239999999998	1773
Cadhaesivum_db7_403092_0_Glu-C_28_28_2993.47068_8.69	15	1	AMP_Cnidaria	3811.9556224146463	1135	1749.3	3090
Cadhaesivum_db7_409822_3_Glu-C_87_26_3302.76918_10.25	20	0	AMP_Cnidaria	4031.625137139342	427	6326.62	1297
Cadhaesivum_db7_581178_3_Glu-C_59_27_3034.44798_9.37	15	2	AMP_Cnidaria	4237.407836162291	121	4545.1	2065
Cadhaesivum_db7_636491_1_Glu-C_47_27_3216.87858_8.66	10	0	AMP_Cnidaria	3618.6008404062745	1870	4827.919999999999	1936
Cadhaesivum_db7_744440_3_Glu-C_66_23_2600.08368_11.33	9	0	AMP_Cnidaria	3288.416224346048	2846	7339.659999999998	1023
Cadhaesivum_db7_746973_1_Glu-C_41_31_3502.11598_9.65	10	2	AMP_Cnidaria	3665.9494850279243	1667	4782.93	1949
Cadhaesivum_db7_789387_1_Glu-C_70_26_3178.69558_11.03	11	0	AMP_Cnidaria	3668.5660728891935	1655	6185.550000000001	1349
Cadhaesivum_db7_867805_1_Glu-C_41_35_3845.33258_9.78	20	2	AMP_Cnidaria	3990.9135661137466	540	11340.26	360
Hhemprichii_db7_10712_2_Glu-C_70_23_2273.62958_6.13	10	1	AMP_Cnidaria	3362.602367557645	2690	2685.46	2876
Hhemprichii_db7_10896_0_Glu-C_28_28_3191.70098_8.81	32	0	AMP_Cnidaria	4308.523789206072	66	8970.880000000001	662
Hhemprichii_db7_36520_3_Glu-C_54_26_2884.29308_7.47	12	4	AMP_Cnidaria	4057.2909211311435	367	9310.499999999998	612
Hhemprichii_db7_152968_2_Glu-C_46_29_3381.90548_8.95	16	2	AMP_Cnidaria	3915.301930274439	761	5768.590000000001	1500
Hhemprichii_db7_286009_0_Glu-C_26_26_2836.30798_9.41	19	0	AMP_Cnidaria	3851.23415076674	984	8512.39	740
Cadhaesivum_db7_428659_2_Trypsin_30_28_3083.48668_8.37	26	1	AMP_Cnidaria	4320.560011773223	60	7291.909999999997	1032
Hhemprichii_db7_181606_4_Trypsin_39_30_3118.53828_8.77	18	1	AMP_Cnidaria	3997.2695182102325	524	4192.709999999999	2242
Psp._db3_146170_4_Asp-N_70_34_3868.33708_8.81	6	3	AMP_Cnidaria	3708.626681390706	1522	4676.739999999999	2001
Scallimorphus_db3_370879_1_Glu-C_68_28_3289.76498_10.33	16	0	AMP_Cnidaria	3765.977611068418	1298	5331.79	1693
Caustralis_db3_4103_0_Glu-C_26_26_2664.08048_8.07	14	3	AMP_Cnidaria	3889.387018044914	847	3150.12	2711
Scaliendrum_db3_487494_7_Trypsin_67_23_2854.28428_7.62	6	4	AMP_Cnidaria	2895.414655311373	3118	6932.22	1113
Clyra_db3_303044_1_Trypsin_26_23_2563.95678_8.05	11	4	AMP_Cnidaria	3830.346947784882	1060	12031.56	299
Avirdis_db5_178076_5_Asp-N_47_26_2980.52128_9.37	20	1	AMP_Cnidaria	3979.9504715841854	562	2068.72	3040
Gplanulata_db5_380657_3_Asp-N_47_34_3564.03928_8.37	17	3	AMP_Cnidaria	4055.1169956146105	376	5578.4400000000005	1562

## Sheet: 1447_HubBridge_35identity
Name	Label	Cluster	Harmonic Centrality (HC)	Ranking by HC	Hub-Bridge Centrality (HB)	Ranking by HB	Degree
Dpertusum_db1_32929_7_Glu-C_163_38_3920.35258_9.65	AMP_Cnidaria	3	3624.767594486202	1847	3145.02	2715	9
Spistillata_db1_15618_8_Glu-C_132_33_3460.84338_7.99	AMP_Cnidaria	2	3759.999584671539	1321	4076.609999999999	2296	10
Chemisphaerica_db2_24068_1_Trypsin_27_23_2590.18638_7.42	AMP_Cnidaria	4	3225.9097907821642	2950	8844.5	689	7
Gfascicularis_db3_815451_5_Asp-N_68_37_4377.09218_9.3	AMP_Cnidaria	2	3757.6340917400407	1330	7637.009999999998	936	11
Gfascicularis_db3_824965_1_Asp-N_47_39_3873.35918_10.36	AMP_Cnidaria	3	3792.2347549483175	1209	6353.6	1285	9
Gfascicularis_db3_840360_1_Asp-N_56_33_3397.85658_10.33	AMP_Cnidaria	3	3635.905012744155	1799	5465.48	1624	14
Gfascicularis_db3_886354_0_Asp-N_21_21_2779.33638_11.31	AMP_Cnidaria	0	3007.181259973191	3103	4291.0599999999995	2198	7
Gfascicularis_db3_909402_5_Asp-N_63_27_3045.57108_10.26	AMP_Cnidaria	0	3718.4193636551104	1482	9042.19	647	16
Hcoerulea_db3_37520_1_Asp-N_31_28_3020.37238_8.7	AMP_Cnidaria	3	3769.3076948987878	1283	3935.4	2378	9
Hcoerulea_db3_140561_1_Asp-N_32_23_2544.07538_11.03	AMP_Cnidaria	0	3218.1308850355063	2958	3886.62	2406	6
Hcoerulea_db3_160714_2_Asp-N_44_34_3807.38888_10.33	AMP_Cnidaria	2	3633.0993065289067	1809	5223.54	1744	12
Hcoerulea_db3_198566_4_Asp-N_55_26_2822.36718_8.06	AMP_Cnidaria	4	4030.8879976356375	431	15236.32	101	14
Hcoerulea_db3_212923_0_Asp-N_32_32_3481.01778_10.26	AMP_Cnidaria	0	3936.0360905624325	701	5568.620000000001	1567	17
Hcoerulea_db3_213832_5_Asp-N_67_38_4288.00138_9.47	AMP_Cnidaria	2	3608.122037135479	1909	7275.909999999999	1036	8
Hcoerulea_db3_219998_5_Asp-N_70_23_2431.96528_8.69	AMP_Cnidaria	4	3439.0500519900593	2486	7229.630000000001	1046	8
Msenile_db3_33281_0_Asp-N_19_19_2407.80558_9.93	AMP_Cnidaria	4	3575.7115643060592	2035	11296.799999999997	367	7
Msenile_db3_97943_0_Asp-N_40_40_4319.85508_8.42	AMP_Cnidaria	2	3687.4622835022433	1600	5968.359999999999	1419	7
Msenile_db3_111023_7_Asp-N_80_29_3303.97518_9.48	AMP_Cnidaria	0	4186.312968957906	166	12305.090000000002	278	25
Msenile_db3_118165_9_Asp-N_84_37_4068.53608_7.95	AMP_Cnidaria	2	4016.2279276857726	468	8750.41	704	15
Msenile_db3_126357_2_Asp-N_55_23_2782.39228_11.33	AMP_Cnidaria	0	3593.0332870789557	1967	6991.31	1095	15
Mcapitata_db3_102948_2_Asp-N_43_36_4164.79988_8.67	AMP_Cnidaria	2	3706.7852406333714	1532	5017.079999999999	1836	11
Mdigitata_db3_308_2_Asp-N_64_39_4362.00308_11.79	AMP_Cnidaria	3	3330.6475234535205	2762	3828.69	2436	4
Mdigitata_db3_13375_2_Asp-N_53_29_3105.56578_11.03	AMP_Cnidaria	0	3600.0108774725895	1940	10279.8	487	16
Mdigitata_db3_45724_1_Asp-N_29_23_2658.16318_10.33	AMP_Cnidaria	0	3834.4650611403194	1045	5729.129999999999	1511	9
Mdigitata_db3_135974_3_Asp-N_75_36_3651.03968_11.03	AMP_Cnidaria	3	3547.6985754639823	2154	5794.679999999999	1488	14
Mdigitata_db3_143995_1_Asp-N_38_31_3458.09448_11.67	AMP_Cnidaria	0	3740.830705457237	1391	9277.960000000001	618	15
Mdigitata_db3_188741_5_Asp-N_71_36_3842.33148_8.59	AMP_Cnidaria	3	3387.0581910914802	2622	6188.400000000001	1348	8
Mdigitata_db3_258621_5_Asp-N_55_24_2932.47918_10.33	AMP_Cnidaria	4	3624.7382822839218	1848	5211.239999999999	1750	7
Mdigitata_db3_355476_3_Asp-N_46_33_3789.34728_10.25	AMP_Cnidaria	3	3481.4627988023694	2357	2279.5200000000004	2991	4
Mdigitata_db3_391171_3_Asp-N_59_32_3692.21568_8.93	AMP_Cnidaria	2	4213.2500074914215	137	5997.6900000000005	1411	16
Aaspera_db3_44780_0_Asp-N_25_25_3195.84688_8.5	AMP_Cnidaria	0	3580.165534788389	2016	6055.67	1390	11
Acervicornis_db3_559138_4_Asp-N_47_23_2650.13998_11.2	AMP_Cnidaria	0	3674.8320278835463	1640	8599.930000000002	727	11
Acervicornis_db3_907302_0_Asp-N_28_28_3193.78968_10.9	AMP_Cnidaria	0	3355.776020144154	2707	5674.4400000000005	1529	9
Acervicornis_db3_1060571_4_Asp-N_68_27_3388.02908_10.81	AMP_Cnidaria	0	3007.2818728715793	3102	2872.33	2827	5
Acervicornis_db3_1079624_2_Asp-N_32_26_2995.49538_9.41	AMP_Cnidaria	0	3914.0872991177935	762	7388.180000000001	1009	15
Acervicornis_db3_1081598_0_Asp-N_29_29_3425.03778_11.03	AMP_Cnidaria	0	3200.767256572646	2983	2205.68	3016	5
Acervicornis_db3_1102465_1_Asp-N_37_23_2875.32578_8.83	AMP_Cnidaria	0	3777.406690685449	1254	5846.460000000001	1462	8
Acervicornis_db3_1122496_3_Asp-N_58_26_2755.10358_10.32	AMP_Cnidaria	1	3896.6767938284634	827	3505.34	2578	10
Acervicornis_db3_1134567_1_Asp-N_41_37_4161.75408_9.44	AMP_Cnidaria	3	3649.971120097381	1740	2655.99	2888	6
Acervicornis_db3_1156322_0_Asp-N_27_27_3120.56338_9.95	AMP_Cnidaria	1	3979.795506483798	563	2934.44	2811	7
Acervicornis_db3_1253807_2_Asp-N_52_29_3550.08098_10.33	AMP_Cnidaria	3	3893.530532435338	834	3214.8400000000006	2674	16
Acervicornis_db3_1260063_3_Asp-N_69_23_2810.32958_8.72	AMP_Cnidaria	4	3908.6131518222214	783	11315.7	365	8
Adigitifera_db3_2561_1_Asp-N_84_35_4004.51838_9.37	AMP_Cnidaria	3	3723.736885155012	1465	4687.889999999999	1995	15
Adigitifera_db3_187198_0_Asp-N_28_28_3185.64148_11.2	AMP_Cnidaria	0	4111.036698257935	279	8083.66	842	13
Adigitifera_db3_214351_4_Asp-N_50_24_2776.25478_8.06	AMP_Cnidaria	4	3956.6216301997997	633	10405.99	460	9
Adigitifera_db3_362828_3_Asp-N_40_23_2478.97628_8.72	AMP_Cnidaria	4	3743.4629941699764	1382	13367.98	191	15
Adigitifera_db3_498868_4_Asp-N_51_29_3429.04298_8.76	AMP_Cnidaria	0	4508.068899132406	13	7816.360000000001	892	21
Adigitifera_db3_524640_4_Asp-N_62_26_2871.22848_9.0	AMP_Cnidaria	1	3974.588913707218	577	3482.19	2588	7
Mdigitata_db3_433309_2_Asp-N_45_37_4259.88158_11.04	AMP_Cnidaria	3	3606.4296864603552	1913	4329.240000000001	2175	8
Mdigitata_db3_487713_1_Asp-N_28_23_2715.18658_11.2	AMP_Cnidaria	0	3513.8375238358035	2260	4703.07	1987	8
Mdigitata_db3_568633_5_Asp-N_48_29_3445.00498_8.81	AMP_Cnidaria	2	4054.588386424243	378	5527.56	1583	8
Mdigitata_db3_603822_5_Asp-N_55_35_4262.84288_8.54	AMP_Cnidaria	2	3870.317594180384	911	6362.949999999999	1281	15
Pcaribaeorum_db3_27997_2_Asp-N_43_23_2567.01028_10.32	AMP_Cnidaria	4	4050.2547420689084	388	18149.020000000004	40	13
Pcaribaeorum_db3_92686_4_Asp-N_94_33_3478.97728_9.18	AMP_Cnidaria	3	3409.082832216319	2557	5675.0	1528	12
Pcaribaeorum_db3_182900_7_Asp-N_61_26_3091.58298_9.89	AMP_Cnidaria	0	3678.7693266555375	1624	3918.6799999999994	2383	7
Pcaribaeorum_db3_411784_0_Asp-N_34_34_3761.35088_8.59	AMP_Cnidaria	2	3654.075423614996	1723	5327.8	1695	13
Pcaribaeorum_db3_418057_0_Asp-N_31_31_3271.70688_11.49	AMP_Cnidaria	3	3788.9027816038365	1221	8916.18	671	16
Pcaribaeorum_db3_422477_1_Asp-N_42_37_3875.31008_8.61	AMP_Cnidaria	3	3149.032303781305	3024	3128.36	2728	7
Pcaribaeorum_db3_450267_2_Asp-N_84_39_4189.67758_10.34	AMP_Cnidaria	2	3568.1524911592555	2063	6565.46	1228	11
Psp._db3_25872_1_Asp-N_41_36_4350.91398_8.1	AMP_Cnidaria	2	3504.985923041215	2290	6181.470000000002	1350	10
Psp._db3_82864_3_Asp-N_55_33_3743.32558_11.33	AMP_Cnidaria	3	3866.719946620697	924	9516.939999999999	578	17
Psp._db3_280594_5_Asp-N_67_35_3859.21168_8.02	AMP_Cnidaria	3	3531.8356067037475	2208	5045.159999999999	1822	12
Psp._db3_282734_3_Asp-N_61_37_4044.52228_10.33	AMP_Cnidaria	3	3908.8129230753175	779	6630.84	1207	15
Psp._db3_293861_4_Asp-N_76_29_3599.13548_9.32	AMP_Cnidaria	2	4257.563879238475	104	5190.599999999999	1757	12
Psp._db3_317911_1_Asp-N_28_23_2604.11548_11.67	AMP_Cnidaria	0	3009.3988969400943	3101	6434.719999999999	1261	13
Psp._db3_372599_4_Asp-N_80_37_3986.51198_11.01	AMP_Cnidaria	3	3563.5541427903454	2083	4189.11	2246	7
Psp._db3_391983_4_Asp-N_52_32_3365.85788_8.89	AMP_Cnidaria	2	3854.8059050773977	971	3548.6499999999996	2554	15
Psp._db3_450153_0_Asp-N_28_28_3080.52078_11.97	AMP_Cnidaria	0	3589.0788391033475	1984	7167.800000000001	1060	12
[truncated: 1,379 more rows]

## Sheet: 1017_Intersection_node_table
Name	Label	Degree	Cluster
[truncated: 1,017 more rows]
