# Supplementary material for: Unlocking Antimicrobial Peptides: In Silico Proteolysis and Artificial Intelligence-Driven Discovery from Cnidarian Omics
Source: Molecules. 2025 Jan 25;30(3):550. doi: 10.3390/molecules30030550 (PMC11820242; doi:10.3390/molecules30030550)
Supplement: Supplementary file 1 [file molecules-30-00550-s001.zip › Supplementary_Table_S6.xlsx]

## Sheet: 152 ABPs from Cnidaria
ID	Sequence	RANK (I, II, III, IV)	Bacillus subtilis	Escherichia coli	Klebsiella pneumoniae	Pseudomonas aeruginosa	Staphylococcus aureus	Subphylum	Class	Order	Species	Tissue	Database	Protease
Cechinata_db3_81229_2_Asp-N_51_28_3360.89018_10.33	CGVWQYRQGNSLYVQVISRPKKSGFRFR	I	Yes	No	No	No	No	Anthozoa	Hexacorallia	Scleractinia	Ctenactis echinata	Whole Body/Non-Specific	3	AspN
Gfascicularis_db3_504534_3_Asp-N_79_30_3624.08118_9.29	DLFFRFVNYLGNQYNQLGWWKKVRSSGSRG	I	Yes	No	No	No	No	Anthozoa	Hexacorallia	Scleractinia	Galaxea fascicularis	Whole Body/Non-Specific	3	AspN
Fcolemani_db3_177902_3_Asp-N_41_29_3808.41538_11.19	DRFGKEEKQWPFVPWQWPVRRNVLLRRQR	I	Yes	No	No	No	No	Anthozoa	Hexacorallia	Scleractinia	Favites colemani	Whole Body/Non-Specific	3	AspN
Cjardinei_db5_211269_2_Glu-C_52_29_3224.50498_10.12	GAWSGAKRYGTGQRHISSNSSLFRKWGND	I	Yes	No	No	No	No	Anthozoa	Hexacorallia	Scleractinia	Catalaphyllia jardinei	Tentacles	5	GluC
Fancora_db3_942862_2_Glu-C_85_26_2880.34588_11.49	VFPRFRSIFSPGVTRGLRAVSSLSKD	I	Yes	Yes	No	Yes	No	Anthozoa	Hexacorallia	Scleractinia	Fimbriaphyllia ancora	Whole Body/Non-Specific	3	GluC
Ajaponica_db3_700495_2_Asp-N_47_38_4528.21708_10.34	CRKQVYKPPLQFSGLSSSSFLSYLVKRFNTQQRGSFWR	II	Yes	No	Yes	No	No	Anthozoa	Hexacorallia	Scleractinia	Alveopora japonica	Whole Body/Non-Specific	3	AspN
Hcoerulea_db3_241244_8_Glu-C_113_33_3420.05458_9.28	PMKAWITGIAANRGTKGGSAKCAVGLFKSRVKD	II	No	Yes	No	No	No	Anthozoa	Octocorallia	Scleralcyonacea	Heliopora coerulea	Whole Body/Non-Specific	3	GluC
Pvariabilis_db3_144240_4_Glu-C_79_34_3861.50368_9.58	QPRLIFFGSTSSFRAPHGQQKQVHKFAAKVQCCK	II	No	Yes	No	No	No	Anthozoa	Hexacorallia	Zoantharia	Protopalythoa variabilis	Whole Body/Non-Specific	3	GluC
Amillepora_db3_316722_19_Glu-C_184_34_3856.44418_11.2	RGQWQINKRTGSKSCARLKTTGAPHMASGWQVWK	II	Yes	Yes	No	No	No	Anthozoa	Hexacorallia	Scleractinia	Acropora millepora	Whole Body/Non-Specific	3	GluC
Globata_db5_813493_2_Glu-C_57_39_4391.10328_11.5	RGRKLCLPWTFWLGSRTVIQGRCTQPASASGSKGPQRRF	II	Yes	Yes	Yes	Yes	Yes	Anthozoa	Hexacorallia	Scleractinia	Goniopora lobata	Tentacles	5	GluC
Cfleckeri_db6_185280_8_Glu-C_88_30_3236.64888_11.49	RWRNVNGWGKSKKKNANGSHIGLWLTGGGG	II	Yes	Yes	Yes	No	No	Medusozoa	Cubozoa	Chirodropida	Chironex fleckeri	Tentacles	6	GluC
Fancora_db3_823646_4_Glu-C_105_35_3761.34048_11.49	TLNIPVAGGTKSTAGMWRRCWNGAVPSRTPSKRFG	II	Yes	Yes	No	Yes	No	Anthozoa	Hexacorallia	Scleractinia	Fimbriaphyllia ancora	Whole Body/Non-Specific	3	GluC
Ajaponica_db3_908939_1_Glu-C_39_34_3869.47728_9.04	YYWNPRLRPGLQVSCSHGSCKTSLAFGRLLKSKD	II	Yes	No	No	No	No	Anthozoa	Hexacorallia	Scleractinia	Alveopora japonica	Whole Body/Non-Specific	3	GluC
Ryuma_db3_19121_5_Asp-N_65_30_3401.98088_11.04	CRSNRTQQWGLGSYIRILGRASVVTLKQPL	III	Yes	Yes	Yes	Yes	No	Anthozoa	Hexacorallia	Corallimorpharia	Ricordea yuma	Whole Body/Non-Specific	3	AspN
Mdigitata_db3_487713_1_Asp-N_28_23_2715.18658_11.2	CSMRPISSSWLRFSKKIWSTSAR	III	Yes	Yes	Yes	Yes	No	Anthozoa	Hexacorallia	Scleractinia	Montipora digitata	Whole Body/Non-Specific	3	AspN
Psemoni_db5_58009_2_Asp-N_46_30_3546.09078_11.49	CWTWVATPTFAHGMVQVWRASQRVRSRLTN	III	Yes	Yes	No	Yes	Yes	Anthozoa	Hexacorallia	Actiniaria	Phyllodiscus semoni	Tentacles	5	AspN
Pwellsi_db3_335339_0_Asp-N_31_31_3458.84888_11.97	NISFNSSASGRSLFGHFGRFRTLSWLRGWGG	III	Yes	Yes	Yes	Yes	Yes	Anthozoa	Hexacorallia	Scleractinia	Polymyces wellsi	Whole Body/Non-Specific	3	AspN
Gnorfolkensis_db5_100991_3_Glu-C_91_36_3810.39758_11.2	RPAISGAVTISGKFQKAWGSVHKPLNRCRSSLWGGG	III	Yes	Yes	Yes	Yes	Yes	Anthozoa	Hexacorallia	Scleractinia	Goniopora norfolkensis	Whole Body/Non-Specific	3	GluC
Gnorfolkensis_db5_773896_4_Glu-C_72_26_2875.40878_11.97	SGLRKSRMMKWPLSTGGRWSRGGLVA	III	No	Yes	Yes	Yes	Yes	Anthozoa	Hexacorallia	Scleractinia	Goniopora norfolkensis	Whole Body/Non-Specific	3	GluC
Gfascicularis_db3_969277_9_Glu-C_123_35_3818.35898_11.2	YPKPSLANWTRSSGTSIKGKLWLTGRHPHLRAGSG	III	Yes	Yes	Yes	Yes	Yes	Anthozoa	Hexacorallia	Scleractinia	Galaxea fascicularis	Whole Body/Non-Specific	3	GluC
Scaliendrum_db3_226172_8_Chymotrypsin-low_70_33_3691.32148_12.19	AATSPRWPRKRMPIPSVGTNGRVVPTARSRQIF	IV	No	Yes	No	No	No	Anthozoa	Hexacorallia	Scleractinia	Seriatropora caliendrum	Whole Body/Non-Specific	3	Chymotrypsin
Inocturnos_db5_160190_4_Glu-C_74_23_2701.24628_11.03	AILALFLSNMRSCGSFFRLLRRE	IV	No	No	No	No	Yes	Anthozoa	Hexacorallia	Ceriantharia	Isarachnanthus nocturnus	Tentacles	5	GluC
Avirdis_db5_197426_0_Glu-C_28_28_3249.70568_11.33	ALFFNVFRGRSGSARRGVRFLWSSWGCE	IV	Yes	No	No	No	Yes	Anthozoa	Hexacorallia	Actiniaria	Anemonia viridis	Tentacles	5	GluC
Gfascicularis_db3_610286_0_Asp-N_27_27_3080.58878_11.49	ALGTHRIRSARFWPVVELISAGISWTR	IV	Yes	No	No	No	No	Anthozoa	Hexacorallia	Scleractinia	Galaxea fascicularis	Whole Body/Non-Specific	3	AspN
Psp._db3_450153_0_Asp-N_28_28_3080.52078_11.97	ASNGGKAGWNTTRRIPQNMQRLSRPLIG	IV	No	Yes	Yes	No	Yes	Anthozoa	Hexacorallia	Zoantharia	Palythoa sp.	Whole Body/Non-Specific	3	AspN
Resculentum_db4_107937_3_Glu-C_42_27_3238.71688_10.12	ATNSGRLIKSPSGVFWWRFYKMFSRTD	IV	No	Yes	No	No	Yes	Medusozoa	Scyphozoa	Rhizostomeae	Rhopilema esculentum	Whole Body/Non-Specific	4	GluC
Smertensii_db5_218230_4_Asp-N_68_29_3438.96088_10.93	CALNPLRSHANYARYRLTGSTFLRTTRLW	IV	Yes	No	No	No	No	Anthozoa	Hexacorallia	Actiniaria	Stichodactyla mertensii	Tentacles	5	AspN
Ahyacinthus_db3_29951_2_Asp-N_47_39_4459.12008_11.37	CARPSNILGRQSIFQRYASGSAYIWLFGANRKTGLRRRS	IV	Yes	No	No	No	Yes	Anthozoa	Hexacorallia	Scleractinia	Acropora hyancinthus	Whole Body/Non-Specific	3	AspN
Smertensii_db5_108219_1_Asp-N_52_36_4017.58908_11.2	CFPGSGRALQNQSNFGITGLHPLLHGRWQNKLGQRK	IV	Yes	No	No	No	No	Anthozoa	Hexacorallia	Actiniaria	Stichodactyla mertensii	Tentacles	5	AspN
Ediaphana_db5_521280_2_Asp-N_50_32_3491.05258_11.2	CGKAQQRRLHQLAPTPQGMKTKRSPWATGGSI	IV	No	Yes	No	No	No	Anthozoa	Hexacorallia	Actiniaria	Exaiptasia diaphana	Tentacles	5	AspN
Gplanulata_db5_524776_1_Asp-N_33_28_3264.80188_11.04	CGLSYRKQNLLTVGFNWQLASRVARLRN	IV	Yes	No	No	No	No	Anthozoa	Hexacorallia	Scleractinia	Goniopora planulata	Tentacles	5	AspN
Acervicornis_db3_1253807_2_Asp-N_52_29_3550.08098_10.33	CGRWGFGTQSMVPPWQFYPQKLQRAHWTR	IV	Yes	No	No	No	No	Anthozoa	Hexacorallia	Scleractinia	Acropora cerviconis	Whole Body/Non-Specific	3	AspN
Basbestinum_db3_291112_4_Asp-N_44_27_3021.57978_10.25	CGSERRLFHGIVPVKVAIRSQPGSLWK	IV	Yes	No	No	No	No	Anthozoa	Octocorallia	Scleralcyonacea	Briareum asbestinum	Whole Body/Non-Specific	3	AspN
Pwellsi_db3_56623_2_Asp-N_53_31_3502.01328_11.2	CGSFFRQAFGGQAWISLTSIGRSLRLQWSQL	IV	Yes	No	No	No	No	Anthozoa	Hexacorallia	Scleractinia	Polymyces wellsi	Whole Body/Non-Specific	3	AspN
Aelegantissima_db3_12897_5_Asp-N_58_30_3526.98588_11.04	CGSQQRHTRRASVWLFGWFGLNQLRGSKSY	IV	Yes	No	No	No	No	Anthozoa	Hexacorallia	Actiniaria	Anthopleura elegantissima	Whole Body/Non-Specific	3	AspN
Hsymbiolongicarpus_db4_125979_2_Asp-N_47_29_3242.85118_11.2	CGTRRAVATTIGIFRIFNKKPSMVSFLNN	IV	Yes	No	No	No	Yes	Medusozoa	Hydrozoa	Anthoathecata	Hydractinia symbiolongicarpus	Whole Body/Non-Specific	4	AspN
Cquinquecirrha_db4_173735_7_Asp-N_97_34_3852.47828_11.04	CGYFQVNQRSGVRWNASKAFLRPIKGRANLTVLT	IV	Yes	No	No	No	No	Medusozoa	Scyphozoa	Semaeostomeae	Chrysaora quinquecirrha	Whole Body/Non-Specific	4	AspN
Ecarnea_db3_470764_1_Asp-N_38_31_3777.36478_9.59	CGYSRSYRGWSEKTLTINFIKFRQRPLEIAR	IV	Yes	No	No	No	No	Anthozoa	Hexacorallia	Actiniaria	Edwardsiella carnea	Whole Body/Non-Specific	3	AspN
Fancora_db3_1001360_6_Asp-N_78_32_3739.27768_11.03	CHFTTHLRRSWTGAFFQPASRTVGFGPRLKEF	IV	Yes	Yes	No	No	Yes	Anthozoa	Hexacorallia	Scleractinia	Fimbriaphyllia ancora	Whole Body/Non-Specific	3	AspN
Cfuscescens_db6_109938_3_Asp-N_55_33_3824.34318_11.04	CHRHSFLFQNGGNAQASGYFRLRKTIQRLQAAF	IV	Yes	No	No	No	No	Medusozoa	Scyphozoa	Semaeostomeae	Chrysaora fuscescens	Tentacles	6	AspN
Mdigitata_db3_45724_1_Asp-N_29_23_2658.16318_10.33	CHRSQAPLKFQLVYSLVGRLSVR	IV	Yes	No	No	No	Yes	Anthozoa	Hexacorallia	Scleractinia	Montipora digitata	Whole Body/Non-Specific	3	AspN
Gnorfolkensis_db5_693337_2_Asp-N_36_31_3543.03178_11.67	CHTSASQSPAGRWRLQFRNWFRGTAVVPRGL	IV	Yes	No	No	No	No	Anthozoa	Hexacorallia	Scleractinia	Goniopora norfolkensis	Whole Body/Non-Specific	3	AspN
Cconvolvulus_db4_137083_2_Asp-N_46_28_3430.81318_9.69	CHWNIRTGSYVRWRSAHTGFNYIQYRTG	IV	Yes	No	No	No	No	Medusozoa	Staurozoa	Stauromedusae	Craterolophus convolvulus	Tentacles	4	AspN
Caustralis_db3_145943_1_Asp-N_54_23_2654.23298_10.23	CIRFPVGEFLLPSMHSLRGLPKR	IV	No	Yes	No	No	No	Anthozoa	Hexacorallia	Corallimorpharia	Corynactis australis	Whole Body/Non-Specific	3	AspN
Hluciae_db5_71086_2_Asp-N_48_29_3421.06948_10.25	CITLANPAGLFANRNIIFWRKELFISQRK	IV	Yes	No	No	No	No	Anthozoa	Hexacorallia	Actiniaria	Haliplanella luciae	Tentacles	5	AspN
Msenile_db3_126357_2_Asp-N_55_23_2782.39228_11.33	CITRSRFIIRPVAELPTVLRWRV	IV	Yes	No	No	No	No	Anthozoa	Hexacorallia	Actiniaria	Metridium senile	Whole Body/Non-Specific	3	AspN
Basbestinum_db3_478784_2_Asp-N_56_31_3574.29728_11.2	CKATGWIKLLIGPNQRAKLPISQKRQFPRQP	IV	No	Yes	No	Yes	No	Anthozoa	Octocorallia	Scleralcyonacea	Briareum asbestinum	Whole Body/Non-Specific	3	AspN
Nnomurai_db6_457676_4_Asp-N_57_33_3846.26228_10.33	CKHSTWPNSNTYNSHVGSGGFVWWPFAPRVRRN	IV	Yes	No	No	No	No	Medusozoa	Scyphozoa	Rhizostomeae	Nemopilema nomurai	Tentacles	6	AspN
Haurora_db5_168425_3_Asp-N_45_32_3886.59148_9.19	CKKQTIGQPYQQMWKRFLNLVTSKQYQRSLLA	IV	Yes	No	No	No	No	Anthozoa	Hexacorallia	Actiniaria	Heteractis aurora	Tentacles	5	AspN
Gnorfolkensis_db5_504957_3_Asp-N_45_33_3795.33598_8.96	CKNNRGGLSKKFTTIGTSWNPTNFLWHKLQYPG	IV	Yes	No	No	No	No	Anthozoa	Hexacorallia	Scleractinia	Goniopora norfolkensis	Whole Body/Non-Specific	3	AspN
Ediaphana_db5_336558_2_Asp-N_51_27_3021.49048_10.33	CKRARQWQAALRILSNISSSSKAPSVY	IV	Yes	No	No	No	No	Anthozoa	Hexacorallia	Actiniaria	Exaiptasia diaphana	Tentacles	5	AspN
Erubra_db3_210297_5_Asp-N_42_28_3291.88528_11.03	CLATWWSLSLTPIFGRRFRSMLRLGEHG	IV	No	No	No	No	Yes	Anthozoa	Octocorallia	Malacalcyonacea	Eleutherobia rubra	Whole Body/Non-Specific	3	AspN
Fancora_db3_964694_3_Asp-N_60_31_3517.11568_11.33	CLRSSLYLGPGSLLQRSKNGRRGQWSLTIRL	IV	Yes	No	No	No	No	Anthozoa	Hexacorallia	Scleractinia	Fimbriaphyllia ancora	Whole Body/Non-Specific	3	AspN
Cadhaesivum_db7_400230_1_Asp-N_41_30_3483.99828_11.49	CLSFITFFFRFLGSRLRHFSSLSNTTNARG	IV	No	No	No	No	Yes	Anthozoa	Hexacorallia	Actiniaria	Cryptodendrum adhaesivum	Nematocysts	7	AspN
Msquarrosa_db4_778171_6_Asp-N_62_27_3249.66208_10.33	CNPWQFSISGYSKRLWGAGTQNHRWLR	IV	Yes	No	No	No	No	Medusozoa	Hydrozoa	Anthoathecata	Millepora squarrosa	Whole Body/Non-Specific	4	AspN
Nnomurai_db6_401768_8_Asp-N_52_23_2529.94588_9.07	CNSVWVGSKVARRVGHLSFAEVK	IV	Yes	No	No	No	No	Medusozoa	Scyphozoa	Rhizostomeae	Nemopilema nomurai	Tentacles	6	AspN
Mdoreensins_db5_411185_3_Asp-N_71_28_3424.95138_10.34	CPGNPLRNWKTTWVRSLQSVHQWFSKHM	IV	Yes	No	No	No	No	Anthozoa	Hexacorallia	Actiniaria	Macrodactyla doreensis	Tentacles	5	AspN
Msquarrosa_db4_103050_2_Asp-N_40_29_3199.68428_10.93	CPVGRISGNFYRASVRGLLSRQVTVRSGY	IV	Yes	Yes	No	No	Yes	Medusozoa	Hydrozoa	Anthoathecata	Millepora squarrosa	Whole Body/Non-Specific	4	AspN
Aelegantissima_db3_87986_5_Asp-N_59_36_4151.69848_11.04	CPYWQNPWRGSGKRSTWTSLGRHGFKSSAMNVVNVR	IV	Yes	No	Yes	No	Yes	Anthozoa	Hexacorallia	Actiniaria	Anthopleura elegantissima	Whole Body/Non-Specific	3	AspN
Alamarcki_db3_98796_1_Asp-N_35_32_3768.37778_11.04	CQLWRAQRSRPPPSPPLKFRYLGSQVMGHSWT	IV	No	Yes	No	No	No	Anthozoa	Hexacorallia	Scleractinia	Agaricia lamarcki	Whole Body/Non-Specific	3	AspN
Mcomplanata_db4_498292_4_Asp-N_56_31_3263.85558_11.2	CQRQKASGKNQSGLITKLSGLIGAVRPRAPK	IV	Yes	Yes	No	No	No	Medusozoa	Hydrozoa	Anthoathecata	Millepora complanata	Whole Body/Non-Specific	4	AspN
Hhemprichii_db7_53237_2_Asp-N_65_33_3703.23898_9.3	CRGSGTGGLRKYGLPTKYWLTRNINVSFYSAHV	IV	Yes	No	No	No	No	Anthozoa	Hexacorallia	Actiniaria	Heterodactyla hemprichii	Nematocysts	7	AspN
Aelegantissima_db3_92070_5_Asp-N_80_37_4253.86028_10.85	CRQAFSGSRRSRYRPIFQYTPPGGVSHLGQKVSYLPR	IV	Yes	Yes	No	No	No	Anthozoa	Hexacorallia	Actiniaria	Anthopleura elegantissima	Whole Body/Non-Specific	3	AspN
Basbestinum_db3_606708_3_Asp-N_45_31_3627.31518_11.2	CRRRRTSLRTGITLAKLSYALLQYSPVLSRF	IV	Yes	No	Yes	No	Yes	Anthozoa	Octocorallia	Scleralcyonacea	Briareum asbestinum	Whole Body/Non-Specific	3	AspN
Gplanulata_db5_556195_5_Asp-N_74_32_3663.18258_11.2	CRSKLNGTARANGFQPWLLVVHGVNSRPWFNH	IV	Yes	No	No	No	Yes	Anthozoa	Hexacorallia	Scleractinia	Goniopora planulata	Tentacles	5	AspN
Ajaponica_db3_45832_7_Asp-N_74_38_4176.87658_11.67	CRSVKFGQWMKALRPIATAISSRLQPQFLNRGGGSTGR	IV	Yes	No	No	No	No	Anthozoa	Hexacorallia	Scleractinia	Alveopora japonica	Whole Body/Non-Specific	3	AspN
Rsp._db3_484764_1_Asp-N_60_34_4162.79008_11.33	CRTIWSRTWIQRRQPPSGTRTQFFEQFPPWLVVG	IV	No	Yes	No	Yes	No	Anthozoa	Octocorallia	Scleralcyonacea	Rhodaniridogorgia sp.	Whole Body/Non-Specific	3	AspN
Mcomplanata_db4_176669_1_Asp-N_50_34_3826.35338_9.62	CRVSSVGSNYAHRKLYHAPKPATFWRGFSLSSKS	IV	Yes	No	No	No	No	Medusozoa	Hydrozoa	Anthoathecata	Millepora complanata	Whole Body/Non-Specific	4	AspN
Mdigitata_db3_355476_3_Asp-N_46_33_3789.34728_10.25	CRWQRSPLGKQWRTFAGTASKLGMWESLFTSAT	IV	Yes	No	No	No	No	Anthozoa	Hexacorallia	Scleractinia	Montipora digitata	Whole Body/Non-Specific	3	AspN
Pcarnea_db4_795674_4_Asp-N_63_23_2826.31778_10.32	CRYLQTHRRIRFLIFTTYPGGQV	IV	Yes	No	No	No	No	Medusozoa	Hydrozoa	Anthoathecata	Podocoryna carnea	Whole Body/Non-Specific	4	GluC
Haurora_db5_333483_3_Asp-N_68_28_3388.94378_10.85	CRYNSSGYRRYLFLSGRLLRLFSSGRLF	IV	Yes	Yes	No	No	No	Anthozoa	Hexacorallia	Actiniaria	Heteractis aurora	Tentacles	5	AspN
Ediaphana_db5_1018363_8_Asp-N_84_31_3823.45368_9.3	CRYVGGFQYKHRNKWSQFRFQMPLLTYIPTG	IV	Yes	No	No	No	No	Anthozoa	Hexacorallia	Actiniaria	Exaiptasia diaphana	Tentacles	5	AspN
Sgracillima_db3_26299_1_Asp-N_46_39_4827.46448_9.7	CSHSYSRRKNRSYGWNTLLFWTGSEYFSIFIGFWRIFGR	IV	Yes	No	No	No	No	Anthozoa	Octocorallia	Malacalcyonacea	Scleronephthya gracillima	Whole Body/Non-Specific	3	AspN
Basbestinum_db3_252570_2_Asp-N_40_28_3110.58728_10.34	CSKALKTARYGSVHTRKPLSSSFPRFQG	IV	No	Yes	No	No	No	Anthozoa	Octocorallia	Scleralcyonacea	Briareum asbestinum	Whole Body/Non-Specific	3	AspN
Psp._db3_493007_2_Asp-N_51_24_2821.42288_10.25	CSVPASFWRKFLIEILLTAKVRSR	IV	No	No	No	No	Yes	Anthozoa	Hexacorallia	Zoantharia	Palythoa sp.	Whole Body/Non-Specific	3	AspN
Ediaphana_db5_75676_3_Asp-N_55_28_3202.69018_11.04	CVASKSRGWHYQLQLRGLSTRGLRWATA	IV	Yes	No	No	No	No	Anthozoa	Hexacorallia	Actiniaria	Exaiptasia diaphana	Tentacles	5	AspN
Cadhaesivum_db7_812836_1_Asp-N_44_23_2892.29588_10.32	CVHFRFLQYQHNTTRFAQPVWRG	IV	Yes	No	No	No	No	Anthozoa	Hexacorallia	Actiniaria	Cryptodendrum adhaesivum	Nematocysts	7	AspN
Ediaphana_db5_1041654_4_Asp-N_69_28_3304.77968_11.2	CVQFWTGSLGRPKQSRWRTGFNKKTSTF	IV	Yes	Yes	No	No	Yes	Anthozoa	Hexacorallia	Actiniaria	Exaiptasia diaphana	Tentacles	5	AspN
Pvariabilis_db3_318900_1_Asp-N_38_36_4024.75188_11.67	CWKFTQRHNLLGPAASTARAKIFLRSRGIPAVSITR	IV	Yes	No	Yes	No	Yes	Anthozoa	Hexacorallia	Zoantharia	Protopalythoa variabilis	Whole Body/Non-Specific	3	AspN
Rindosinensis_db3_3682_5_Asp-N_54_34_4229.98258_10.92	CWRTRWPREGQNVPLIMRKLQATFLYFFGTQKTR	IV	Yes	No	No	No	Yes	Anthozoa	Hexacorallia	Corallimorpharia	Rhodactis indosinensis	Whole Body/Non-Specific	3	AspN
Mdoreensins_db5_102645_3_Asp-N_29_23_2842.40378_10.26	CWVPEKRLGQRWLLTPRGITIRY	IV	Yes	No	No	No	No	Anthozoa	Hexacorallia	Actiniaria	Macrodactyla doreensis	Tentacles	5	AspN
Agemmifera_db3_87121_3_Asp-N_59_34_4010.82348_11.04	CYLLVSKSQLWRLQRIKAPHWTTGGRLSITLPRM	IV	Yes	No	No	No	Yes	Anthozoa	Hexacorallia	Scleractinia	Acropora gemmifera	Whole Body/Non-Specific	3	AspN
Cconvolvulus_db4_33068_5_Asp-N_101_34_3871.35918_10.9	DFNLGGHYGRGGNWGVGAGFTWRFGRKRRSLEMK	IV	Yes	Yes	No	No	Yes	Medusozoa	Staurozoa	Stauromedusae	Craterolophus convolvulus	Tentacles	4	AspN
Ajaponica_db3_28781_3_Asp-N_46_33_3957.53358_11.67	DFSWSRKSWFTPGWSKSWQMAAIRVVRTSRGVR	IV	Yes	No	No	No	Yes	Anthozoa	Hexacorallia	Scleractinia	Alveopora japonica	Whole Body/Non-Specific	3	AspN
Ediaphana_db5_788232_5_Asp-N_58_32_3754.23048_11.03	DFVARQSFGQSRWSLWRPGPVSPKRYWPAFSG	IV	Yes	Yes	No	No	No	Anthozoa	Hexacorallia	Actiniaria	Exaiptasia diaphana	Tentacles	5	AspN
Avirdis_db5_95713_3_Asp-N_55_31_3604.09098_11.03	DGFGRWIGSTWQPYITNVPPFRSPRLRQGTL	IV	No	Yes	No	No	No	Anthozoa	Hexacorallia	Actiniaria	Anemonia viridis	Tentacles	5	AspN
Ecarnea_db3_321735_6_Asp-N_65_32_3634.17858_9.86	DGGIQRGVFKRFEIGQRWNTFFFKTPKGAMGG	IV	Yes	No	No	No	Yes	Anthozoa	Hexacorallia	Actiniaria	Edwardsiella carnea	Whole Body/Non-Specific	3	AspN
Aelegantissima_db3_734635_2_Asp-N_55_37_4246.76438_10.04	DGRGTEFGSGWFGLWRRAGFAGGWPTKRWFIATFGYF	IV	Yes	No	No	No	No	Anthozoa	Hexacorallia	Actiniaria	Anthopleura elegantissima	Whole Body/Non-Specific	3	AspN
Ajaponica_db3_793335_7_Asp-N_70_29_3581.09668_8.78	DKYRKFYAWARQKTFSYHFPKGNLSSIQL	IV	Yes	No	No	No	No	Anthozoa	Hexacorallia	Scleractinia	Alveopora japonica	Whole Body/Non-Specific	3	AspN
Pcaribaeorum_db3_182900_7_Asp-N_61_26_3091.58298_9.89	DLSFFNGLFTTWKKPAMFRWNGRLGT	IV	Yes	No	No	No	No	Anthozoa	Hexacorallia	Zoantharia	Palythoa caribaeorum	Whole Body/Non-Specific	3	AspN
Pvariabilis_db3_101250_5_Asp-N_48_24_2868.31158_11.19	DMQSSWGKLSAWGRLPKFISRNRF	IV	Yes	No	No	No	Yes	Anthozoa	Hexacorallia	Zoantharia	Protopalythoa variabilis	Whole Body/Non-Specific	3	AspN
Mcomplanata_db4_158953_3_Asp-N_52_30_3538.03488_11.79	DTGRSLSTVGVGFFRRFFFSTRGLRRTNLW	IV	Yes	No	No	No	No	Medusozoa	Hydrozoa	Anthoathecata	Millepora complanata	Whole Body/Non-Specific	4	AspN
Rsp._db3_45586_4_Asp-N_55_25_3302.83168_9.29	DTVFLNRFQVFKPKRYFYRFQQNLF	IV	Yes	No	No	No	No	Anthozoa	Octocorallia	Scleralcyonacea	Rhodaniridogorgia sp.	Whole Body/Non-Specific	3	AspN
Aaurita_db6_50818_11_Asp-N_111_29_3468.92808_9.29	DYWNGVHAWWRVSFGKTARVYTVKITNRG	IV	Yes	No	No	No	No	Medusozoa	Scyphozoa	Semaeostomeae	Aurelia aurita	Tentacles	6	AspN
Msquarrosa_db4_621555_0_Asp-N_27_27_3361.85908_10.04	FFFGARVRESSAEIYRSIRHNFPKIWF	IV	Yes	No	No	No	No	Medusozoa	Hydrozoa	Anthoathecata	Millepora squarrosa	Whole Body/Non-Specific	4	AspN
Aelegantissima_db3_311762_0_Asp-N_35_35_4055.67828_11.67	FFGARFRVVSIATTANRGISSPWESWKGRPLSWMR	IV	Yes	No	No	No	No	Anthozoa	Hexacorallia	Actiniaria	Anthopleura elegantissima	Whole Body/Non-Specific	3	AspN
Aelegantissima_db3_730147_2_Glu-C_40_21_2449.89048_11.49	FGQGRIRRLPQGVVLALHRFE	IV	Yes	Yes	No	No	No	Anthozoa	Hexacorallia	Actiniaria	Anthopleura elegantissima	Whole Body/Non-Specific	3	GluC
Hsanjuanensis_db4_142552_0_Asp-N_32_32_3599.24268_11.79	FPTRKLFPTALFWPPKARPPGLSQARSKTKSS	IV	No	Yes	No	No	No	Medusozoa	Staurozoa	Stauromedusae	Haliclystus sanjuanensis	Whole Body/Non-Specific	4	AspN
Ajaponica_db3_28781_1_Glu-C_52_38_4564.27098_10.92	FSWSRKSWFTPGWSKSWQMAAIRVVRTSRGVRCLYNLD	IV	Yes	No	No	No	Yes	Anthozoa	Hexacorallia	Scleractinia	Alveopora japonica	Whole Body/Non-Specific	3	GluC
Sgracillima_db3_58503_6_Glu-C_90_28_3212.73798_9.54	FTNQLARKVVQKIGNFSWTLCGNLSQRC	IV	Yes	Yes	No	No	No	Anthozoa	Octocorallia	Malacalcyonacea	Scleronephthya gracillima	Whole Body/Non-Specific	3	GluC
Gnorfolkensis_db5_891295_0_Asp-N_39_39_4339.84838_11.03	GAGAKRVWWNPSRGPQRKFGWSGGRSLNKNFEVGSISTY	IV	Yes	Yes	No	Yes	No	Anthozoa	Hexacorallia	Scleractinia	Goniopora norfolkensis	Whole Body/Non-Specific	3	AspN
Ediaphana_db5_1245721_1_Glu-C_40_23_2573.07588_11.03	GAGLAVTKVMARRATRWQLCRID	IV	No	Yes	No	No	No	Anthozoa	Hexacorallia	Actiniaria	Exaiptasia diaphana	Tentacles	5	GluC
Cyamaguchii_db6_31406_2_Glu-C_55_24_2850.35508_10.23	GMRKGRSCSILHFVLWRIVSQFND	IV	No	No	No	No	Yes	Medusozoa	Cubozoa	Chirodropida	Chironex yamaguchii	Tentacles	6	GluC
Ediaphana_db5_1034970_5_Glu-C_76_26_3062.44058_9.29	GRQWVTKFKLRYSAGGSRPAFQTYQE	IV	Yes	No	No	No	No	Anthozoa	Hexacorallia	Actiniaria	Exaiptasia diaphana	Tentacles	5	GluC
Fcolemani_db3_183547_1_Glu-C_44_37_4136.68118_9.15	GSCWSQHANLIRKSMKLNFSSGGGGVKPNIHYGRRYE	IV	Yes	No	No	No	No	Anthozoa	Hexacorallia	Scleractinia	Favites colemani	Whole Body/Non-Specific	3	GluC
Xsp._db3_316626_0_Chymotrypsin-low_26_26_2816.34238_10.21	GSSSFPPSPPFPSKIKKVKGKVRVNF	IV	No	Yes	No	No	No	Anthozoa	Octocorallia	Malacalcyonacea	Xenia sp.	Whole Body/Non-Specific	3	Chymotrypsin
Nnomurai_db6_411077_3_Glu-C_52_30_3563.14358_11.49	IAVRQLTRGWSQWLTSGFIAVWKMRVRNSD	IV	No	No	No	No	Yes	Medusozoa	Scyphozoa	Rhizostomeae	Nemopilema nomurai	Tentacles	6	GluC
Ajaponica_db3_67941_0_Asp-N_33_33_3619.15248_11.97	IIRWRPVNPAAFNGTVQITHRIAWKRSSGAGGT	IV	No	Yes	No	No	No	Anthozoa	Hexacorallia	Scleractinia	Alveopora japonica	Whole Body/Non-Specific	3	AspN
Shelianthus_db3_440926_1_Glu-C_56_30_3327.86118_11.33	KPGAPQRRRQRYAGRCGLVVSGSSWISILQ	IV	No	No	No	No	Yes	Anthozoa	Hexacorallia	Actiniaria	Stichodactyla helianthus	Whole Body/Non-Specific	3	GluC
Haurora_db5_303104_2_Glu-C_47_34_3828.29758_9.52	KTWQTRVNSNWPGCTFSIRLKSWGCTGGQRGISD	IV	Yes	No	No	No	No	Anthozoa	Hexacorallia	Actiniaria	Heteractis aurora	Tentacles	5	GluC
Hcoerulea_db3_196147_6_Glu-C_87_28_3166.72008_11.03	LAQRLSLPVSSRFSGSGKKYRGLILRFE	IV	Yes	No	No	No	Yes	Anthozoa	Octocorallia	Scleralcyonacea	Heliopora coerulea	Whole Body/Non-Specific	3	GluC
Msquarrosa_db4_101050_9_Glu-C_54_23_2694.22098_11.19	LLRSWLPRISGWPPSLRKLVFGD	IV	Yes	No	No	No	No	Medusozoa	Hydrozoa	Anthoathecata	Millepora squarrosa	Whole Body/Non-Specific	4	GluC
Resculentum_db4_153385_3_Glu-C_70_28_3326.93128_10.33	LRGKVTFLLMHGPQPCTTRSYARIRYNF	IV	No	No	No	No	Yes	Medusozoa	Scyphozoa	Rhizostomeae	Rhopilema esculentum	Whole Body/Non-Specific	4	GluC
Gfascicularis_db3_329177_1_Glu-C_29_27_3053.53448_8.93	LYRNFQRGGGGVQIKNPSKGGLWMFLE	IV	Yes	No	No	No	No	Anthozoa	Hexacorallia	Scleractinia	Galaxea fascicularis	Whole Body/Non-Specific	3	GluC
Adigitifera_db3_465452_1_Glu-C_36_28_3298.73838_11.2	LYRQVFRRFLGQRRTGGGGSGQLQCWRD	IV	Yes	No	No	No	No	Anthozoa	Hexacorallia	Scleractinia	Acropora digitifera	Whole Body/Non-Specific	3	GluC
Adigitifera_db3_626505_3_Glu-C_71_39_4435.11638_8.7	NSFAANLAKAYIKKNNLGQVQIWLGLFKAHSRGKFQWAD	IV	Yes	Yes	No	No	Yes	Anthozoa	Hexacorallia	Scleractinia	Acropora digitifera	Whole Body/Non-Specific	3	GluC
Ryuma_db3_50813_4_Glu-C_73_39_4447.28088_9.59	PKWRKLCMGSFRRQGGIGFPPFQSLQKKISSACGKMFQD	IV	Yes	No	No	No	No	Anthozoa	Hexacorallia	Corallimorpharia	Ricordea yuma	Whole Body/Non-Specific	3	GluC
Cyamaguchii_db6_21796_0_Asp-N_26_26_3028.42538_9.25	PRLHWYGSKTVRIHFGSFFASVYTGN	IV	Yes	No	No	No	No	Medusozoa	Cubozoa	Chirodropida	Chironex yamaguchii	Tentacles	6	AspN
Mcomplanata_db4_326916_0_Asp-N_28_28_3242.64938_8.83	PTKFWETFKLSYHYNGGWGGGARRGQKL	IV	Yes	No	No	No	No	Medusozoa	Hydrozoa	Anthoathecata	Millepora complanata	Whole Body/Non-Specific	4	AspN
Smertensii_db5_167913_0_Glu-C_33_33_3792.37188_10.32	QGAAKRRFPTYTSRLCRFGPVWWAMGSCSSRLD	IV	Yes	No	No	No	No	Anthozoa	Hexacorallia	Actiniaria	Stichodactyla mertensii	Tentacles	5	GluC
Avirdis_db5_161571_0_Asp-N_23_23_2638.97418_11.79	QKSNTNSLRGFAFARNPGFAWLR	IV	Yes	No	No	No	No	Anthozoa	Hexacorallia	Actiniaria	Anemonia viridis	Tentacles	5	AspN
Ecarnea_db3_261498_0_Asp-N_29_29_3330.81168_12.09	QWRAGIAVAARVAVAGHVQPQRRQQWRFS	IV	No	Yes	No	Yes	No	Anthozoa	Hexacorallia	Actiniaria	Edwardsiella carnea	Whole Body/Non-Specific	3	AspN
Shaddoni_db5_454196_3_Glu-C_63_34_3927.42138_11.2	RGWQGIRGAGTGASNFSLKQRRRYSRVWCTLQTE	IV	Yes	Yes	No	No	No	Anthozoa	Hexacorallia	Actiniaria	Stichodactyla haddoni	Tentacles	5	GluC
Rsp._db3_197595_2_Glu-C_67_39_4068.71138_10.93	RPHFPAVGAKMAAFNSLACNAGSCGRGNPVTVRGLVRRE	IV	No	Yes	No	No	No	Anthozoa	Octocorallia	Scleralcyonacea	Rhodaniridogorgia sp.	Whole Body/Non-Specific	3	GluC
Acalycularis_db3_477099_0_Asp-N_23_23_2647.04078_11.97	RPLSRWRPANSTFPRGQISLAVH	IV	No	Yes	No	No	No	Anthozoa	Hexacorallia	Scleractinia	Astroides calycularis	Whole Body/Non-Specific	3	AspN
Adigitifera_db3_187198_0_Asp-N_28_28_3185.64148_11.2	RQPFVYSFSSFGKWRGRLHGSKIASSKA	IV	Yes	No	No	No	Yes	Anthozoa	Hexacorallia	Scleractinia	Acropora digitifera	Whole Body/Non-Specific	3	AspN
Shelianthus_db3_227880_3_Glu-C_61_38_4194.83008_11.04	RRQGRVKLGSVFSSGKIRKGCPQGSSFGPLLWSIFQND	IV	Yes	No	No	No	No	Anthozoa	Hexacorallia	Actiniaria	Stichodactyla helianthus	Whole Body/Non-Specific	3	GluC
Equadricolor_db5_171719_2_Glu-C_58_29_3416.93928_11.03	RYRPNFGRLKTNKRGWGPKTISGAWLQID	IV	Yes	No	No	No	No	Anthozoa	Hexacorallia	Actiniaria	Entacmaea quadricolor	Tentacles	5	GluC
Psemoni_db5_53029_0_Glu-C_29_29_3267.78428_11.19	SALPRTSLLPKFSGRWWAIGSSIRKHVTD	IV	Yes	No	No	No	No	Anthozoa	Hexacorallia	Actiniaria	Phyllodiscus semoni	Tentacles	5	GluC
Scaliendrum_db3_342954_0_Asp-N_29_29_3447.98738_8.83	SAWPSKVRSIFSTKNNAWKFEKVKSFFLN	IV	Yes	No	No	No	Yes	Anthozoa	Hexacorallia	Scleractinia	Seriatropora caliendrum	Whole Body/Non-Specific	3	AspN
Basbestinum_db3_494987_2_Glu-C_46_31_3617.24718_9.41	SAYPRGGSKVCRTIKMSRLFFWVTWISNLPD	IV	Yes	No	No	No	No	Anthozoa	Octocorallia	Scleralcyonacea	Briareum asbestinum	Whole Body/Non-Specific	3	GluC
Pcarnea_db4_60624_0_Glu-C_33_33_3829.37928_11.19	SGASLIRRFSQWFKTITFIRTIFTKSGKNAHND	IV	Yes	No	No	No	Yes	Medusozoa	Hydrozoa	Anthoathecata	Podocoryna carnea	Whole Body/Non-Specific	4	GluC
Aelegantissima_db3_273184_3_Glu-C_59_39_4329.15508_10.27	SLGLLPAAKKSYSLILPRRKRQYITPSKTTLSTGIPSWV	IV	No	Yes	No	No	No	Anthozoa	Hexacorallia	Actiniaria	Anthopleura elegantissima	Whole Body/Non-Specific	3	GluC
Aelegantissima_db3_643883_1_Glu-C_49_21_2474.93518_11.49	SLVFVVRRLWLSIRSIRGSTE	IV	No	No	No	No	Yes	Anthozoa	Hexacorallia	Actiniaria	Anthopleura elegantissima	Whole Body/Non-Specific	3	GluC
Zsp._db3_521783_1_Glu-C_71_36_4003.54018_11.79	SRGGRNRGQNATPAVTATPRAASRHLCTMRWAAFFW	IV	No	No	Yes	No	Yes	Anthozoa	Hexacorallia	Zoantharia	Zoanthus sp.	Whole Body/Non-Specific	3	GluC
Acervicornis_db3_1081598_0_Asp-N_29_29_3425.03778_11.03	SSSWLLKLLSKVRSLVRYRVELSNFSSRL	IV	Yes	No	No	No	Yes	Anthozoa	Hexacorallia	Scleractinia	Acropora cerviconis	Whole Body/Non-Specific	3	AspN
Zsp._db3_532639_2_Glu-C_45_28_3230.74718_11.49	SVRVGRNGRRRRVYLMPLGGGVFNTPWE	IV	Yes	No	No	No	No	Anthozoa	Hexacorallia	Zoantharia	Zoanthus sp.	Whole Body/Non-Specific	3	GluC
Erubra_db3_124189_0_Asp-N_32_32_3994.57838_9.54	SYSKPPFFTSPFKPGFHWRYKAWFSYATIHRR	IV	Yes	No	No	No	No	Anthozoa	Octocorallia	Malacalcyonacea	Eleutherobia rubra	Whole Body/Non-Specific	3	AspN
Pverrucosa_db3_142751_0_Asp-N_38_38_4648.45788_10.27	TIWSPTNTQLMQPNLFQKVPYKHVHVPYPPTKQRFRLR	IV	No	Yes	No	No	No	Anthozoa	Hexacorallia	Scleractinia	Pocillopora verrucosa	Whole Body/Non-Specific	3	AspN
Xsp._db3_308719_5_Glu-C_76_27_3076.46988_8.61	TTGPWQGFKAHKGQAVRFFFHLGSKQD	IV	Yes	No	No	No	No	Anthozoa	Octocorallia	Malacalcyonacea	Xenia sp.	Whole Body/Non-Specific	3	GluC
Smalayensis_db6_39242_1_Glu-C_33_29_3533.10198_11.49	TTTWPILGVNAQRRFKWFWARINTVRKAD	IV	No	Yes	No	No	Yes	Medusozoa	Scyphozoa	Semaeostomeae	Sanderia malayensis	Tentacles	6	GluC
Acervicornis_db3_1237471_2_Glu-C_85_34_3714.39928_11.79	VGRCAAALGTAAALLHRRRPSTTILQSPLRIRWT	IV	Yes	No	No	No	Yes	Anthozoa	Hexacorallia	Scleractinia	Acropora cerviconis	Whole Body/Non-Specific	3	GluC
Scallimorphus_db3_139627_1_Glu-C_46_26_3029.53818_11.03	VLKSRLARRGTRTLASASFYWFLTLD	IV	Yes	No	No	No	Yes	Anthozoa	Hexacorallia	Scleractinia	Scolanthus callimorphus	Whole Body/Non-Specific	3	GluC
Msquarrosa_db4_312985_1_Glu-C_58_29_3450.89068_10.92	VTPRHWICGGNSFRQARWQRGYVFGIRSD	IV	Yes	No	No	No	Yes	Medusozoa	Hydrozoa	Anthoathecata	Millepora squarrosa	Whole Body/Non-Specific	4	GluC
Pwellsi_db3_319073_0_Asp-N_28_28_2967.46548_11.01	VVLKSLPRVSERLSRVSERLSGVSGAGK	IV	No	Yes	No	No	No	Anthozoa	Hexacorallia	Scleractinia	Polymyces wellsi	Whole Body/Non-Specific	3	AspN
Adigitifera_db3_254677_3_Glu-C_43_28_3323.86638_9.41	VWQKTRLCSGFGQYVKSVSNRVPIRWLD	IV	Yes	No	No	No	No	Anthozoa	Hexacorallia	Scleractinia	Acropora digitifera	Whole Body/Non-Specific	3	GluC
Pmaua_db5_201482_3_Glu-C_63_37_4251.83518_9.15	VYYWSSKFLPKTIRGSAWGLNRQASNGLTFCRQASKE	IV	Yes	No	No	No	No	Anthozoa	Hexacorallia	Ceriantharia	Pachycerianthus maua	Tentacles	5	GluC
Mdigitata_db3_140818_4_Glu-C_65_24_3078.63338_11.03	WGLRNPRLQLRMLWFLLSYWSARD	IV	Yes	No	No	No	Yes	Anthozoa	Hexacorallia	Scleractinia	Montipora digitata	Whole Body/Non-Specific	3	GluC
Gfascicularis_db3_578361_1_Glu-C_48_29_3337.00758_9.55	WLSPRVKAKSAKTLPCLRFQCSLRTFALD	IV	Yes	No	No	No	No	Anthozoa	Hexacorallia	Scleractinia	Galaxea fascicularis	Whole Body/Non-Specific	3	GluC
Hluciae_db5_61669_0_Asp-N_23_23_3093.54528_11.03	WYQRRWPRRAFFFFFFFAISTSE	IV	Yes	No	No	No	No	Anthozoa	Hexacorallia	Actiniaria	Haliplanella luciae	Tentacles	5	AspN
Amillepora_db3_3001_9_Glu-C_113_31_3714.25278_11.2	YLLRRSFQHRQTVPGNFHGIFQGIFTKLQSH	IV	Yes	Yes	No	No	No	Anthozoa	Hexacorallia	Scleractinia	Acropora millepora	Whole Body/Non-Specific	3	GluC
Acervicornis_db3_1234130_2_Glu-C_63_32_3851.64198_11.11	YVLACLRTTRRQQLLQVRRLRLRWLPAAPCAE	IV	Yes	No	No	No	No	Anthozoa	Hexacorallia	Scleractinia	Acropora cerviconis	Whole Body/Non-Specific	3	GluC
